# Supplementary material for: Isotope analysis in the transmission electron microscope
Source: Nat Commun. 2016 Oct 10;7:13040. doi: 10.1038/ncomms13040 (PMC5476802; doi:10.1038/ncomms13040)
Supplement: Supplementary Data 2 — A Wolfram Mathematica (version 10.5) notebook containing the dose data and its statistical analyses. [file ncomms13040-s3.txt]

(* Content-type: application/vnd.wolfram.mathematica *)

(*** Wolfram Notebook File ***)
(* http://www.wolfram.com/nb *)

(* CreatedBy='Mathematica 10.3' *)

(*CacheID: 234*)
(* Internal cache information:
NotebookFileLineBreakTest
NotebookFileLineBreakTest
NotebookDataPosition[       158,          7]
NotebookDataLength[    962923,      19855]
NotebookOptionsPosition[    959967,      19765]
NotebookOutlinePosition[    960382,      19783]
CellTagsIndexPosition[    960339,      19780]
WindowFrame->Normal*)

(* Beginning of Notebook Content *)
Notebook[{
Cell[BoxData[
 RowBox[{"(*", " ", 
  RowBox[{
   RowBox[{
   "Supplementary", " ", "Data", " ", "2", " ", "for", " ", 
    "\"\<Isotope analysis in the transmission electron microscope\>\"", " ", 
    "by", " ", "Toma", " ", "Susi", " ", "et", " ", 
    RowBox[{"al", "."}]}], ",", " ", 
   RowBox[{"published", " ", "in", " ", "Nature", " ", 
    RowBox[{"Communications", "."}]}]}], "*)"}]], "Input",
 CellChangeTimes->{{3.670154461282752*^9, 3.670154484270101*^9}, {
  3.671189211657172*^9, 3.671189212867011*^9}, {3.678534736676786*^9, 
  3.6785347379473467`*^9}, {3.680324244471628*^9, 3.6803242476788692`*^9}, {
  3.680324298990532*^9, 3.680324307766285*^9}}],

Cell[BoxData[
 RowBox[{
  RowBox[{"(*", 
   RowBox[{
    RowBox[{
    "Setting", " ", "the", " ", "directory", " ", "of", " ", "the", " ", 
     "notebook", " ", "file", " ", "as", " ", "the", " ", "working", " ", 
     "directory"}], ",", " ", 
    RowBox[{
     RowBox[{"and", " ", "specifying", " ", "that", " ", "the", " ", "z"}], 
     "-", 
     RowBox[{
     "component", " ", "of", " ", "the", " ", "phonon", " ", "DOS", " ", 
      "data", " ", "file", " ", 
      RowBox[{"(", 
       RowBox[{"Supplementary", " ", "Data", " ", "1"}], ")"}], " ", "is", 
      " ", "found", " ", 
      RowBox[{"there", "."}]}]}]}], "*)"}], "\[IndentingNewLine]", 
  RowBox[{
   RowBox[{"setDir", ":=", 
    RowBox[{"Quiet", "@", 
     RowBox[{"Check", "[", 
      RowBox[{
       RowBox[{"SetDirectory", "@", 
        RowBox[{"DirectoryName", "@", "$InputFileName"}]}], ",", 
       RowBox[{"SetDirectory", "@", 
        RowBox[{"NotebookDirectory", "[", "]"}]}]}], "]"}]}]}], 
   "\[IndentingNewLine]", 
   RowBox[{
    RowBox[{"filepath", "=", 
     RowBox[{
      RowBox[{"ToString", "[", "setDir", "]"}], "<>", 
      "\"\</Susi_zDOS.dat\>\""}]}], ";"}]}]}]], "Input",
 CellChangeTimes->{{3.679309952571147*^9, 3.679309952572106*^9}, {
  3.6803242626152773`*^9, 3.680324324454443*^9}}],

Cell[BoxData[
 RowBox[{
  RowBox[{"(*", 
   RowBox[{"Physical", " ", "constants", " ", "and", " ", "element", " ", 
    RowBox[{"properties", "."}]}], "*)"}], "\[IndentingNewLine]", 
  RowBox[{
   RowBox[{
    RowBox[{"Ele", "=", "\"\<C\>\""}], ";"}], "\[IndentingNewLine]", 
   "\[IndentingNewLine]", 
   RowBox[{
    RowBox[{"RT", "=", "293.15"}], ";"}], " ", 
   RowBox[{"(*", 
    RowBox[{"Room", " ", "temperature", " ", "in", " ", 
     RowBox[{"K", "."}]}], "*)"}], "\[IndentingNewLine]", 
   "\[IndentingNewLine]", 
   RowBox[{
    RowBox[{"A", "=", 
     RowBox[{"ElementData", "[", 
      RowBox[{"Ele", ",", "\"\<AtomicWeight\>\""}], "]"}]}], ";"}], 
   "\[IndentingNewLine]", 
   RowBox[{
    RowBox[{"Z", "=", 
     RowBox[{"ElementData", "[", 
      RowBox[{"Ele", ",", "\"\<AtomicNumber\>\""}], "]"}]}], ";"}], 
   "\[IndentingNewLine]", "\[IndentingNewLine]", 
   RowBox[{
    RowBox[{
     SubscriptBox["M", "1"], "=", 
     RowBox[{"931494061", "*", "A"}]}], ";"}], "\[IndentingNewLine]", 
   RowBox[{
    RowBox[{
     SubscriptBox["m", "0"], "=", 
     RowBox[{"9.10938215", "*", 
      RowBox[{"10", "^", 
       RowBox[{"-", "31"}]}]}]}], " ", ";"}], 
   RowBox[{"(*", "ElectronMass", "*)"}], "\[IndentingNewLine]", 
   "\[IndentingNewLine]", 
   RowBox[{
    RowBox[{
     SubscriptBox["m", "1"], "=", "511000"}], ";"}], " ", 
   RowBox[{"(*", 
    RowBox[{"Electron", " ", "mass", " ", "in", " ", "eV"}], "*)"}], 
   "\[IndentingNewLine]", 
   RowBox[{
    RowBox[{
     SubscriptBox["c", "0"], "=", "1"}], ";"}], "\[IndentingNewLine]", 
   RowBox[{
    RowBox[{"e", "=", 
     RowBox[{"1.602176487", "*", 
      RowBox[{"10", "^", 
       RowBox[{"-", "19"}]}]}]}], ";"}], 
   RowBox[{"(*", "ElectronCharge", "*)"}], "\[IndentingNewLine]", 
   RowBox[{
    RowBox[{
     SubscriptBox["\[Epsilon]", "0"], "=", "8.85418781762039`*^-12"}], " ", 
    ";"}], 
   RowBox[{"(*", "VacuumPermittivity", "*)"}], "\[IndentingNewLine]", 
   RowBox[{
    RowBox[{"c", "=", " ", "299792458"}], " ", ";"}], " ", 
   RowBox[{"(*", "SpeedOfLight", "*)"}], "\n", 
   RowBox[{
    RowBox[{
     SubscriptBox["\[Epsilon]", "0"], "=", 
     RowBox[{"625000", "/", 
      RowBox[{"(", 
       RowBox[{"22468879468420441", "*", "Pi"}], ")"}]}]}], ";"}], 
   RowBox[{"(*", "VacuumPermittivity", "*)"}], "\[IndentingNewLine]", 
   "\[IndentingNewLine]", 
   RowBox[{
    RowBox[{"M", "=", 
     RowBox[{"QuantityMagnitude", "[", 
      RowBox[{"UnitConvert", "[", 
       RowBox[{
        RowBox[{"IsotopeData", "[", 
         RowBox[{
          RowBox[{"\"\<12\>\"", "<>", "Ele"}], ",", "\"\<AtomicMass\>\""}], 
         "]"}], ",", "\"\<kg\>\""}], "]"}], "]"}]}], ";", 
    RowBox[{"(*", 
     RowBox[{"Mass", " ", "of", " ", "12", "C", " ", "in", " ", 
      RowBox[{"kg", "."}]}], "*)"}], "\[IndentingNewLine]", 
    RowBox[{"M13", "=", 
     RowBox[{"QuantityMagnitude", "[", 
      RowBox[{"UnitConvert", "[", 
       RowBox[{
        RowBox[{"IsotopeData", "[", 
         RowBox[{
          RowBox[{"\"\<13\>\"", "<>", "Ele"}], ",", "\"\<AtomicMass\>\""}], 
         "]"}], ",", "\"\<kg\>\""}], "]"}], "]"}]}], ";", " ", 
    RowBox[{"(*", 
     RowBox[{"Mass", " ", "of", " ", "13", "C", " ", "in", " ", 
      RowBox[{"kg", "."}]}], "*)"}], "\[IndentingNewLine]", 
    "\[IndentingNewLine]", 
    RowBox[{"e", "=", 
     RowBox[{"1.602176487", "*", 
      RowBox[{"10", "^", 
       RowBox[{"-", "19"}]}]}]}], ";", 
    RowBox[{"(*", "ElectronCharge", "*)"}], "\[IndentingNewLine]", 
    RowBox[{"\[HBar]", "=", "1.054571628251774`*^-34"}], ";", 
    RowBox[{"(*", "PlanckConstantReduced", "*)"}], "\[IndentingNewLine]", 
    RowBox[{"k", "=", 
     RowBox[{"1.3806", "*", 
      RowBox[{"10", "^", 
       RowBox[{"-", "23"}]}]}]}], ";", 
    RowBox[{"(*", 
     RowBox[{"Boltzmann", " ", 
      RowBox[{"constant", "."}]}], "*)"}], "\[IndentingNewLine]", 
    "\[IndentingNewLine]", 
    RowBox[{"(*", 
     RowBox[{
     "Area", " ", "of", " ", "graphene", " ", "primitive", " ", "unit", " ", 
      RowBox[{"cell", "."}]}], "*)"}], "\[IndentingNewLine]", 
    RowBox[{"area", "=", 
     RowBox[{"0.0255", "*", 
      RowBox[{
       RowBox[{"(", 
        RowBox[{"10", "^", 
         RowBox[{"-", "9"}]}], ")"}], "^", "2"}]}]}], ";"}]}]}]], "Input",
 CellChangeTimes->CompressedData["
1:eJxTTMoPSmViYGAQBmIQPc9XT2l+8GvHHZtmaYJokd8zjUH0PZEIHxCtPTX1
++KQ144u6ZfBtN3hctYlQDqpSpwDRLsXv+YG0Sb/zvKA6Gv3VgiCaIbVjfIg
WoVRogpEazk594BowSsfJ4PoC31zpoLoaZNuzwfRP3jlFoJoln/1v08B6SNR
+X9AtFjOkryzQPrLtttguq3xeoNb+GvHN9PUG0H0k8enZoPoE0vPgGmpo7E7
PwDpU/cYd4HozXmhhRYRQP+5XSwG0W1zy9pBNNe5ed0gumn2q2TTjNeOQVYC
KSBa5T1Di1b2a0c+fjcw/d3rRtxKID3hFHM8iAYAyP+bYQ==
  "]],

Cell[BoxData[
 RowBox[{
  RowBox[{"(*", 
   RowBox[{
    RowBox[{
    "Functions", " ", "for", " ", "calculating", " ", "the", " ", "mean"}], 
    "-", 
    RowBox[{
    "square", " ", "velocities", " ", "for", " ", "12", "C", " ", "and", " ", 
     "13", "C", " ", "graphene", " ", "from", " ", "the", " ", "DFT"}], "-", 
    RowBox[{"calculated", " ", "phonon", " ", 
     RowBox[{"DOS", "."}]}]}], "*)"}], "\n", 
  RowBox[{
   RowBox[{
    RowBox[{"zdos", "=", 
     RowBox[{"Import", "[", "filepath", "]"}]}], ";"}], " ", 
   RowBox[{"(*", 
    RowBox[{
     RowBox[{"Z", "-", 
      RowBox[{
      "component", " ", "of", " ", "the", " ", "phonon", " ", "DOS", " ", 
       "included", " ", "as", " ", "supplementary", " ", "file"}]}], ";", " ", 
     RowBox[{
     "update", " ", "path", " ", "to", " ", "match", " ", "your", " ", "file",
       " ", 
      RowBox[{"system", "."}]}]}], "*)"}], "\[IndentingNewLine]", 
   "\[IndentingNewLine]", 
   RowBox[{
    RowBox[{
     RowBox[{"zdos", "[", 
      RowBox[{"[", 
       RowBox[{"All", ",", "1"}], "]"}], "]"}], "=", 
     RowBox[{"e", "*", 
      RowBox[{
       RowBox[{"zdos", "[", 
        RowBox[{"[", 
         RowBox[{"All", ",", "1"}], "]"}], "]"}], "/", "\[HBar]"}]}]}], ";"}],
    " ", 
   RowBox[{"(*", 
    RowBox[{
    "Conversion", " ", "of", " ", "the", " ", "frequency", " ", "axis", " ", 
     "from", " ", "eV", " ", "to", " ", 
     RowBox[{"1", "/", 
      RowBox[{"s", "."}]}]}], "*)"}], "\[IndentingNewLine]", 
   "\[IndentingNewLine]", 
   RowBox[{
    RowBox[{"g", "=", 
     RowBox[{"Interpolation", "[", 
      RowBox[{"zdos", ",", 
       RowBox[{"InterpolationOrder", "\[Rule]", "1"}]}], "]"}]}], ";"}], 
   "\[IndentingNewLine]", "\[IndentingNewLine]", 
   RowBox[{
    RowBox[{"norm1", "=", 
     RowBox[{"2", "/", 
      RowBox[{"(", 
       RowBox[{"NIntegrate", "[", 
        RowBox[{
         RowBox[{"g", "[", "x", "]"}], ",", 
         RowBox[{"{", 
          RowBox[{"x", ",", "0", ",", 
           RowBox[{"zdos", "[", 
            RowBox[{"[", 
             RowBox[{
              RowBox[{"-", "1"}], ",", "1"}], "]"}], "]"}]}], "}"}]}], "]"}], 
       ")"}]}]}], ";"}], "\[IndentingNewLine]", 
   RowBox[{
    RowBox[{"norm2", "=", 
     RowBox[{"2", "/", 
      RowBox[{"(", 
       RowBox[{"NIntegrate", "[", 
        RowBox[{
         RowBox[{"g", "[", 
          RowBox[{
           RowBox[{"Sqrt", "[", 
            RowBox[{"13", "/", "12"}], "]"}], "*", "x"}], "]"}], ",", 
         RowBox[{"{", 
          RowBox[{"x", ",", "0", ",", 
           RowBox[{
            RowBox[{"Sqrt", "[", 
             RowBox[{"12", "/", "13"}], "]"}], "*", 
            RowBox[{"zdos", "[", 
             RowBox[{"[", 
              RowBox[{
               RowBox[{"-", "1"}], ",", "1"}], "]"}], "]"}]}]}], "}"}]}], 
        "]"}], ")"}]}]}], ";"}], "\[IndentingNewLine]", "\[IndentingNewLine]",
    "\[IndentingNewLine]", 
   RowBox[{
    RowBox[{
     RowBox[{"V12", "[", "T_", "]"}], ":=", 
     RowBox[{"norm1", "*", 
      FractionBox[
       RowBox[{
        RowBox[{"(", 
         RowBox[{"k", "*", "T"}], ")"}], "^", "2"}], 
       RowBox[{"2", "M", "*", "\[HBar]"}]], "*", 
      RowBox[{"NIntegrate", "[", 
       RowBox[{
        RowBox[{
         RowBox[{"(", 
          RowBox[{"0.5", "+", 
           FractionBox["1", 
            RowBox[{
             RowBox[{"Exp", "[", "x", "]"}], "-", "1"}]]}], ")"}], "*", "x", 
         "*", 
         RowBox[{"g", "[", 
          RowBox[{"x", "*", 
           RowBox[{
            RowBox[{"(", 
             RowBox[{"k", "*", "T"}], ")"}], "/", "\[HBar]"}]}], "]"}]}], ",", 
        RowBox[{"{", 
         RowBox[{"x", ",", 
          RowBox[{"\[HBar]", "*", 
           RowBox[{
            RowBox[{"zdos", "[", 
             RowBox[{"[", 
              RowBox[{"1", ",", "1"}], "]"}], "]"}], "/", 
            RowBox[{"(", 
             RowBox[{"k", "*", "T"}], ")"}]}]}], ",", 
          RowBox[{"\[HBar]", "*", 
           RowBox[{
            RowBox[{"zdos", "[", 
             RowBox[{"[", 
              RowBox[{
               RowBox[{"-", "1"}], ",", "1"}], "]"}], "]"}], "/", 
            RowBox[{"(", 
             RowBox[{"k", "*", "T"}], ")"}]}]}]}], "}"}]}], "]"}]}]}], ";"}], 
   "\[IndentingNewLine]", "\[IndentingNewLine]", 
   RowBox[{
    RowBox[{
     RowBox[{"V13", "[", "T_", "]"}], ":=", 
     RowBox[{"norm2", "*", 
      FractionBox[
       RowBox[{
        RowBox[{"(", 
         RowBox[{"k", "*", "T"}], ")"}], "^", "2"}], 
       RowBox[{"2", "M13", "*", "\[HBar]"}]], "*", 
      RowBox[{"NIntegrate", "[", 
       RowBox[{
        RowBox[{
         RowBox[{"(", 
          RowBox[{"0.5", "+", 
           FractionBox["1", 
            RowBox[{
             RowBox[{"Exp", "[", "x", "]"}], "-", "1"}]]}], ")"}], "*", "x", 
         "*", 
         RowBox[{"g", "[", 
          RowBox[{
           RowBox[{"Sqrt", "[", 
            RowBox[{"13", "/", "12"}], "]"}], "*", "x", "*", 
           RowBox[{
            RowBox[{"(", 
             RowBox[{"k", "*", "T"}], ")"}], "/", "\[HBar]"}]}], "]"}]}], ",", 
        RowBox[{"{", 
         RowBox[{"x", ",", 
          RowBox[{"\[HBar]", "*", 
           RowBox[{
            RowBox[{"zdos", "[", 
             RowBox[{"[", 
              RowBox[{"1", ",", "1"}], "]"}], "]"}], "/", 
            RowBox[{"(", 
             RowBox[{"k", "*", "T"}], ")"}]}]}], ",", 
          RowBox[{
           RowBox[{"Sqrt", "[", 
            RowBox[{"12", "/", "13"}], "]"}], "*", "\[HBar]", "*", 
           RowBox[{
            RowBox[{"zdos", "[", 
             RowBox[{"[", 
              RowBox[{
               RowBox[{"-", "1"}], ",", "1"}], "]"}], "]"}], "/", 
            RowBox[{"(", 
             RowBox[{"k", "*", "T"}], ")"}]}]}]}], "}"}]}], "]"}]}]}], 
    ";"}]}]}]], "Input",
 CellChangeTimes->{{3.6701316419240026`*^9, 3.670131731826643*^9}, {
   3.670154172788308*^9, 3.670154177752308*^9}, {3.6701544938795633`*^9, 
   3.670154522062604*^9}, 3.6701551136909447`*^9, {3.67118924193431*^9, 
   3.671189254099401*^9}, {3.6711892850923233`*^9, 3.671189338154667*^9}, 
   3.6785348430543613`*^9, {3.679309885806797*^9, 3.679309886084817*^9}, {
   3.6793099560469513`*^9, 3.6793100096690617`*^9}, {3.6793103098114357`*^9, 
   3.679310314084202*^9}}],

Cell[BoxData[
 RowBox[{
  RowBox[{"(*", " ", 
   RowBox[{
   "Functions", " ", "for", " ", "calculating", " ", "the", " ", "cross", " ",
     "section", " ", "for", " ", "an", " ", "electron", " ", "impacting", " ",
     "a", " ", "moving", " ", 
    RowBox[{"nucleus", "."}]}], "*)"}], "\[IndentingNewLine]", 
  RowBox[{
   RowBox[{
    RowBox[{
     RowBox[{"velo", "[", 
      RowBox[{"v_", ",", "Vfit_"}], "]"}], ":=", 
     RowBox[{
      RowBox[{"1", "/", 
       RowBox[{"Sqrt", "[", 
        RowBox[{"2", "*", "Pi", "*", "Vfit"}], "]"}]}], "*", 
      RowBox[{"Exp", "[", 
       RowBox[{
        RowBox[{"-", 
         RowBox[{"v", "^", "2"}]}], "/", 
        RowBox[{"(", 
         RowBox[{"2", "*", "Vfit"}], ")"}]}], "]"}]}]}], ";"}], 
   "\[IndentingNewLine]", "\[IndentingNewLine]", 
   RowBox[{
    RowBox[{
     RowBox[{"X", "[", 
      RowBox[{"v_", ",", "Mass_"}], "]"}], ":=", 
     RowBox[{"0.5", "*", 
      RowBox[{"M", "/", 
       RowBox[{"(", 
        RowBox[{"12", "/", "Mass"}], ")"}]}], "*", 
      RowBox[{"v", "^", "2"}]}]}], ";"}], "\[IndentingNewLine]", 
   "\[IndentingNewLine]", 
   RowBox[{
    RowBox[{
     RowBox[{"r", "[", 
      RowBox[{"v_", ",", "U_", ",", "Mass_"}], "]"}], ":=", 
     RowBox[{
      RowBox[{
       RowBox[{"(", 
        RowBox[{"1", "/", "c"}], ")"}], "*", 
       RowBox[{"Sqrt", "[", 
        RowBox[{
         RowBox[{
          RowBox[{"(", 
           RowBox[{"e", "*", "U"}], ")"}], "^", "2"}], "+", 
         RowBox[{"2", "*", "e", "*", "U", "*", 
          SubscriptBox["m", "0"], "*", 
          RowBox[{"c", "^", "2"}]}]}], "]"}]}], "+", 
      RowBox[{
       RowBox[{"M", "/", 
        RowBox[{"(", 
         RowBox[{"12", "/", "Mass"}], ")"}]}], "*", "v"}]}]}], ";"}], 
   "\[IndentingNewLine]", "\[IndentingNewLine]", 
   RowBox[{
    RowBox[{
     RowBox[{"t", "[", 
      RowBox[{"v_", ",", "U_", ",", "Mass_"}], "]"}], ":=", 
     RowBox[{"Sqrt", "[", 
      RowBox[{
       RowBox[{"(", 
        RowBox[{
         RowBox[{"e", "*", "U"}], "+", 
         RowBox[{"X", "[", 
          RowBox[{"v", ",", "Mass"}], "]"}]}], ")"}], "*", 
       RowBox[{"(", 
        RowBox[{
         RowBox[{"e", "*", "U"}], "+", 
         RowBox[{"2", "*", 
          SubscriptBox["m", "0"], "*", 
          RowBox[{"c", "^", "2"}]}], "+", 
         RowBox[{"X", "[", 
          RowBox[{"v", ",", "Mass"}], "]"}]}], ")"}]}], "]"}]}], ";"}], 
   "\[IndentingNewLine]", "\[IndentingNewLine]", 
   RowBox[{
    RowBox[{
     RowBox[{"\[Beta]", "[", "U_", "]"}], ":=", 
     RowBox[{"Sqrt", "[", 
      RowBox[{"1", "-", 
       FractionBox["1", 
        RowBox[{
         RowBox[{"(", 
          RowBox[{
           RowBox[{"U", "/", 
            RowBox[{"(", 
             SubscriptBox["m", "1"], ")"}]}], "+", "1"}], ")"}], "^", 
         "2"}]]}], "]"}]}], ";"}], "\[IndentingNewLine]", 
   "\[IndentingNewLine]", 
   RowBox[{
    RowBox[{
     RowBox[{
      SubscriptBox["T", "max"], "[", 
      RowBox[{"v_", ",", "U_", ",", "Mass_"}], "]"}], ":=", 
     RowBox[{
      RowBox[{
       RowBox[{"r", "[", 
        RowBox[{"v", ",", "U", ",", "Mass"}], "]"}], "*", 
       RowBox[{
        RowBox[{"(", 
         RowBox[{
          RowBox[{"r", "[", 
           RowBox[{"v", ",", "U", ",", "Mass"}], "]"}], "+", 
          RowBox[{"2", "*", 
           RowBox[{
            RowBox[{"t", "[", 
             RowBox[{"v", ",", "U", ",", "Mass"}], "]"}], "/", "c"}]}]}], 
         ")"}], "/", 
        RowBox[{"(", 
         RowBox[{"2", "*", 
          RowBox[{"M", "/", 
           RowBox[{"(", 
            RowBox[{"12", "/", "Mass"}], ")"}]}]}], ")"}]}]}], "+", 
      RowBox[{
       RowBox[{
        RowBox[{"t", "[", 
         RowBox[{"v", ",", "U", ",", "Mass"}], "]"}], "^", "2"}], "/", 
       RowBox[{"(", 
        RowBox[{"2", "*", 
         RowBox[{"M", "/", 
          RowBox[{"(", 
           RowBox[{"12", "/", "Mass"}], ")"}]}], "*", 
         RowBox[{"c", "^", "2"}]}], ")"}]}]}]}], ";"}], "\[IndentingNewLine]",
    "\[IndentingNewLine]", 
   RowBox[{
    RowBox[{
     RowBox[{"T", "[", 
      RowBox[{
       RowBox[{"\[Theta]_", "?", "NumericQ"}], ",", 
       RowBox[{"v_", "?", "NumericQ"}], ",", 
       RowBox[{"U_", "?", "NumericQ"}], ",", "Mass_"}], "]"}], ":=", 
     RowBox[{
      RowBox[{
       SubscriptBox["T", "max"], "[", 
       RowBox[{"v", ",", "U", ",", "Mass"}], "]"}], "*", 
      RowBox[{
       RowBox[{"Sin", "[", 
        RowBox[{"\[Theta]", "/", "2"}], "]"}], "^", "2"}]}]}], ";"}], 
   "\[IndentingNewLine]", "\[IndentingNewLine]", 
   RowBox[{
    RowBox[{"\[Sigma]", "[", 
     RowBox[{
      RowBox[{"\[Theta]_", "?", "NumericQ"}], ",", 
      RowBox[{"v_", "?", "NumericQ"}], ",", 
      RowBox[{"U_", "?", "NumericQ"}], ",", "Mass_"}], "]"}], ":=", 
    RowBox[{
     FractionBox[
      RowBox[{
       RowBox[{"(", 
        RowBox[{"1", "-", 
         SuperscriptBox[
          RowBox[{"\[Beta]", "[", "U", "]"}], "2"]}], ")"}], " "}], 
      SuperscriptBox[
       RowBox[{"\[Beta]", "[", "U", "]"}], "4"]], 
     SuperscriptBox[
      RowBox[{"(", 
       FractionBox[
        RowBox[{
         RowBox[{"(", 
          RowBox[{
           SuperscriptBox["e", "2"], " ", "Z"}], ")"}], " ", 
         RowBox[{
          SubscriptBox["T", "max"], "[", 
          RowBox[{"v", ",", "U", ",", "Mass"}], "]"}]}], 
        RowBox[{
         RowBox[{"T", "[", 
          RowBox[{"\[Theta]", ",", "v", ",", "U", ",", "Mass"}], "]"}], " ", 
         RowBox[{"(", 
          RowBox[{"4", " ", "\[Pi]", " ", 
           SubscriptBox["\[Epsilon]", "0"], "2", " ", 
           SuperscriptBox["c", "2"], " ", 
           SubscriptBox["m", "0"]}], " ", ")"}]}]], ")"}], "2"], " ", 
     RowBox[{"(", 
      RowBox[{
       FractionBox[
        RowBox[{"\[Pi]", " ", 
         RowBox[{"\[Beta]", "[", "U", "]"}], " ", 
         RowBox[{"(", 
          RowBox[{
           SuperscriptBox["e", "2"], " ", "Z"}], ")"}], " ", 
         RowBox[{"(", 
          RowBox[{
           SqrtBox[
            FractionBox[
             RowBox[{"T", "[", 
              RowBox[{"\[Theta]", ",", "v", ",", "U", ",", "Mass"}], "]"}], 
             RowBox[{
              SubscriptBox["T", "max"], "[", 
              RowBox[{"v", ",", "U", ",", "Mass"}], "]"}]]], "-", 
           FractionBox[
            RowBox[{"T", "[", 
             RowBox[{"\[Theta]", ",", "v", ",", "U", ",", "Mass"}], "]"}], 
            RowBox[{
             SubscriptBox["T", "max"], "[", 
             RowBox[{"v", ",", "U", ",", "Mass"}], "]"}]]}], ")"}]}], 
        RowBox[{"c", " ", "\[HBar]"}]], "-", 
       FractionBox[
        RowBox[{
         SuperscriptBox[
          RowBox[{"\[Beta]", "[", "U", "]"}], "2"], " ", 
         RowBox[{"T", "[", 
          RowBox[{"\[Theta]", ",", "v", ",", "U", ",", "Mass"}], "]"}]}], 
        RowBox[{
         SubscriptBox["T", "max"], "[", 
         RowBox[{"v", ",", "U", ",", "Mass"}], "]"}]], "+", "1"}], ")"}]}]}], 
   "\[IndentingNewLine]", 
   RowBox[{"(*", 
    RowBox[{
     RowBox[{
     "Integration", " ", "range", " ", "for", " ", "the", " ", "velocity", 
      " ", "distribution"}], ",", " ", 
     RowBox[{
     "chosen", " ", "large", " ", "enough", " ", "so", " ", "that", " ", 
      "the", " ", "full", " ", "distribution", " ", "is", " ", 
      RowBox[{"sampled", "."}]}]}], "*)"}], "\[IndentingNewLine]", 
   RowBox[{
    RowBox[{"vlim", "=", 
     RowBox[{
      RowBox[{"Sqrt", "[", 
       RowBox[{"V12", "[", "RT", "]"}], "]"}], "*", "8"}]}], ";"}], 
   "\[IndentingNewLine]", "\[IndentingNewLine]", 
   RowBox[{
    RowBox[{
     RowBox[{"\[Sigma]iso", "[", 
      RowBox[{
       RowBox[{"v_", "?", "NumericQ"}], ",", 
       RowBox[{"U_", "?", "NumericQ"}], ",", "Mass_", ",", "Thres_"}], "]"}], 
     ":=", 
     RowBox[{"4", "Pi", 
      SuperscriptBox[
       RowBox[{"(", 
        FractionBox[
         RowBox[{"Z", " ", 
          SuperscriptBox["e", "2"]}], 
         RowBox[{"4", " ", "\[Pi]", " ", 
          SubscriptBox["\[Epsilon]", "0"], "2", " ", 
          SubscriptBox["m", "0"], " ", 
          SuperscriptBox["c", "2"]}]], ")"}], "2"], " ", 
      FractionBox[
       RowBox[{
        RowBox[{"(", 
         RowBox[{"1", "-", 
          SuperscriptBox[
           RowBox[{"\[Beta]", "[", "U", "]"}], "2"]}], ")"}], " "}], 
       SuperscriptBox[
        RowBox[{"\[Beta]", "[", "U", "]"}], "4"]], 
      RowBox[{"(", 
       RowBox[{
        FractionBox[
         RowBox[{
          RowBox[{
           SubscriptBox["T", "max"], "[", 
           RowBox[{"v", ",", "U", ",", "Mass"}], "]"}], "/", "e"}], "Thres"], 
        "-", "1", "-", 
        RowBox[{
         SuperscriptBox[
          RowBox[{"\[Beta]", "[", "U", "]"}], "2"], 
         RowBox[{"Log", "[", 
          FractionBox[
           RowBox[{" ", 
            RowBox[{
             RowBox[{
              SubscriptBox["T", "max"], "[", 
              RowBox[{"v", ",", "U", ",", "Mass"}], "]"}], "/", "e"}]}], 
           "Thres"], "]"}]}], "+", 
        RowBox[{"Pi", 
         FractionBox[
          RowBox[{"Z", " ", 
           SuperscriptBox["e", "2"]}], 
          RowBox[{"c", " ", "\[HBar]"}]], 
         RowBox[{"\[Beta]", "[", "U", "]"}], 
         RowBox[{"(", 
          RowBox[{
           RowBox[{"2", " ", 
            SqrtBox[
             FractionBox[
              RowBox[{
               RowBox[{
                SubscriptBox["T", "max"], "[", 
                RowBox[{"v", ",", "U", ",", "Mass"}], "]"}], "/", "e"}], 
              "Thres"]]}], "-", 
           RowBox[{"Log", "[", 
            FractionBox[
             RowBox[{" ", 
              RowBox[{
               RowBox[{
                SubscriptBox["T", "max"], "[", 
                RowBox[{"v", ",", "U", ",", "Mass"}], "]"}], "/", "e"}]}], 
             "Thres"], "]"}], "-", "2"}], ")"}]}]}], ")"}]}]}], ";"}], 
   "\[IndentingNewLine]", "\[IndentingNewLine]", 
   RowBox[{
    RowBox[{
     RowBox[{"csiso", "[", 
      RowBox[{"U_", ",", "Mass_", ",", "Thres_", ",", "Vfit_"}], "]"}], ":=", 
     
     RowBox[{"NIntegrate", "[", 
      RowBox[{
       RowBox[{
        RowBox[{"Boole", "[", 
         RowBox[{
          RowBox[{
           RowBox[{
            SubscriptBox["T", "max"], "[", 
            RowBox[{"v", ",", "U", ",", "Mass"}], "]"}], "/", "e"}], 
          "\[GreaterEqual]", "Thres"}], "]"}], "*", 
        RowBox[{"\[Sigma]iso", "[", 
         RowBox[{"v", ",", "U", ",", "Mass", ",", "Thres"}], "]"}], "*", 
        RowBox[{"velo", "[", 
         RowBox[{"v", ",", "Vfit"}], "]"}], "*", 
        RowBox[{"10", "^", "28"}]}], ",", 
       RowBox[{"{", 
        RowBox[{"v", ",", "0", ",", "vlim"}], "}"}], ",", 
       RowBox[{"Method", "\[Rule]", 
        RowBox[{"{", "\"\<AdaptiveMonteCarlo\>\"", "}"}]}], ",", 
       RowBox[{"MinRecursion", "\[Rule]", "3"}], ",", 
       RowBox[{"PrecisionGoal", "\[Rule]", "4"}]}], "]"}]}], 
    ";"}]}]}]], "Input",
 CellChangeTimes->{{3.6701317336931753`*^9, 3.6701317607637177`*^9}, {
  3.6779938824652443`*^9, 3.6779938864088507`*^9}, {3.677994478789617*^9, 
  3.677994480341646*^9}, {3.67851372076612*^9, 3.6785137351972027`*^9}, {
  3.678513766037609*^9, 3.678513778381836*^9}, {3.678535066226701*^9, 
  3.678535067392845*^9}}],

Cell[BoxData[
 RowBox[{
  RowBox[{"(*", 
   RowBox[{
   "Experimental", " ", "STEM", " ", "data", " ", "collected", " ", "on", " ",
     "the", " ", "Nion", " ", 
    RowBox[{"UltraSTEM100", "."}]}], "*)"}], "\[IndentingNewLine]", 
  RowBox[{
   RowBox[{
    RowBox[{"C12U85", "=", 
     RowBox[{
      FractionBox["1", 
       SuperscriptBox["10", "9"]], 
      RowBox[{"{", 
       RowBox[{
       "353000000000", ",", "14800000000", ",", "22200000000", ",", 
        "194000000000", ",", "15200000000", ",", "32500000000", ",", 
        "248000000000", ",", "364000000000", ",", "130000000000", ",", 
        "50800000000", ",", "118000000000", ",", "522000000000", ",", 
        "863000000000", ",", "124000000000", ",", "232000000000"}], "}"}]}]}],
     ";"}], "\n", 
   RowBox[{
    RowBox[{"C12U90", "=", 
     RowBox[{
      FractionBox["1", 
       SuperscriptBox["10", "9"]], 
      RowBox[{"{", 
       RowBox[{
       "17300000000", ",", "217000000000", ",", "84200000000", ",", 
        "19100000000", ",", "12300000000", ",", "20800000000", ",", 
        "17600000000", ",", "5510000000", ",", "8210000000", ",", 
        "2700000000", ",", "4490000000", ",", "8130000000", ",", "1800000000",
         ",", "21500000000", ",", "3570000000", ",", "11600000000", ",", 
        "3700000000", ",", "16300000000", ",", "9300000000", ",", "792000000",
         ",", "6630000000"}], "}"}]}]}], ";"}], "\n", 
   RowBox[{
    RowBox[{"C12U95", "=", 
     RowBox[{
      FractionBox["1", 
       SuperscriptBox["10", "9"]], 
      RowBox[{"{", 
       RowBox[{
       "7.64044943820225*^9", ",", "2.86516853932584*^9", ",", 
        "6.36704119850187*^8", ",", "1.4856429463171*^9", ",", 
        "5.51810237203496*^9", ",", "8.48938826466917*^8", ",", 
        "7.64044943820225*^9", ",", "8.48938826466917*^8", ",", 
        "1.03995006242197*^10", ",", "1.27340823970037*^9", ",", 
        "3.60799001248439*^9", ",", "6.36704119850187*^8", ",", 
        "1.05056179775281*^10", ",", "1.76154806491885*^10", ",", 
        "4.24469413233458*^8", ",", "1.69787765293383*^9", ",", 
        "9.86891385767791*^9", ",", "9.97503121098627*^9", ",", 
        "6.36704119850187*^8", ",", "9.33832709113608*^9", ",", 
        "9.12609238451935*^9", ",", "1.27340823970037*^9", ",", 
        "5.94257178526842*^9", ",", "2.54681647940075*^9", ",", 
        "1.85705368289638*^10", ",", "1.02933832709114*^10", ",", 
        "3.60799001248439*^9", ",", "2.33458177278402*^9", ",", 
        "3.07740324594257*^9", ",", "3.2896379525593*^9", ",", 
        "4.24469413233458*^9", ",", "1.32646691635456*^10", ",", 
        "1.69787765293383*^9", ",", "4.03245942571785*^9", ",", 
        "2.12234706616729*^8", ",", "2.65293383270911*^9", ",", 
        "5.19975031210986*^9", ",", "1.16729088639201*^9", ",", 
        "2.65293383270911*^9", ",", "4.35081148564295*^9", ",", 
        "2.33458177278402*^9", ",", "1.69787765293383*^9", ",", 
        "1.69787765293383*^9", ",", "6.36704119850187*^8", ",", 
        "6.79151061173533*^9", ",", "7.21598002496879*^9", ",", 
        "2.12234706616729*^8", ",", "1.18851435705368*^10", ",", 
        "7.64044943820225*^9", ",", "1.16729088639201*^9", ",", 
        "1.99500624219725*^10", ",", "1.91011235955056*^9", ",", 
        "4.24469413233458*^8", ",", "9.55056179775281*^8", ",", 
        "1.16729088639201*^9", ",", "7.32209737827715*^9", ",", 
        "1.37952559300874*^9", ",", "7.64044943820225*^9", ",", 
        "2.12234706616729*^9", ",", "3.18352059925094*^9", ",", 
        "4.24469413233458*^8", ",", "4.56304619225968*^9", ",", 
        "1.16729088639201*^9", ",", "1.06117353308365*^8", ",", 
        "1.91011235955056*^9", ",", "7.42821473158552*^9", ",", 
        "1.91011235955056*^9"}], "}"}]}]}], ";"}], "\n", 
   RowBox[{
    RowBox[{"C12U100", "=", 
     RowBox[{
      FractionBox["1", 
       SuperscriptBox["10", "9"]], 
      RowBox[{"{", 
       RowBox[{
       "483081180", ",", "672285030", ",", "584322810", ",", "317102940", ",",
         "108697170", ",", "152489220", ",", "184534890", ",", "880793550", 
        ",", "173129640", ",", "562552140", ",", "442314090", ",", 
        "114258000", ",", "57572880", ",", "284416110", ",", "1355153310", 
        ",", "604498800", ",", "930635520", ",", "310658460", ",", 
        "245510850", ",", "307559520", ",", "100308660", ",", "123550710", 
        ",", "106617510", ",", "755837220", ",", "1234611120", ",", 
        "1534176690", ",", "311710620", ",", "274930230", ",", "638410410", 
        ",", "1814528010", ",", "623692500", ",", "344163180", ",", 
        "80436810", ",", "647505840", ",", "106346250", ",", "255350190", ",",
         "224611500", ",", "583472040", ",", "1265834790", ",", "1726475370", 
        ",", "153734400", ",", "638261520", ",", "1381372350", ",", 
        "753303270", ",", "227153880", ",", "1554026820", ",", "107449230", 
        ",", "2277595860", ",", "1267753020", ",", "584529840", ",", 
        "994930980", ",", "917719950", ",", "746996580", ",", "4448985930", 
        ",", "1312403820", ",", "1347069420", ",", "202247400", ",", 
        "1892689950", ",", "3106847880", ",", "1663082160", ",", "63137550"}],
        "}"}]}]}], ";"}], "\[IndentingNewLine]", "\[IndentingNewLine]", 
   RowBox[{
    RowBox[{"C13U90", "=", 
     RowBox[{
      RowBox[{"(", 
       RowBox[{"1", "/", 
        RowBox[{"10", "^", "9"}]}], ")"}], "*", 
      RowBox[{"{", 
       RowBox[{
       "115927530503", ",", "144909413128", ",", "115927530503", ",", 
        "77285020335", ",", "67624392793", ",", "48303137709", ",", 
        "48303137709", ",", "57963765251", ",", "57963765251", ",", 
        "212533805922", ",", "57963765251", ",", "57963765251", ",", 
        "57963765251", ",", "338121963966", ",", "589298280056", ",", 
        "154570040670", ",", "115927530503", ",", "67624392793"}], "}"}]}]}], 
    ";"}], "\[IndentingNewLine]", "\[IndentingNewLine]", 
   RowBox[{
    RowBox[{"C13U95", "=", 
     RowBox[{
      RowBox[{"(", 
       RowBox[{"1", "/", 
        RowBox[{"10", "^", "9"}]}], ")"}], "*", 
      RowBox[{"{", 
       RowBox[{
       "212652879678", ",", "52090763034", ",", "5515492556", ",", 
        "240230342461", ",", "538638917518", ",", "211985573171", ",", 
        "10540719108", ",", "53874786552", ",", "74956224768", ",", 
        "16396674168", ",", "183876988884", ",", "149912449536", ",", 
        "64415505660", ",", "122975056260", ",", "40991685420", ",", 
        "80812179828", ",", "77298606792", ",", "296311326035", ",", 
        "134686966380", ",", "208472000135", ",", "57388359588", ",", 
        "686317933030", ",", "48018831492", ",", "113605528164", ",", 
        "29279775300", ",", "62073123636", ",", "139371730428", ",", 
        "62073123636", ",", "263517977699", ",", "76127415780", ",", 
        "111263146140", ",", "40991685420", ",", "19910247204", ",", 
        "169822696740", ",", "71442651732", ",", "64415505660", ",", 
        "7027146072", ",", "35135730360", ",", "138200539416", ",", 
        "151083640548", ",", "146019961760", ",", "26971840070", ",", 
        "140439581056", ",", "181362372887", ",", "147880088662", ",", 
        "119048121690", ",", "11160761408", ",", "20461395915", ",", 
        "29762030423", ",", "178572182535", ",", "66964568451", ",", 
        "29762030423", ",", "71614885704", ",", "66964568451", ",", 
        "53943680141", ",", "145089898310", ",", "149740215563", ",", 
        "500374136478", ",", "383186141690", ",", "52083553239"}], "}"}]}]}], 
    ";"}], "\[IndentingNewLine]", "\[IndentingNewLine]", 
   RowBox[{
    RowBox[{"C13U100", "=", 
     RowBox[{
      RowBox[{"(", 
       RowBox[{"1", "/", 
        RowBox[{"10", "^", "9"}]}], ")"}], "*", 
      RowBox[{"{", 
       RowBox[{
       "66055173077", ",", "5504597756", ",", "5504597756", ",", 
        "16513793269", ",", "5504597756", ",", "11009195513", ",", 
        "11009195513", ",", "\n", "5504597756", ",", "2752298878", ",", 
        "4954137981", ",", "5504597756", ",", "55045977564", ",", 
        "11009195513", ",", "2201839103", ",", "22018391026", ",", 
        "5504597756", ",", "\n", "4403678205", ",", "1651379327", ",", 
        "1100919551", ",", "5504597756", ",", "11009195513", ",", 
        "5504597756", ",", "5504597756", ",", "11009195513", ",", 
        "3302758654", ",", "\n", "5504597756", ",", "22018391026", ",", 
        "5504597756", ",", "16513793269", ",", "5504597756", ",", 
        "22018391026", ",", "5504597756", ",", "16513793269", ",", "\n", 
        "11009195513", ",", "11009195513", ",", "5504597756", ",", 
        "16513793269", ",", "5504597756", ",", "22018391026", ",", 
        "5504597756", ",", "11009195513", ",", "\n", "5504597756", ",", 
        "16513793269", ",", "16513793269", ",", "1651379327", ",", 
        "38532184295", ",", "5504597756", ",", "11009195513", ",", 
        "5504597756", ",", "\n", "5504597756", ",", "5504597756", ",", 
        "16513793269", ",", "5504597756", ",", "33027586538", ",", 
        "5504597756", ",", "16513793269", ",", "49541379807", ",", "\n", 
        "11009195513", ",", "5504597756", ",", "49541379807", ",", 
        "38532184295", ",", "5504597756", ",", "38532184295", ",", 
        "5504597756", ",", "5504597756", ",", "\n", "11009195513", ",", 
        "33027586538", ",", "82568966346", ",", "16513793269", ",", 
        "8256896635", ",", "8256896635", ",", "27522988782", ",", 
        "6784736769", ",", "\n", "38532184295", ",", "33027586538", ",", 
        "11009195513", ",", "33027586538", ",", "16513793269", ",", 
        "66055173077", ",", "22018391026", ",", "16513793269", ",", "\n", 
        "22018391026", ",", "33027586538", ",", "16513793269", ",", 
        "38532184295", ",", "11009195513", ",", "16513793269", ",", 
        "22018391026", ",", "38532184295", ",", "\n", "22018391026", ",", 
        "11009195513", ",", "159633334935", ",", "22018391026", ",", 
        "22018391026", ",", "27522988782", ",", "5504597756", ",", 
        "33027586538", ",", "\n", "44036782051", ",", "5504597756", ",", 
        "33027586538", ",", "77064368589", ",", "49541379807"}], "}"}]}]}], 
    ";"}], "\[IndentingNewLine]", "\[IndentingNewLine]", 
   RowBox[{
    RowBox[{"datanames", "=", 
     RowBox[{"{", 
      RowBox[{
      "\"\<C12U85\>\"", ",", "\"\<C12U90\>\"", ",", "\"\<C12U95\>\"", ",", 
       "\"\<C12U100\>\"", ",", "\"\<C13U90\>\"", ",", "\"\<C13U95\>\"", ",", 
       "\"\<C13U100\>\""}], "}"}]}], ";"}], "\[IndentingNewLine]", 
   "\[IndentingNewLine]", 
   RowBox[{"(*", 
    RowBox[{
     RowBox[{
     "Old", " ", "experimental", " ", "TEM", " ", "data", " ", "from", " ", 
      "Jannik", " ", 
      RowBox[{"C", ".", " ", "Meyer"}], " ", "et", " ", 
      RowBox[{"al", "."}]}], ",", " ", "PRL108", ",", " ", 
     RowBox[{"196102", " ", 
      RowBox[{"(", "2012", ")"}]}], ",", " ", 
     RowBox[{"doi", ":", 
      RowBox[{
       RowBox[{"10.1103", "/", "PhysRevLett"}], ".108", 
       RowBox[{".196102", ".", " ", "Isotope"}]}]}], ",", " ", 
     RowBox[{"acceleration", " ", "voltage", " ", "in", " ", "V"}], ",", " ", 
     
     RowBox[{"measured", " ", "cross", " ", "section"}], ",", " ", 
     RowBox[{"error", " ", "bars"}], ",", " ", 
     RowBox[{"empty", " ", 
      RowBox[{"slot", "."}]}]}], "*)"}], "\[IndentingNewLine]", 
   RowBox[{
    RowBox[{"dataold", "=", 
     RowBox[{"{", 
      RowBox[{
       RowBox[{"{", 
        RowBox[{"12", ",", "80000", ",", "0", ",", 
         RowBox[{"{", 
          RowBox[{"0", ",", "0"}], "}"}], ",", "0"}], "}"}], ",", 
       RowBox[{"{", 
        RowBox[{"12", ",", "85000", ",", "0", ",", 
         RowBox[{"{", 
          RowBox[{"0", ",", "0"}], "}"}], ",", "0"}], "}"}], ",", 
       RowBox[{"{", 
        RowBox[{"12", ",", "90000", ",", "0.0085", ",", 
         RowBox[{"3", "*", 
          RowBox[{"{", 
           RowBox[{
            RowBox[{"-", "0.00354251"}], ",", "0.00354251"}], "}"}]}], ",", 
         "0"}], "}"}], ",", 
       RowBox[{"{", 
        RowBox[{"12", ",", "95000", ",", "0.0572", ",", 
         RowBox[{"3", "*", 
          RowBox[{"{", 
           RowBox[{
            RowBox[{"-", "0.00674764"}], ",", "0.00674764"}], "}"}]}], ",", 
         "0"}], "}"}], ",", 
       RowBox[{"{", 
        RowBox[{"12", ",", "100000", ",", "0.17879", ",", 
         RowBox[{"3", "*", 
          RowBox[{"{", 
           RowBox[{
            RowBox[{"-", "0.004554660"}], ",", "0.00455466"}], "}"}]}], ",", 
         "0"}], "}"}], ",", 
       RowBox[{"{", 
        RowBox[{"13", ",", "80000", ",", "0", ",", 
         RowBox[{"{", 
          RowBox[{"0", ",", "0"}], "}"}], ",", "0"}], "}"}], ",", 
       RowBox[{"{", 
        RowBox[{"13", ",", "85000", ",", "0", ",", 
         RowBox[{"{", 
          RowBox[{"0", ",", "0"}], "}"}], ",", "0"}], "}"}], ",", 
       RowBox[{"{", 
        RowBox[{"13", ",", "90000", ",", "0", ",", 
         RowBox[{"{", 
          RowBox[{"0", ",", "0"}], "}"}], ",", "0"}], "}"}], ",", 
       RowBox[{"{", 
        RowBox[{"13", ",", "95000", ",", "0", ",", 
         RowBox[{"{", 
          RowBox[{"0", ",", "0"}], "}"}], ",", "0"}], "}"}], ",", 
       RowBox[{"{", 
        RowBox[{"13", ",", "100000", ",", "0.03699", ",", 
         RowBox[{"3", "*", 
          RowBox[{"{", 
           RowBox[{
            RowBox[{"-", "0.00387989"}], ",", "0.00387989"}], "}"}]}], ",", 
         "0"}], "}"}]}], "}"}]}], ";"}]}]}]], "Input",
 CellChangeTimes->CompressedData["
1:eJxTTMoPSmViYGCQBGIQzX7wz2Fl99eOGTX3T4Doqdc2vAbRG8ViPoLomGih
X2C+4x4pFSBdpd1mD6LLpJ0cQPSN9RFtIHrP13dgmsuj+SWIdn0a8gpEL0pK
4FIF0pdiE7lB9AeF9fogum5irhGI1nHdGQ2i98Ubx4Bou9wzBSD6wv1VxSB6
tcjDpSD6UKL+MrD+Ra5hDiD1k1PA9Bbpppkg2vP6m/kgOnCfWo0jkOb/uARM
z9kb2QSid27dDab7pURiJnm+dtxvoQ6mp+mmpoJovfeVYHpVvbKqW/BrR4k8
czC9RzykZxaQ7g7MmwSi9yz4tHw2kN5xjHMFiO5Y/Th0PpCetJQjAkR/t62d
ZhEBDJ/k8Dkg+t/hB2KmGa8dz+3KkgfRKXeuJYHoxy42ySBaOfJW4srs144b
eh6DaQCCc75g
  "]],

Cell[BoxData[
 RowBox[{
  RowBox[{"(*", " ", 
   RowBox[{
    RowBox[{"Function", " ", "for", " ", "calculating", " ", "one"}], "-", 
    RowBox[{
    "level", " ", "recursive", " ", "approximate", " ", "Wand", " ", 
     "binning", " ", "for", " ", "a", " ", "dose", " ", 
     RowBox[{"dataset", "."}]}]}], "*)"}], "\[IndentingNewLine]", 
  RowBox[{
   RowBox[{
    RowBox[{"bw", "[", "data_", "]"}], ":=", 
    RowBox[{
     RowBox[{
      RowBox[{"HistogramList", "[", 
       RowBox[{"data", ",", "\"\<Wand\>\""}], "]"}], "[", 
      RowBox[{"[", 
       RowBox[{"1", ",", "2"}], "]"}], "]"}], "-", 
     RowBox[{
      RowBox[{"HistogramList", "[", 
       RowBox[{"data", ",", "\"\<Wand\>\""}], "]"}], "[", 
      RowBox[{"[", 
       RowBox[{"1", ",", "1"}], "]"}], "]"}]}]}], "\[IndentingNewLine]", 
   "\[IndentingNewLine]", 
   RowBox[{"(*", " ", 
    RowBox[{
     RowBox[{
     "Functions", " ", "for", " ", "calculating", " ", "the", " ", "Cash", 
      " ", "C"}], "-", 
     RowBox[{"statistic", "."}]}], "*)"}], "\[IndentingNewLine]", 
   RowBox[{
    RowBox[{
     RowBox[{"bf", "[", 
      RowBox[{"data_", ",", "bw_"}], "]"}], ":=", 
     RowBox[{"BinCounts", "[", 
      RowBox[{
       RowBox[{"Accumulate", "[", "data", "]"}], ",", "bw"}], "]"}]}], ";"}], 
   "\[IndentingNewLine]", 
   RowBox[{
    RowBox[{
     RowBox[{"bf1", "[", 
      RowBox[{"data_", ",", "bw_"}], "]"}], ":=", 
     RowBox[{
      RowBox[{"Tally", "[", 
       RowBox[{"Sort", "[", 
        RowBox[{"bf", "[", 
         RowBox[{"data", ",", "bw"}], "]"}], "]"}], "]"}], "[", 
      RowBox[{"[", 
       RowBox[{"All", ",", "2"}], "]"}], "]"}]}], ";"}], 
   "\[IndentingNewLine]", 
   RowBox[{
    RowBox[{
     RowBox[{"bf2", "[", 
      RowBox[{"data_", ",", "bw_"}], "]"}], ":=", 
     RowBox[{"PadRight", "[", 
      RowBox[{
       RowBox[{"bf1", "[", 
        RowBox[{"data", ",", "bw"}], "]"}], ",", 
       RowBox[{
        RowBox[{"Length", "[", 
         RowBox[{"bf1", "[", 
          RowBox[{"data", ",", "bw"}], "]"}], "]"}], "+", "1"}]}], "]"}]}], 
    ";"}], "\[IndentingNewLine]", "\[IndentingNewLine]", 
   RowBox[{
    RowBox[{"ff", "[", 
     RowBox[{"data_", ",", "bw_"}], "]"}], ":=", 
    RowBox[{
     RowBox[{"Flatten", "[", 
      RowBox[{
       RowBox[{"FindDistributionParameters", "[", 
        RowBox[{
         RowBox[{"bf", "[", 
          RowBox[{"data", ",", "bw"}], "]"}], ",", 
         RowBox[{"PoissonDistribution", "[", "x", "]"}]}], "]"}], "/.", 
       RowBox[{"Rule", "\[Rule]", "List"}]}], "]"}], "[", 
     RowBox[{"[", "2", "]"}], "]"}]}], "\[IndentingNewLine]", 
   "\[IndentingNewLine]", 
   RowBox[{
    RowBox[{"y", "[", 
     RowBox[{"data_", ",", "i_", ",", "bw_"}], "]"}], ":=", 
    RowBox[{
     RowBox[{"PDF", "[", 
      RowBox[{
       RowBox[{"PoissonDistribution", "[", 
        RowBox[{"ff", "[", 
         RowBox[{"data", ",", "bw"}], "]"}], "]"}], ",", 
       RowBox[{"i", "-", "1"}]}], "]"}], "*", 
     RowBox[{"Length", "[", 
      RowBox[{"bf", "[", 
       RowBox[{"data", ",", "bw"}], "]"}], "]"}]}]}], "\[IndentingNewLine]", 
   RowBox[{
    RowBox[{"n", "[", 
     RowBox[{"data_", ",", "bw_"}], "]"}], ":=", 
    RowBox[{"Length", "[", 
     RowBox[{"bf1", "[", 
      RowBox[{"data", ",", "bw"}], "]"}], "]"}]}], "\[IndentingNewLine]", 
   "\[IndentingNewLine]", 
   RowBox[{
    RowBox[{"khiMLE", "[", 
     RowBox[{"data_", ",", "bw_"}], "]"}], ":=", 
    RowBox[{
     RowBox[{"2", "/", 
      RowBox[{"n", "[", 
       RowBox[{"data", ",", "bw"}], "]"}]}], "*", 
     RowBox[{"Sum", "[", 
      RowBox[{
       RowBox[{"(", 
        RowBox[{
         RowBox[{
          RowBox[{
           RowBox[{"bf2", "[", 
            RowBox[{"data", ",", "bw"}], "]"}], "[", 
           RowBox[{"[", "i", "]"}], "]"}], "*", 
          RowBox[{"Log", "[", 
           RowBox[{
            RowBox[{
             RowBox[{"bf2", "[", 
              RowBox[{"data", ",", "bw"}], "]"}], "[", 
             RowBox[{"[", "i", "]"}], "]"}], "/", 
            RowBox[{"y", "[", 
             RowBox[{"data", ",", "i", ",", "bw"}], "]"}]}], "]"}]}], "-", 
         RowBox[{"(", 
          RowBox[{
           RowBox[{
            RowBox[{"bf2", "[", 
             RowBox[{"data", ",", "bw"}], "]"}], "[", 
            RowBox[{"[", "i", "]"}], "]"}], "-", 
           RowBox[{"y", "[", 
            RowBox[{"data", ",", "i", ",", "bw"}], "]"}]}], ")"}]}], ")"}], 
       ",", 
       RowBox[{"{", 
        RowBox[{"i", ",", "1", ",", 
         RowBox[{"n", "[", 
          RowBox[{"data", ",", "bw"}], "]"}]}], "}"}]}], 
      "]"}]}]}]}]}]], "Input",
 CellChangeTimes->{{3.667538961550791*^9, 3.667538961950674*^9}, 
   3.6675412471412354`*^9, {3.6675413849631863`*^9, 3.667541393035283*^9}, {
   3.667541457659162*^9, 3.667541470826457*^9}, {3.667542728836838*^9, 
   3.6675427322889147`*^9}, 3.667543078984481*^9, 3.667543122814871*^9, {
   3.667543188662388*^9, 3.667543190477065*^9}, {3.667543275357629*^9, 
   3.667543276036435*^9}, {3.667543376011142*^9, 3.667543413843103*^9}, {
   3.667544878441105*^9, 3.667544890319536*^9}, {3.6675476938185663`*^9, 
   3.667547693993091*^9}, {3.6675479790578012`*^9, 3.6675480304545927`*^9}, {
   3.667548074343656*^9, 3.667548102245397*^9}, {3.667549984287794*^9, 
   3.6675500288383827`*^9}, 3.6675500860716743`*^9, {3.66764954980336*^9, 
   3.667649551145657*^9}, {3.667653139532978*^9, 3.6676531445706997`*^9}, {
   3.667711334753325*^9, 3.667711346581292*^9}, {3.6677174096017017`*^9, 
   3.667717420075213*^9}, {3.667736083102941*^9, 3.6677360844831457`*^9}, {
   3.667736153045375*^9, 3.667736155634534*^9}, {3.667736224684518*^9, 
   3.667736227186338*^9}, {3.668251727358726*^9, 3.668251730486168*^9}, {
   3.67013146822946*^9, 3.67013148094048*^9}, {3.6701315742883167`*^9, 
   3.670131589965406*^9}, {3.670131826370633*^9, 3.6701318530739937`*^9}}],

Cell[BoxData[
 RowBox[{
  RowBox[{"(*", 
   RowBox[{
    RowBox[{
    "Function", " ", "for", " ", "analyzing", " ", "the", " ", "dose", " ", 
     "data", " ", "as", " ", "a", " ", "Poisson", " ", "process"}], ",", " ", 
    
    RowBox[{
    "resulting", " ", "in", " ", "estimates", " ", "for", " ", "the", " ", 
     "mean", " ", "with", " ", "95", "%", " ", "confidence", " ", 
     RowBox[{"intervals", "."}]}]}], "*)"}], "\[IndentingNewLine]", 
  RowBox[{
   RowBox[{"getfit", "[", "doseset_", "]"}], ":=", 
   RowBox[{"(", "\[IndentingNewLine]", "\[IndentingNewLine]", 
    RowBox[{"(*", " ", 
     RowBox[{
     "95", "%", " ", "confidence", " ", "level", " ", "for", " ", 
      "calculating", " ", "the", " ", "confidence", " ", 
      RowBox[{"intervals", "."}]}], "*)"}], "\[IndentingNewLine]", 
    RowBox[{
     RowBox[{"zed", "=", "1.96"}], ";", "\[IndentingNewLine]", 
     RowBox[{"isotope", "=", 
      RowBox[{"StringTake", "[", 
       RowBox[{"doseset", ",", 
        RowBox[{"{", 
         RowBox[{"1", ",", "3"}], "}"}]}], "]"}]}], ";", 
     "\[IndentingNewLine]", 
     RowBox[{"voltage", "=", 
      RowBox[{"ToExpression", "[", 
       RowBox[{"StringTake", "[", 
        RowBox[{"doseset", ",", 
         RowBox[{"{", 
          RowBox[{"5", ",", 
           RowBox[{"-", "1"}]}], "}"}]}], "]"}], "]"}]}], ";", 
     "\[IndentingNewLine]", "\[IndentingNewLine]", 
     RowBox[{"data", "=", 
      RowBox[{"Symbol", "[", 
       RowBox[{"Evaluate", "[", "doseset", "]"}], "]"}]}], ";", 
     "\[IndentingNewLine]", 
     RowBox[{"cumdata", " ", "=", " ", 
      RowBox[{"Accumulate", "[", "data", "]"}]}], ";", "\[IndentingNewLine]", 
     "\[IndentingNewLine]", 
     RowBox[{"binwidth", "=", 
      RowBox[{"bw", "[", "data", "]"}]}], ";", " ", 
     RowBox[{"(*", 
      RowBox[{
       RowBox[{"Optima", ":", " ", "28"}], ",", " ", 
       RowBox[{"61.", " ", "One", " ", "drop", " ", 
        RowBox[{"optima", ":", " ", "27.1"}]}], ",", " ", 
       RowBox[{"80.", " ", "Two", " ", "drop", " ", 
        RowBox[{"optimum", ":", " ", "48"}]}]}], "*)"}], 
     "\[IndentingNewLine]", 
     RowBox[{"bins1", "=", 
      RowBox[{"BinCounts", "[", 
       RowBox[{"cumdata", ",", "binwidth"}], "]"}]}], ";", 
     "\[IndentingNewLine]", 
     RowBox[{"bins2", "=", 
      RowBox[{"BinCounts", "[", 
       RowBox[{
        RowBox[{"Sort", "[", 
         RowBox[{"bins1", ",", "Greater"}], "]"}], ",", 
        RowBox[{"{", 
         RowBox[{"0", ",", 
          RowBox[{"Max", "[", 
           RowBox[{"bins1", "+", "1"}], "]"}], ",", "1"}], "}"}]}], "]"}]}], 
     ";", "\[IndentingNewLine]", 
     RowBox[{"bins", "=", 
      RowBox[{"PadRight", "[", 
       RowBox[{"bins2", ",", 
        RowBox[{
         RowBox[{"Length", "[", "bins2", "]"}], "+", "1"}]}], "]"}]}], ";", 
     "\[IndentingNewLine]", "\[IndentingNewLine]", 
     RowBox[{"fit", "=", 
      RowBox[{
       RowBox[{"Flatten", "[", 
        RowBox[{
         RowBox[{"FindDistributionParameters", "[", 
          RowBox[{"bins1", ",", 
           RowBox[{"PoissonDistribution", "[", "x", "]"}]}], "]"}], "/.", 
         RowBox[{"Rule", "\[Rule]", "List"}]}], "]"}], "[", 
       RowBox[{"[", "2", "]"}], "]"}]}], ";", "\[IndentingNewLine]", 
     "\[IndentingNewLine]", 
     RowBox[{"interval", "=", 
      RowBox[{"binwidth", "/", 
       RowBox[{"{", "\[IndentingNewLine]", 
        RowBox[{
         RowBox[{"fit", "+", 
          RowBox[{
           RowBox[{"zed", "^", "2"}], "/", 
           RowBox[{"(", 
            RowBox[{"2", "*", 
             RowBox[{"Total", "[", "bins1", "]"}]}], ")"}]}], "+", 
          RowBox[{"zed", "*", 
           RowBox[{"Sqrt", "[", 
            RowBox[{"fit", "/", 
             RowBox[{"Total", "[", "bins1", "]"}]}], "]"}]}]}], ",", 
         RowBox[{"fit", "+", 
          RowBox[{
           RowBox[{"zed", "^", "2"}], "/", 
           RowBox[{"(", 
            RowBox[{"2", "*", 
             RowBox[{"Total", "[", "bins1", "]"}]}], ")"}]}], "-", 
          RowBox[{"zed", "*", 
           RowBox[{"Sqrt", "[", 
            RowBox[{"fit", "/", 
             RowBox[{"Total", "[", "bins1", "]"}]}], "]"}]}]}]}], "}"}]}]}], 
     ";", "\[IndentingNewLine]", "\[IndentingNewLine]", 
     RowBox[{"cs", "=", 
      RowBox[{
       RowBox[{"area", "/", 
        RowBox[{"(", 
         RowBox[{
          RowBox[{"binwidth", "/", "fit"}], "*", 
          RowBox[{"10", "^", "9"}]}], ")"}]}], "/", 
       RowBox[{"10", "^", 
        RowBox[{"-", "28"}]}]}]}], ";", "\[IndentingNewLine]", 
     "\[IndentingNewLine]", 
     RowBox[{"csinterval", "=", 
      RowBox[{"area", "*", 
       RowBox[{
        RowBox[{"10", "^", "19"}], "/", 
        RowBox[{"{", 
         RowBox[{
          RowBox[{"interval", "[", 
           RowBox[{"[", "2", "]"}], "]"}], ",", 
          RowBox[{"interval", "[", 
           RowBox[{"[", "1", "]"}], "]"}]}], "}"}]}]}]}], ";", 
     "\[IndentingNewLine]", "\[IndentingNewLine]", 
     RowBox[{"poissoninset", "=", 
      RowBox[{
       RowBox[{"\"\<\\nC = \>\"", "<>", 
        RowBox[{"ToString", "[", 
         RowBox[{"khiMLE", "[", 
          RowBox[{"cumdata", ",", "binwidth"}], "]"}], "]"}], "<>", 
        "\"\<\\n bw/\[Lambda]: \>\"", "<>", 
        RowBox[{"ToString", "[", 
         RowBox[{"binwidth", "/", "fit"}], "]"}]}], 
       RowBox[{
       "\"\<\\n \!\(\*SubscriptBox[\(CI\), \(95  %\)]\): \>\"", "<>", 
        RowBox[{"ToString", "[", "interval", "]"}]}]}]}], ";", 
     "\[IndentingNewLine]", 
     RowBox[{"csinset", "=", 
      RowBox[{"\"\<\\ncs = \>\"", "<>", 
       RowBox[{"ToString", "[", 
        RowBox[{"NumberForm", "[", 
         RowBox[{"cs", ",", "2"}], "]"}], "]"}], "<>", 
       "\"\< barn\\n\!\(\*SubscriptBox[\(CI\), \(95  %\)]\): \>\"", "<>", 
       RowBox[{"ToString", "[", 
        RowBox[{"NumberForm", "[", 
         RowBox[{"csinterval", ",", "2"}], "]"}], "]"}]}]}], ";", 
     "\[IndentingNewLine]", "\[IndentingNewLine]", 
     RowBox[{"p1", "=", 
      RowBox[{"Show", "[", 
       RowBox[{
        RowBox[{"ListLinePlot", "[", 
         RowBox[{
          RowBox[{"Append", "[", 
           RowBox[{
            RowBox[{
             RowBox[{"1", "/", 
              RowBox[{"Total", "[", "bins", "]"}]}], "*", "bins"}], ",", 
            "0"}], "]"}], ",", 
          RowBox[{"DataRange", "\[Rule]", 
           RowBox[{"{", 
            RowBox[{
             RowBox[{"-", "0.5"}], ",", 
             RowBox[{
              RowBox[{"Length", "[", "bins", "]"}], "-", "0.5"}]}], "}"}]}], 
          ",", 
          RowBox[{"InterpolationOrder", "\[Rule]", "0"}], ",", 
          RowBox[{"PlotRange", "\[Rule]", "All"}]}], "]"}], ",", 
        RowBox[{"DiscretePlot", "[", 
         RowBox[{
          RowBox[{"PDF", "[", 
           RowBox[{
            RowBox[{"PoissonDistribution", "[", "fit", "]"}], ",", "k"}], 
           "]"}], ",", 
          RowBox[{"{", 
           RowBox[{"k", ",", "0", ",", 
            RowBox[{
             RowBox[{"Length", "[", "bins", "]"}], "-", "1"}]}], "}"}], ",", 
          RowBox[{"PlotMarkers", "\[Rule]", "Automatic"}], ",", 
          RowBox[{"PlotRange", "\[Rule]", 
           RowBox[{"All", "\.08"}]}]}], "]"}], ",", 
        RowBox[{"Graphics", "[", 
         RowBox[{"Inset", "[", 
          RowBox[{
           RowBox[{"Style", "[", 
            RowBox[{"poissoninset", ",", 
             RowBox[{"FontSize", "\[Rule]", "15"}]}], "]"}], ",", 
           RowBox[{"ImageScaled", "[", 
            RowBox[{"{", 
             RowBox[{"0.735", ",", "0.82"}], "}"}], "]"}]}], "]"}], "]"}], 
        ",", 
        RowBox[{"ImageSize", "\[Rule]", 
         RowBox[{"{", 
          RowBox[{"400", ",", "300"}], "}"}]}], ",", 
        RowBox[{"AxesOrigin", "\[Rule]", 
         RowBox[{"{", 
          RowBox[{
           RowBox[{"-", "0.5"}], ",", "0"}], "}"}]}], ",", 
        RowBox[{"Ticks", "\[Rule]", 
         RowBox[{"{", 
          RowBox[{
           RowBox[{"{", 
            RowBox[{"0", ",", "1", ",", "2", ",", "3", ",", "4"}], "}"}], ",",
            "True"}], "}"}]}], ",", 
        RowBox[{"Frame", "\[Rule]", "True"}], ",", 
        RowBox[{"FrameStyle", "\[Rule]", "Thick"}], ",", 
        RowBox[{"FrameTicksStyle", "\[Rule]", "Black"}], ",", 
        RowBox[{"FrameLabel", "\[Rule]", 
         RowBox[{"{", 
          RowBox[{"None", ",", "\"\<P(X=k)\>\""}], "}"}]}], ",", 
        RowBox[{"LabelStyle", "\[Rule]", 
         RowBox[{"Directive", "[", 
          RowBox[{"Black", ",", "15"}], "]"}]}]}], "]"}]}], ";", 
     "\[IndentingNewLine]", "\[IndentingNewLine]", 
     RowBox[{"p2", "=", 
      RowBox[{"Show", "[", 
       RowBox[{
        RowBox[{"ListLinePlot", "[", 
         RowBox[{
          RowBox[{"RandomFunction", "[", 
           RowBox[{
            RowBox[{"PoissonProcess", "[", "fit", "]"}], ",", 
            RowBox[{"{", 
             RowBox[{"0", ",", 
              RowBox[{
               RowBox[{"Max", "[", "cumdata", "]"}], "/", "binwidth"}]}], 
             "}"}], ",", "40"}], "]"}], ",", 
          RowBox[{"InterpolationOrder", "\[Rule]", "0"}]}], "]"}], ",", 
        RowBox[{"Graphics", "[", 
         RowBox[{"Inset", "[", 
          RowBox[{
           RowBox[{"Style", "[", 
            RowBox[{"doseset", ",", 
             RowBox[{"FontSize", "\[Rule]", "15"}]}], "]"}], ",", 
           RowBox[{"ImageScaled", "[", 
            RowBox[{"{", 
             RowBox[{"0.55", ",", "0.9"}], "}"}], "]"}]}], "]"}], "]"}], ",", 
        
        RowBox[{"ListStepPlot", "[", 
         RowBox[{
          RowBox[{"Transpose", "[", 
           RowBox[{"{", 
            RowBox[{
             RowBox[{
              RowBox[{"Accumulate", "[", 
               RowBox[{"RandomSample", "[", "data", "]"}], "]"}], "/", 
              "binwidth"}], ",", 
             RowBox[{"Range", "[", 
              RowBox[{"1", ",", 
               RowBox[{"Length", "[", "data", "]"}]}], "]"}]}], "}"}], "]"}], 
          ",", 
          RowBox[{"ImageSize", "\[Rule]", 
           RowBox[{"{", 
            RowBox[{"400", ",", "300"}], "}"}]}], ",", 
          RowBox[{"AspectRatio", "\[Rule]", "0.65"}], ",", 
          RowBox[{"PlotStyle", "\[Rule]", 
           RowBox[{"{", 
            RowBox[{"Thick", ",", "Black"}], "}"}]}]}], "]"}], ",", 
        RowBox[{"ImageSize", "\[Rule]", "400"}], ",", 
        RowBox[{"Frame", "\[Rule]", "True"}], ",", 
        RowBox[{"FrameStyle", "\[Rule]", "Thick"}], ",", 
        RowBox[{"FrameTicksStyle", "\[Rule]", "Black"}], ",", 
        RowBox[{"FrameLabel", "\[Rule]", 
         RowBox[{"{", 
          RowBox[{"None", ",", "\"\<Event number\>\""}], "}"}]}], ",", 
        RowBox[{"LabelStyle", "\[Rule]", 
         RowBox[{"Directive", "[", 
          RowBox[{"Black", ",", "15"}], "]"}]}]}], "]"}]}], ";", 
     "\[IndentingNewLine]", "\[IndentingNewLine]", 
     RowBox[{"p3", "=", 
      RowBox[{"Show", "[", 
       RowBox[{
        RowBox[{"Histogram", "[", 
         RowBox[{"data", ",", 
          RowBox[{"{", "binwidth", "}"}], ",", 
          RowBox[{"BaseStyle", "\[Rule]", "15"}], ",", 
          RowBox[{"ImageSize", "\[Rule]", 
           RowBox[{"{", 
            RowBox[{"400", ",", "300"}], "}"}]}], ",", 
          RowBox[{"AspectRatio", "\[Rule]", "0.65"}], ",", 
          RowBox[{"FrameStyle", "\[Rule]", "Thick"}], ",", 
          RowBox[{"FrameTicksStyle", "\[Rule]", "Black"}], ",", 
          RowBox[{"FrameLabel", "\[Rule]", 
           RowBox[{"{", 
            RowBox[{"None", ",", "\"\<Frequency\>\""}], "}"}]}], ",", 
          RowBox[{"LabelStyle", "\[Rule]", 
           RowBox[{"Directive", "[", 
            RowBox[{"Black", ",", "15"}], "]"}]}], ",", 
          RowBox[{"PlotRange", "\[Rule]", "Full"}]}], "]"}], ",", 
        RowBox[{"Plot", "[", 
         RowBox[{
          RowBox[{
           RowBox[{"Length", "[", "data", "]"}], "*", "fit", "*", 
           RowBox[{"Exp", "[", 
            RowBox[{
             RowBox[{
              RowBox[{"-", "x"}], "/", "binwidth"}], "*", "fit"}], "]"}]}], 
          ",", 
          RowBox[{"{", 
           RowBox[{"x", ",", "0", ",", 
            RowBox[{"Max", "[", "data", "]"}]}], "}"}], ",", 
          RowBox[{"PlotRange", "\[Rule]", "Full"}]}], "]"}], ",", 
        RowBox[{"Graphics", "[", 
         RowBox[{"Inset", "[", 
          RowBox[{
           RowBox[{"Style", "[", 
            RowBox[{"csinset", ",", 
             RowBox[{"FontSize", "\[Rule]", "15"}]}], "]"}], ",", 
           RowBox[{"ImageScaled", "[", 
            RowBox[{"{", 
             RowBox[{"0.7", ",", "0.85"}], "}"}], "]"}]}], "]"}], "]"}], ",", 
        
        RowBox[{"Frame", "\[Rule]", "True"}]}], "]"}]}], ";", 
     "\[IndentingNewLine]", "\[IndentingNewLine]", 
     RowBox[{"Print", "[", 
      RowBox[{"GraphicsRow", "[", 
       RowBox[{
        RowBox[{"{", 
         RowBox[{"p1", ",", "p2", ",", "p3"}], "}"}], ",", 
        RowBox[{"Spacings", "\[Rule]", "10"}]}], "]"}], "]"}], ";", 
     "\[IndentingNewLine]", "\[IndentingNewLine]", 
     RowBox[{"(*", 
      RowBox[{
      "Export", " ", "command", " ", "to", " ", "output", " ", "Poisson", " ", 
       RowBox[{"plots", "."}]}], "*)"}], "\[IndentingNewLine]", 
     RowBox[{"(*", 
      RowBox[{"Export", "[", 
       RowBox[{
        RowBox[{"\"\<poisson\>\"", "<>", "doseset", "<>", "\"\<.png\>\""}], 
        ",", 
        RowBox[{"Import", "[", 
         RowBox[{"Export", "[", 
          RowBox[{
           RowBox[{"\"\<poisson\>\"", "<>", "doseset", "<>", "\"\<.pdf\>\""}],
            ",", 
           RowBox[{"GraphicsRow", "[", 
            RowBox[{
             RowBox[{"{", 
              RowBox[{"p1", ",", "p2", ",", "p3"}], "}"}], ",", 
             RowBox[{"Spacings", "\[Rule]", "10"}]}], "]"}], ",", 
           RowBox[{"ImageResolution", "\[Rule]", "1000"}]}], "]"}], "]"}], 
        ",", 
        RowBox[{"ImageResolution", "\[Rule]", "1000"}]}], "]"}], "*)"}], 
     "\[IndentingNewLine]", "\[IndentingNewLine]", 
     RowBox[{"If", "[", 
      RowBox[{
       RowBox[{"isotope", "==", "\"\<C12\>\""}], ",", 
       RowBox[{"AppendTo", "[", 
        RowBox[{"C12crossections", ",", 
         RowBox[{"{", 
          RowBox[{"12", ",", 
           RowBox[{"voltage", "*", "1000"}], ",", "cs", ",", 
           RowBox[{"csinterval", "-", "cs"}], ",", "0"}], "}"}]}], "]"}], ",", 
       RowBox[{"AppendTo", "[", 
        RowBox[{"C13crossections", ",", 
         RowBox[{"{", 
          RowBox[{"13", ",", 
           RowBox[{"voltage", "*", "1000"}], ",", "cs", ",", 
           RowBox[{"csinterval", "-", "cs"}], ",", "0"}], "}"}]}], "]"}]}], 
      "]"}]}], "\[IndentingNewLine]", "\[IndentingNewLine]", 
    ")"}]}]}]], "Input",
 CellChangeTimes->{{3.6676522551792393`*^9, 3.667652260421958*^9}, {
   3.667652409932497*^9, 3.667652432789587*^9}, {3.667652489398287*^9, 
   3.6676525340528803`*^9}, {3.66765256702947*^9, 3.66765258287582*^9}, {
   3.667652659324326*^9, 3.667652729354176*^9}, {3.667652803106444*^9, 
   3.667652832441901*^9}, {3.667652887024692*^9, 3.667652915335476*^9}, {
   3.6676529465683393`*^9, 3.667652955310664*^9}, {3.667652987503693*^9, 
   3.667653021902018*^9}, {3.66765319827015*^9, 3.667653210692375*^9}, {
   3.6676532789083347`*^9, 3.667653388129447*^9}, {3.6676547463580217`*^9, 
   3.6676547603966427`*^9}, {3.667654794981326*^9, 3.667654799755529*^9}, {
   3.667654863675982*^9, 3.667654867347217*^9}, {3.667654946811737*^9, 
   3.6676552624554653`*^9}, {3.667655907667571*^9, 3.66765603565692*^9}, {
   3.6676560709765987`*^9, 3.667656096943694*^9}, {3.6676561753749933`*^9, 
   3.667656178903144*^9}, {3.6676562262963448`*^9, 3.6676562834946127`*^9}, {
   3.667656374430818*^9, 3.667656386469419*^9}, {3.6676565437097807`*^9, 
   3.667656543931939*^9}, {3.667656589245974*^9, 3.667656591235999*^9}, {
   3.6676566276286707`*^9, 3.6676567493465223`*^9}, {3.667656825370875*^9, 
   3.667656859673317*^9}, {3.667710216620289*^9, 3.667710242583857*^9}, 
   3.667710297426433*^9, {3.667710526584115*^9, 3.667710528840496*^9}, {
   3.667710676079042*^9, 3.667710687028887*^9}, {3.667711352219969*^9, 
   3.667711382603033*^9}, {3.667717638308642*^9, 3.6677176399826317`*^9}, {
   3.66771796436126*^9, 3.667717990587365*^9}, {3.667718046147122*^9, 
   3.667718075601667*^9}, 3.6677189872606697`*^9, {3.667719459366674*^9, 
   3.667719482589581*^9}, {3.6677195614877453`*^9, 3.667719623604691*^9}, {
   3.6677201313853397`*^9, 3.667720166837926*^9}, {3.667720208096767*^9, 
   3.66772034443673*^9}, {3.6677209318575993`*^9, 3.6677209447826157`*^9}, {
   3.6683333572747507`*^9, 3.668333358658903*^9}, 3.668333401252688*^9, {
   3.669630756096695*^9, 3.6696307815113363`*^9}, {3.669984913098181*^9, 
   3.669984944585972*^9}, {3.6699849855052013`*^9, 3.669985033481748*^9}, {
   3.669985064353672*^9, 3.669985076257031*^9}, {3.669985246975663*^9, 
   3.6699853839026423`*^9}, {3.669985426830262*^9, 3.669985451383304*^9}, {
   3.669985483838419*^9, 3.669985511942198*^9}, 3.670131317310523*^9, {
   3.670131488112458*^9, 3.670131577966403*^9}, {3.671189584175844*^9, 
   3.671189647607009*^9}, {3.677935291711872*^9, 3.677935292078375*^9}, {
   3.6779353523746443`*^9, 3.6779354360376062`*^9}, {3.677935470078986*^9, 
   3.6779354707857027`*^9}, {3.677935504158309*^9, 3.677935539749235*^9}, {
   3.677935620902112*^9, 3.677935636476428*^9}, {3.677935689844791*^9, 
   3.6779357849082537`*^9}, {3.677935830980505*^9, 3.6779358343079*^9}, {
   3.677935963986896*^9, 3.677936040331905*^9}, {3.677936124330482*^9, 
   3.6779361634098263`*^9}, {3.6779379043938932`*^9, 3.677937915393066*^9}, {
   3.677938023480901*^9, 3.677938044736034*^9}, 3.677993848230742*^9}],

Cell[CellGroupData[{

Cell[BoxData[
 RowBox[{
  RowBox[{"(*", 
   RowBox[{
    RowBox[{
    "Running", " ", "the", " ", "statistical", " ", "analyses", " ", "for", 
     " ", "each", " ", "voltage", " ", "and", " ", "for", " ", "both", " ", 
     "C12", " ", "and", " ", 
     RowBox[{"C13", ".", " ", "Structure"}], " ", "of", " ", "analyzed", " ", 
     
     RowBox[{"data", ":", " ", 
      RowBox[{"isotope", " ", "number"}]}]}], ",", " ", 
    RowBox[{"voltage", " ", "in", " ", "V"}], ",", " ", 
    RowBox[{"cross", " ", "section"}], ",", " ", 
    RowBox[{"cross", " ", "section", " ", "error", " ", "estimates"}], ",", 
    " ", 
    RowBox[{"empty", " ", "slot", " ", "for", " ", "fitted", " ", 
     RowBox[{"value", "."}]}]}], "*)"}], "\[IndentingNewLine]", 
  RowBox[{
   RowBox[{
    RowBox[{"C12crossections", "=", 
     RowBox[{"{", 
      RowBox[{"{", 
       RowBox[{"12", ",", "80000", ",", "0", ",", 
        RowBox[{"{", 
         RowBox[{"0", ",", "0"}], "}"}], ",", "0"}], "}"}], "}"}]}], ";"}], 
   " ", "\[IndentingNewLine]", 
   RowBox[{
    RowBox[{"C13crossections", "=", 
     RowBox[{"{", 
      RowBox[{
       RowBox[{"{", 
        RowBox[{"13", ",", "80000", ",", "0", ",", 
         RowBox[{"{", 
          RowBox[{"0", ",", "0"}], "}"}], ",", "0"}], "}"}], ",", 
       RowBox[{"{", 
        RowBox[{"13", ",", "85000", ",", "0", ",", 
         RowBox[{"{", 
          RowBox[{"0", ",", "0"}], "}"}], ",", "0"}], "}"}]}], "}"}]}], ";"}],
    "\[IndentingNewLine]", "\[IndentingNewLine]", 
   RowBox[{
    RowBox[{"Quiet", "[", 
     RowBox[{"getfit", "/@", "datanames"}], "]"}], ";"}], 
   "\[IndentingNewLine]"}]}]], "Input",
 CellChangeTimes->{{3.6676524348724422`*^9, 3.667652445435342*^9}, {
   3.6676528552469*^9, 3.6676528641416407`*^9}, {3.667653232946649*^9, 
   3.667653242041108*^9}, {3.667654785747666*^9, 3.667654786817317*^9}, {
   3.667656415156061*^9, 3.667656483730196*^9}, {3.6676567537131767`*^9, 
   3.6676567745202923`*^9}, {3.6676568647527742`*^9, 
   3.6676569026948347`*^9}, {3.667657031311701*^9, 3.667657063165291*^9}, {
   3.667710262534799*^9, 3.667710263917321*^9}, {3.6677114679777813`*^9, 
   3.667711468847032*^9}, {3.667720250808317*^9, 3.667720251979817*^9}, {
   3.670131871041615*^9, 3.6701318757614813`*^9}, {3.678513442735114*^9, 
   3.678513448334173*^9}, 3.67851348291825*^9, 3.6785139688187428`*^9, {
   3.680324394261867*^9, 3.680324406781663*^9}}],

Cell[CellGroupData[{

Cell[BoxData[
 GraphicsBox[{{}, {InsetBox[
     GraphicsBox[{{{}, {{}, {}, 
         {RGBColor[0.368417, 0.506779, 0.709798], PointSize[
          0.019444444444444445`], AbsoluteThickness[1.6], 
          LineBox[{{-0.5, 0.375}, {0.5, 0.375}, {0.5, 0.375}, {1.5, 0.375}, {
           1.5, 0.1875}, {2.5, 0.1875}, {2.5, 0.0625}, {3.5, 0.0625}, {3.5, 
           0.}, {4.5, 0.}, {4.5, 0.}}]}}, {}}, {
        {RGBColor[0.368417, 0.506779, 0.709798], PointSize[
         0.012833333333333334`], AbsoluteThickness[1.6], {
          {RGBColor[0.368417, 0.506779, 0.709798], PointSize[
           0.012833333333333334`], AbsoluteThickness[1.6], Opacity[0.2], 
           LineBox[{},
            VertexColors->None]}, 
          {RGBColor[0.368417, 0.506779, 0.709798], PointSize[
           0.012833333333333334`], AbsoluteThickness[1.6], Opacity[0.2], 
           LineBox[{{{0., 0.391605626676799}, {0., 0}}, {{1., 
              0.3671302750094991}, {1., 0}}, {{2., 0.1720923164107027}, {
              2., 0}}, {{3., 0.05377884887834459}, {3., 0}}, {{4., 
              0.012604417705862011`}, {4., 0}}},
            VertexColors->None]}}}, 
        {RGBColor[0.368417, 0.506779, 0.709798], PointSize[
         0.012833333333333334`], AbsoluteThickness[1.6], {}, 
         GeometricTransformationBox[InsetBox[
           StyleBox["\<\"\[FilledCircle]\"\>",
            StripOnInput->False,
            LineColor->RGBColor[0.368417, 0.506779, 0.709798],
            FrontFaceColor->RGBColor[0.368417, 0.506779, 0.709798],
            BackFaceColor->RGBColor[0.368417, 0.506779, 0.709798],
            GraphicsColor->RGBColor[0.368417, 0.506779, 0.709798],
            PointSize->0.012833333333333334`,
            Thickness->Absolute[1.6],
            FontSize->8.96,
            FontColor->RGBColor[0.368417, 0.506779, 0.709798]], {0, 0}], {{{
          0., 0.391605626676799}}, {{1., 0.3671302750094991}}, {{2., 
          0.1720923164107027}}, {{3., 0.05377884887834459}}, {{4., 
          0.012604417705862011`}}}], {}}}, InsetBox[
        StyleBox[
         RowBox[{"\<\"\\nC = 0.157725\\n bw/\[Lambda]: 213.333\"\>", 
          " ", "\<\"\\n \\!\\(\\*SubscriptBox[\\(CI\\), \\(95  %\\)]\\): \
{128.572, 347.492}\"\>"}],
         StripOnInput->False,
         FontSize->15], ImageScaled[{0.735, 0.82}]]},
      AspectRatio->NCache[GoldenRatio^(-1), 0.6180339887498948],
      Axes->{True, True},
      AxesLabel->{None, None},
      AxesOrigin->{-0.5, 0},
      DisplayFunction->Identity,
      Frame->True,
      FrameLabel->{None, 
        FormBox["\"P(X=k)\"", TraditionalForm]},
      FrameStyle->Thickness[Large],
      FrameTicks->{{Automatic, Automatic}, {Automatic, Automatic}},
      FrameTicksStyle->GrayLevel[0],
      GridLines->{None, None},
      GridLinesStyle->Directive[
        GrayLevel[0.5, 0.4]],
      ImagePadding->All,
      ImageSize->{400, 300},
      LabelStyle->Directive[
        GrayLevel[0], 15],
      Method->{"CoordinatesToolOptions" -> {"DisplayFunction" -> ({
            (Part[{{Identity, Identity}, {Identity, Identity}}, 1, 2][#]& )[
             Part[#, 1]], 
            (Part[{{Identity, Identity}, {Identity, Identity}}, 2, 2][#]& )[
             Part[#, 2]]}& ), "CopiedValueFunction" -> ({
            (Part[{{Identity, Identity}, {Identity, Identity}}, 1, 2][#]& )[
             Part[#, 1]], 
            (Part[{{Identity, Identity}, {Identity, Identity}}, 2, 2][#]& )[
             Part[#, 2]]}& )}},
      PlotRange->{{-0.5, 4.5}, {0, 0.375}},
      PlotRangeClipping->True,
      PlotRangePadding->{{
         Scaled[0.02], 
         Scaled[0.02]}, {
         Scaled[0.02], 
         Scaled[0.05]}},
      Ticks->{{{0, 
          FormBox["0", TraditionalForm]}, {1, 
          FormBox["1", TraditionalForm]}, {2, 
          FormBox["2", TraditionalForm]}, {3, 
          FormBox["3", TraditionalForm]}, {4, 
          FormBox["4", TraditionalForm]}}, True}], {205, -157.5}, 
     ImageScaled[{0.5, 0.5}], {400, 300}], InsetBox[
     GraphicsBox[{{{}, {{}, {}, 
         {RGBColor[0.368417, 0.506779, 0.709798], PointSize[
          0.008333333333333333], AbsoluteThickness[1.6], 
          LineBox[CompressedData["
1:eJxTTMoPSmViYGDQBmIQjQHUPqU6zvplj53/wX4CT+3stqv/cfAZHCY8/GAf
0MrggJ3P4bAh27Mk8hMjDr6Ag0HDUqPL71lw8EUcZuSx8TLdYsPBl3AwiBFS
uLyeAwdfxkEjQX7NBikJHHwFhw69ZImZSVI4+EoOW66eYY27KoeDr+Jgoh/o
xamvgIOv5sDzcd2izP/qOPgaDmrbrmzsitDAwddyyLnDxhU5DxdfxyFv7+K2
t/9w8fUccn4w6GUaaeLgGzgsiPrvKfgUF9/Q4dKh+J2TXbRx8I0cXvk3eh5p
18XBN3a4KuRff8vMAAffxKFaZJ37wyzcfACa8p3H
           "]]}, 
         {RGBColor[0.880722, 0.611041, 0.142051], PointSize[
          0.008333333333333333], AbsoluteThickness[1.6], 
          LineBox[CompressedData["
1:eJxTTMoPSmViYGCQBGIQjQ4UemYXvrF7Zo+d/8H+TeMeo87fMg7Y+QwOF250
f5/lrICDz+HQ9z78K4cHLr6Ag9vVqR/+teLiizjkfT2uZuOpjIMv4WCXseZJ
1nsVHHwZh3ti0/2+PVDFwVdweCOqYHvghyYOvpKDnLi8lVK8Ng6+isOnVl2z
ZZP1cfDVHKpF1rk/zDLAyQcA6NVinw==
           "]]}, 
         {RGBColor[0.560181, 0.691569, 0.194885], PointSize[
          0.008333333333333333], AbsoluteThickness[1.6], 
          LineBox[CompressedData["
1:eJxTTMoPSmViYGBQBGIQjQHm6tSf23jRHjv/g33D2kmvDfS+4uAzOCi8YTut
upPZATufw+HG2pVuHhM4cPAFHE60eQjPdefGwRdxeBJWfeHLF2EcfAkHjVLv
089EJHDwZRy0xOxNZK+q4OArOHwouv8i4CcuvpLDMcNvL5Ys0sDBV3G4tMVk
/6fv2jj4ag51m6q7lA/p4uBrOMSdLy2vm6yHg6/loJtS5vld1gAHX8chXGlK
eqEyLr6eQ7XIOveHWbj5ANrFgQE=
           "]]}, 
         {RGBColor[0.922526, 0.385626, 0.209179], PointSize[
          0.008333333333333333], AbsoluteThickness[1.6], 
          LineBox[CompressedData["
1:eJxTTMoPSmViYGBQBmIQjQ4eWFSvFS99Yo+d/8E+YZVueZbKCxx8BoeGq22s
uR7vcPA5HF7s3relazWbA3a+gEPPLQOzUzOEcPBFHES2zEs+aCKGgy/hUNOZ
c/BSkzgOvoyDg165B7uSBA6+ggPL24uqB27I4eArOdhMlywpZ5bHwVdxWDPd
bvadXeo4+GoOYSZLAm/e1sTB13AI8g+86TtFGwdfyyHtazdLS6gODr6OQ9VE
h30XDurh4Os5lEvPms/tZoCDb+BQLbLO/WEWbj4AVxeC/Q==
           "]]}, 
         {RGBColor[0.528488, 0.470624, 0.701351], PointSize[
          0.008333333333333333], AbsoluteThickness[1.6], 
          LineBox[CompressedData["
1:eJxTTMoPSmViYGBQB2IQjQ4e2Icss1/0yx47/4O9RnGEf4ouqwN2PoPDjTPT
PZetwcXncFhwemv7dA9OHHwBhxdJ/X6dl3hx8EUcEo5PnaNozo+DL+Hgkx2r
l60jgYMv43AgyFonyFgKB1/BIeLO3oYz/3DxlRwqugTfshbI4+CrODB0uWlo
P1XAwVdzeHPt+tLEJUo4+BoOQlc/F/EpqOLgazlsmvTN+zybBg6+jkOXqKCo
U6QmDr6ew6PGO8nfNbRw8A0cpqiaTk6ao42Db+gg5DDbJtNKHwffyKFaZJ37
wywDnHwAL4aLcQ==
           "]]}, 
         {RGBColor[0.772079, 0.431554, 0.102387], PointSize[
          0.008333333333333333], AbsoluteThickness[1.6], 
          LineBox[CompressedData["
1:eJxTTMoPSmViYGDQBmIQjQ4OBIekcBXetMfO/2C/QfJru2/AVxx8BocPx/+F
KeazOGDnczgwfBE6W6TKhoMv4KCS08n0PlsYB1/E4cGfxvemG0Rw8CUc9jB6
hTfIyuHgyzisq5x8YEe1Mg6+gkNfVnKDTKoKDr6Sw7ddtx6tP6COg6/isC0k
w2v9L1x8NYdTXq13Pc00cPA1HNjSOQy9OnDxtRz+GP6JO7gRF1/H4d+u2CzH
Q7j4eg5zDL8Hmypo4uAbOMTZLP7tXoOLb+jgxNf9ZKaOFg6+kUOV78/aHdo6
OPjGDixOfNxn9+jh4Js4VIusc3+YZYCTDwBMCqH9
           "]]}, 
         {RGBColor[0.363898, 0.618501, 0.782349], PointSize[
          0.008333333333333333], AbsoluteThickness[1.6], 
          LineBox[CompressedData["
1:eJxTTMoPSmViYGBQBGIQjQFUvBgaGJfaY+d/sDf4N+WFpuwPHHwGBwu/1LxP
ZYwO2PkcDh41knGvmPhx8AUc9oT7T9vxRgwHX8Rhy5dmeQE/KRx8CYcvf449
13gsjYMv4+DzS+eRVKgMDr6Cg5yyhILRRUUcfCUHubXffp56r4KDr+Lgp6y9
7eBeNRx8NQerOclrZnio4+BrOGgIqx1OTNLEwddySJGxMr9er4ODr+PAZ5vu
+mebPg6+nkO1yDr3h1kGOPkAC5t0uw==
           "]]}, 
         {RGBColor[1, 0.75, 0], PointSize[0.008333333333333333], 
          AbsoluteThickness[1.6], LineBox[CompressedData["
1:eJxTTMoPSmViYGBQBGIQjQ4cnjbwZs64Y4+d/8FewfLe4utXvuHgMzgo5In9
P/sWF5/D4cFtc420gJ84+AIOK+yNF1nYiTpg54s4vFGfuefSfVx8CYeMr89Z
v/qI4+DLOOToGee7ycji4Cs4NFTpHFu3XR4HX8lh09OgJw1NCjj4Kg5+ay5E
nbRWwcFXcwh6kLhqr4wqDr6GA0cjqzyXujoOvpbDLyONLSVKujj4Og4llxj+
ZE3Tw8HXc6gWWef+MMsAJx8Ac7R++w==
           "]]}, 
         {RGBColor[0.647624, 0.37816, 0.614037], PointSize[
          0.008333333333333333], AbsoluteThickness[1.6], 
          LineBox[CompressedData["
1:eJxTTMoPSmViYGBQBGIQjQ426Kkr3K/6ZY+d/8H+Qt2LDPmmvzj4DA4bhGv7
5WyYHLDzORwEGiZO4rvJg4Mv4DAj8u77Ry0iOPgiDk/07s/bf10MB1/CgYON
aUnCc1kcfBkHhxWnL8v+kcPBV3DgmPpV6q+lAg6+koPL13TtuqvKOPgqDjHP
FS4Ycmjg4Ks5WKhdSJpwTwcHX8Nh2YPwI0I39XDwtRz4Xk/cP3uKPg6+joPo
980dqw0NcPD1HKpF1rk/zMLNBwCh6n/H
           "]]}, 
         {RGBColor[0.571589, 0.586483, 0.], PointSize[0.008333333333333333], 
          AbsoluteThickness[1.6], LineBox[CompressedData["
1:eJxTTMoPSmViYGBQBWIQjQ4W/Pe4ZSb52B47/4M9g08TwxqbFzj4DA4fJmyv
OHHjIw4+h0OApYXQ/4zvOPgCDhqZgqZfFFkdsPNFHBSUDKfeOcaHgy/h0NC+
vaesXBwHX8ahR2FiQomQJA6+gkPBI1/JHT9x8ZUcBNbNnMcmIIuDr+LAkf7w
TWSMHA6+msOGPae6vzEr4OBrOMgpsj2f+EoRB1/LIe5XSsjfzUo4+DoOEcsj
Fq9PU8fB13Pwa/v8IcBACwffwMHq2eWnF3V0cPANHapF1rk/zDLAyQcAbTuN
ng==
           "]]}, 
         {RGBColor[0.915, 0.3325, 0.2125], PointSize[0.008333333333333333], 
          AbsoluteThickness[1.6], LineBox[CompressedData["
1:eJxTTMoPSmViYGBQBmIQjQ4Uylc/Egp+b4+d/8F+w8Rj4pqWH3DwGRwatjmx
L474jIPP4fDme1TEWxNBB+x8AYeez+8K9hzBxRdxCHB+JPP7tDAOvoSDwHOZ
s/oXRHDwZRw6ljrciMmQwsFXcEhg0T9xrkUWB1/JQeSZcJKfkRwOvoqDQUtG
qdt8JRx8NYdDHb1rl0aq4uBrOGhtVM++JqyJg6/lYHRQbtHqQh0cfB2Hnv7X
qx+Z6eHg6zlcq/u54FaIPg6+gUO1yDr3h1kGOPkAi3iH3Q==
           "]]}, 
         {RGBColor[0.40082222609352647`, 0.5220066643438841, 0.85], PointSize[
          0.008333333333333333], AbsoluteThickness[1.6], 
          LineBox[CompressedData["
1:eJxTTMoPSmViYGBQBWIQjQ4aXgRkpfEfsMfO/2B/oEfa62Dacxx8BocFtzRl
OBcyO2DncziskJ05bcMTDhx8AQeP5f3f5zpx4eCLOHj8v2h9PkYAB1/CQeCM
ieG/DmEcfBmHnr/pxutjZHDwFRwa5Fw1l73AxVdyWOBhzTLjiRIOvopDXtwK
rbg5yjj4ag5iATxP33zFxddwyGtM2uwerIKDr+VQUDR5RaS+Jg6+jkNXftXd
aj9tHHw9hx8TVed/8tbBwTdw+HL9kIF2pC4OvqFDtcg694dZBjj5AIuViuQ=

           "]]}, 
         {RGBColor[
          0.9728288904374106, 0.621644452187053, 0.07336199581899142], 
          PointSize[0.008333333333333333], AbsoluteThickness[1.6], 
          LineBox[CompressedData["
1:eJxTTMoPSmViYGBQBGIQjQ4atujOmrnxjT12/gf7huQLjSa7vuPgMzgElFTO
3XftJw4+h8OKtVfP5W1ldcDOF3CYsSPvzG03Hhx8EYcfFU+d1JuFcfAlHEL2
exhITRDBwZdxOLFT7bvBJAkcfAWHB0qC7+d/lsTBV3L4o7ia98gMORx8FYdd
B34LtHcq4eCrOYQt+Z8SzKyGg6/h0DUlz184EBdfy2HP4z2bNVO0cPB1HH4c
kbmv8EoXB1/PoVpknfvDLAOcfAAX44dF
           "]]}, 
         {RGBColor[0.736782672705901, 0.358, 0.5030266573755369], PointSize[
          0.008333333333333333], AbsoluteThickness[1.6], 
          LineBox[CompressedData["
1:eJxTTMoPSmViYGBQBmIQjQ4STH84nM9+bo+d/8Fe4D+vh9DU7zj4DA4emqc0
F+xmdMDO53C4kKDUejKWFwdfwGFB8BLjebx8OPgiDi3BC37zzRXAwZdwYKnn
TlgTKYiDL+MQsz82+MQPERx8BYcr/m9DakKkcfCVHI4kzBU89RcXX8VBpvx8
/c4vSjj4ag42+ccOaDAo4+BrOBjk7ZSclqKJg6/lIHdrxXc7US0cfB2HRzOE
FxdV6eDg6zn4nXjMHmuvj4Nv4FAtss79YZYBTj4ARQWAFQ==
           "]]}, 
         {RGBColor[0.28026441037696703`, 0.715, 0.4292089322474965], 
          PointSize[0.008333333333333333], AbsoluteThickness[1.6], 
          LineBox[CompressedData["
1:eJxTTMoPSmViYGAwBWIQjQ4+3H5xy9H7vz12/gf7iJt5T/yNGB2w8xkcdkTx
7zLxwcXncOjYWG/SbMuMgy/gkDFjncGRR+w4+CIODqEf2Nx9OHDwJRwWMC58
qfidBwdfxsEiyCRo03teHHwFB40bhZOkLgji4Cs55Nx8czvAUxwHX8Vhzpae
R5Ymkjj4ag5XVBRu5J6VwcHXcNiyL1jfhlcWB1/LoWNP3ClTZXkcfB2Hir4J
U06r4+LrOSxTSf+lHa+Ag2/g4PJ30p3/85Rw8A0dpmw7Inj/owoOvpFDlaP5
9EVn1XHwjR3YLENKdqtq4OCbOIQJvOHmZNfBwTd1mKO5V/6lki4OvpnDMpf+
DQFrcPHNHVoaf716eAYX38IhS7vNcI2AHg6+pUO1yDr3h1kGOPkA6UHGxg==

           "]]}, 
         {RGBColor[0.368417, 0.506779, 0.709798], PointSize[
          0.008333333333333333], AbsoluteThickness[1.6], 
          LineBox[CompressedData["
1:eJxTTMoPSmViYGBQBWIQjQFi3vCW1G2xx87/YN/Aatj4x+Y3Dj6Dw47e56FM
05gdsPM5HN5sPp/QUyyAgy/gwDPHedmeU1I4+CIOHOI5Jga35HHwJRwePYhN
/9usgIMv4/Cm/IDxQ3YlHHwFhzuhq6eqzsTFV3I4NU8pZtt0ZRx8FYdfxWnN
DDJqOPhqDmIqPHpeuuo4+BoOcf9bjqw4j4uv5cCUxrlE74UWDr6Ow7JzWz6m
cWvj4Os53FEymX4hERffwOHdwS1tsa76OPiGDtUi69wfZhng5AMA7iaKgg==

           "]]}, 
         {RGBColor[0.880722, 0.611041, 0.142051], PointSize[
          0.008333333333333333], AbsoluteThickness[1.6], 
          LineBox[CompressedData["
1:eJxTTMoPSmViYGCQB2IQjQH+XdjLkrLMHjv/g73CQemHN1+IOWDnMziUfNf4
eX6bOA4+hwNL2OMDLy7J4OALOLw4t63JyUUeB1/Ewcr5aZ5BsCIOvoQDj9W9
fLNHuPgyDi9MGb2Kdynh4Cs4FGzoqFr+XhkHH6hue1YDS5sqDr6KQ5aDe7JK
mDoOvprDPrkqY051TRx8DYcp/oZTxLbo4uBrOfy6Yvknf5MeDr6OQ7XIOveH
WQY4+QCp/HLx
           "]]}, 
         {RGBColor[0.560181, 0.691569, 0.194885], PointSize[
          0.008333333333333333], AbsoluteThickness[1.6], 
          LineBox[CompressedData["
1:eJxTTMoPSmViYGAQB2IQjQH+9P64FzzXHjv/g33FRie2HXu4HLDzGRy+hNy8
KZEohoPP4eCj/9Ums08CB1/A4Vr/z4nXdirg4Is4bNqQNNVwoRIOvoTDhHVG
WakFKjj4Mg7/8pj7GS6q4+ArOOw4e0JEtEkDB1/JQepz64U7azVx8FUcqkXW
uT/MMsDJBwDc9lrj
           "]]}, 
         {RGBColor[0.922526, 0.385626, 0.209179], PointSize[
          0.008333333333333333], AbsoluteThickness[1.6], 
          LineBox[CompressedData["
1:eJxTTMoPSmViYGCQBmIQjQ4mbLDlW3fgiz12/gf7CbyJL4Vd/+HgMzjMCDZZ
N+kzgwN2PodDwhQFZQ8/bhx8AQeWOfoBJZoCOPgiDm9cZBi33RLBwZdwiIlY
nyEjJIWDL+OQcG3eR+96DRx8BYeqhQLXQr5o4+ArOZwoMdapa9LDwVdx+MWy
LiTNVB8HX83Bnr1K6YCgAQ6+hkO1yDr3h1m4+QAqGFw7
           "]]}, 
         {RGBColor[0.528488, 0.470624, 0.701351], PointSize[
          0.008333333333333333], AbsoluteThickness[1.6], 
          LineBox[CompressedData["
1:eJxTTMoPSmViYGDQBGIQjQGUxXcVRuyyx87/YC/g+ddlxrOPOPgMDg7/ZvlJ
b/mKg8/hcCGnRtBd6TsOvoADgzX7lcYJXA7Y+SIOF4q4JvDq8+HgSzg4OPl4
fb4qhoMv4xBizaCz+JE4Dr6CQ8GDsLR332Rw8JUcWrwdkh5yyeLgqziItO//
Vxggh4Ov5iDj+2cja6g8Dr6GQ5PYrcrNyao4+FoOkz7FfD56CBdfx6Hn9sK1
31+p4+DrOTh92cGdsVIDB9/AYY5iRtrvI7j4hg6/zK02sfRp4uAbOfDxW+ql
pujj4Bs7VIusc3+YZYCTDwCkZJgS
           "]]}, 
         {RGBColor[0.772079, 0.431554, 0.102387], PointSize[
          0.008333333333333333], AbsoluteThickness[1.6], 
          LineBox[CompressedData["
1:eJxTTMoPSmViYGBQBWIQjQG2fp3+MvCaPXb+B/sFNq2f5Csf4uAzOCy4wuv7
8eQbHHwOB4NFyzT+/f+Hgy/gYNFxZ0JvL6sDdr6Ig0D0yiiHw7j4Eg4qExOu
S6iK4+DLOFTIxitG5cnj4Cs4PDAS+5RpqYiDr+TwzE2L5aCiGg6+ioPItvrC
z6tw8dUcBDafLL/MrY6Dr+Fgttcz9nk2Lr6WQ03OlPeL/LRw8HUcfqwNmvL4
lB4Ovp7DlH3f9/sq6uPgGzjk9W9WCV6Ji2/oUC2yzv1hlgFOPgBRW5Cm
           "]]}, 
         {RGBColor[0.363898, 0.618501, 0.782349], PointSize[
          0.008333333333333333], AbsoluteThickness[1.6], 
          LineBox[CompressedData["
1:eJxTTMoPSmViYGDQBGIQjQG2zN0rab3MHjv/g32DTGg3X9YVHHwGhwTGC6Vd
nW9w8DkcFPrONf2zfYuDL+DwYEH2i1hZAQfsfBGHKTYbf7PGSuDgSzh0iDw3
kl+Piy/jkLP2cDfvf2kcfAWHHUEPZlzZJ4ODr+TAk9XGstNNHgdfxcHlQ3G9
UhsuvpqDjUhi9v4PuPgaDhe+9GxadkQVB1/L4dDP+RedJqvh4Os4BDAbHDgm
rIGDr+fAEbnTJ2IuLr6BwxP26N233bRx8A0dkqa2ljvv1sHBN3KoehqyzdRH
Fwff2KFaZJ37wywDnHwA4Nac0A==
           "]]}, 
         {RGBColor[1, 0.75, 0], PointSize[0.008333333333333333], 
          AbsoluteThickness[1.6], LineBox[CompressedData["
1:eJxTTMoPSmViYGAQB2IQjQ4SwuS/2igxOWDnf7DvYI7actaCHQefwUEh0S9z
kjcHDj6HQ4fD8pQV+sI4+AIOMS/MhVmjRHDwRRwStr978OI7Lr6Ew4evHs/y
1RRx8GUcmo593yS5ERdfwUFMZe+LU2eVcfCVHNhEV20RtFTFwVdxqBZZ5/4w
ywAnHwCP2FFh
           "]]}, 
         {RGBColor[0.647624, 0.37816, 0.614037], PointSize[
          0.008333333333333333], AbsoluteThickness[1.6], 
          LineBox[CompressedData["
1:eJxTTMoPSmViYGBQB2IQjQFm7WV5cnO3PXb+B3sH90MsE/mv4+AzOGw4ZLS2
o/IXDj6Hg8BulUMTOf7h4As4RGR8r/v8ltsBO1/EYcuNe7MVwgRx8CUcPszS
P13OJ4yDL+OwIHjmddF5uPgKDjcWTeJsbBTDwVdyuJK1tzbcWhIHX8VBY3LA
qzfecjj4ag7XmqdXLG9RwMHXcHjTmphxQEkJB1/L4YJyb9ohaRUcfB0Hr2CP
74eY1HDw9RwydJlvblZRx8E3cJAKX6lRfkUHB9/QYX7AWUk3VgMcfCOHapF1
7g+zcPMBvDuUiQ==
           "]]}, 
         {RGBColor[0.571589, 0.586483, 0.], PointSize[0.008333333333333333], 
          AbsoluteThickness[1.6], LineBox[CompressedData["
1:eJxTTMoPSmViYGBQBGIQjQ4syv1CNy9kcsDO/2C/QTQnKjlKEAefwUGlZFfb
gkfCOPgcDkvsE4yWx4ni4As4zLheLDt1qgwOvoiDTkhENz+PPA6+hAPHI/bG
ol4FHHwZB6YL2ZdUeJRx8BUcBEyMn/auwsVXctgwOWPF2mQ1HHwVhxVpb0Wa
I9Rx8NUcjlhusuFcpIWDr+GQ1XhVwPwjLr6Wg5Ow/x6zX/o4+DoOJwuW3dok
Z4CDr+dQLbLO/WEWbj4AOgpxwQ==
           "]]}, 
         {RGBColor[0.915, 0.3325, 0.2125], PointSize[0.008333333333333333], 
          AbsoluteThickness[1.6], LineBox[CompressedData["
1:eJxTTMoPSmViYGCQBWIQjQ4O+DEG36m6aY+d/8H+gKxEnsPrnzj4DA4zZtmZ
c19ncsDO53AoqbBbtERKGAdfwGFDRMmmy0fEcPBFHFb41qrxpsng4Es4zPpQ
fG+hmCIOvoyDw4tLllO1lHDwFRwu5ay/MfW/Mg6+ksOCsh2XTz7WwsFXcZhx
NP/VlEJdHHw1h+rs1ofVTAY4+BoOybXT6vtjcfG1HKpF1rk/zMLNBwBIiHHl

           "]]}, 
         {RGBColor[0.40082222609352647`, 0.5220066643438841, 0.85], PointSize[
          0.008333333333333333], AbsoluteThickness[1.6], 
          LineBox[CompressedData["
1:eJxTTMoPSmViYGCQBWIQjQ4OtMRve7fumj12/gd7hk+5b20238bBZ3C4MOn3
zIN1Ag7Y+RwOf6o3W/+UFcTBF3CYo9//+b+JBA6+iINOn6pXKr8kDr6EA49u
b/pWb2UcfBkHF1WFarnNajj4Cg6X2vXmNAip4+ArOXA5BexOatbAwVdx2LWy
6tvtZ1o4+GoO0374qQowa+PgazhMW7RhqV60Hg6+lkO1yDr3h1kGOPkAVe1t
oQ==
           "]]}, 
         {RGBColor[
          0.9728288904374106, 0.621644452187053, 0.07336199581899142], 
          PointSize[0.008333333333333333], AbsoluteThickness[1.6], 
          LineBox[CompressedData["
1:eJxTTMoPSmViYGBQBWIQjQ4UfAvmNWx7aY+d/8E+YaV9vvb71zj4DA4MM9eG
Lbj/BQefw+FEcHvbtiAmB+x8AYeCRREJOzay4eCLOISkPKq0kxfBwZdw6Khl
e6tzTxQHX8bhiP/als2BUjj4Cg4JSS9Z8vJx8ZUcztwpnfNKUgEHX8VBrcY+
r4lRBQdfzYErL+/4vZOaOPgaDnwsV0P8PbVw8LUc1p1eqcY1Exdfx4FF2UE/
X0wfB1/PQfyfqoq9kgEOvoFDv61nxvIQXHxDh2qRde4Ps3DzAamlgvY=
           "]]}, 
         {RGBColor[0.736782672705901, 0.358, 0.5030266573755369], PointSize[
          0.008333333333333333], AbsoluteThickness[1.6], 
          LineBox[CompressedData["
1:eJxTTMoPSmViYGDQBGIQjQGMGNTepKywx87/YO/wM+Gzqc1THHwGB4X9z6r/
fnyLg8/h8MBbV1LY+D0OvoDDgl/58vu9WByw80UcFjQqLODhYsfBl3CYUL1y
ssc3Xhx8GYeW2LfF8QZCOPgKDjsyuENmGEnj4Cs5hNzynLYjWg4HX8UhrX0S
kypQH3a+msMXTY2vr3tw8TUc0s67N/H0KOLgazmYKQom3JuOi6/j8MG4Z85B
oL3Y+XoOQQl/bk4+i4tv4PArjetc2XRNHHxDB52y/d/U07Vw8I0c/k3MrJiw
DBff2KFaZJ37wywDnHwAoImZOg==
           "]]}, 
         {RGBColor[0.28026441037696703`, 0.715, 0.4292089322474965], 
          PointSize[0.008333333333333333], AbsoluteThickness[1.6], 
          LineBox[CompressedData["
1:eJxTTMoPSmViYGBQBGIQjQ4aTr+s1pT6bI+d/8H+gXiI9HyDnzj4DA4BzL4R
sY4sDtj5HA4ZsSL8BTs5cfAFHDa8srnyI4oLB1/EocL9N9eLhTw4+BIOK+6m
vdinzYuDL+Pgseze2al1gjj4Cg4m9kkLuWWFcPCVHOZ0Fszc5SODg6/i4BQ5
0+n1EgUcfDWHbUKm55Zv0MDB13AI+zvP7dgbXHwthxCHULkD77Rw8HUc3kxa
ManIQg8HX8+hWmSd+8MsA5x8AGXIe/s=
           "]]}, 
         {RGBColor[0.368417, 0.506779, 0.709798], PointSize[
          0.008333333333333333], AbsoluteThickness[1.6], 
          LineBox[CompressedData["
1:eJxTTMoPSmViYGCQB2IQjQ4CfmW+qfj4xx47/4P9Du9PN//cYHLAzmdwuHDU
L8nMkR0Hn8OhQpJxkkcFDw6+gINEVPztt638OPgiDiFJG/SCVYVx8CUctEQs
nlnfVsTBl3FwEReX1p+jgoOv4JAS9ITTV0ANB1/JwWTLkguTuNVx8FUcuh7P
ipIT1sHBV3Mo65N5NS9PFwdfw0Hr39NH/7L0cPC1HFpmGv07sgkXX8ehWmSd
+8MsA5x8AAicck0=
           "]]}, 
         {RGBColor[0.880722, 0.611041, 0.142051], PointSize[
          0.008333333333333333], AbsoluteThickness[1.6], 
          LineBox[CompressedData["
1:eJxTTMoPSmViYGCQBGIQjQ4MQgvqrrv9s8fO/2B/oNlPQVHoPw4+g8OGq+Uf
XKdzOmDnczgEhKk4HtyDiy/gUOBtL8H2ng8HX8ThRUTgyvIkaRx8CYcbGtOU
Aw8q4+DLOEzR9r1Wtl8VB1/BoUOVM8FthzoOvpJDWJ+UTcN9DRx8FYdHF/el
Ze7Ux8FXc6gWWef+MMsAJx8A6XpaJQ==
           "]]}, 
         {RGBColor[0.560181, 0.691569, 0.194885], PointSize[
          0.008333333333333333], AbsoluteThickness[1.6], 
          LineBox[CompressedData["
1:eJxTTMoPSmViYGCQB2IQjQ4WONcFzdnI5oCd/8E+QnX1+91+HDj4DA4a/cXB
d6Zx4uBzOASU/K+6nsqNgy/gYJH7ueHLTj4cfBGHDZpa3F280jj4Eg735qwJ
ueqogIMv4yAk03jjZ5EiDr6CQ9qG50cYapVx8JUcGhYU3pvAooKDr+LA88De
PakWF1/N4VB98bopJdo4+BoOT6bOvbB1Ei6+loPA5/yEwjU6OPg6DtUi69wf
Zhng5AMA1eJ1cw==
           "]]}, 
         {RGBColor[0.922526, 0.385626, 0.209179], PointSize[
          0.008333333333333333], AbsoluteThickness[1.6], 
          LineBox[CompressedData["
1:eJxTTMoPSmViYGBQBmIQjQ4Mti13UaxhdMDO/2DPwSbqUM/Dh4PP4LDl/Mnw
1ZJiOPgcDjxs7cL9kZI4+AIOZ1iW3npsJ4WDL+Iw56DNmqBvcjj4Eg5mX9qS
e/0UcPBlHL7Zce/mNFbEwVdwSNAtYz1ZqoSDr+Qwq/KZ8YfJyjj4Kg4nGG3U
0kzUcfDVHB5l38t1kNTAwddwWLKKd0OWryYOvpaDVkmEo12oFg6+joPGax9n
9/k6OPh6Dg+ab+i9iNDDwTdwqBZZ5/4wywAnHwBCD3Xd
           "]]}, 
         {RGBColor[0.528488, 0.470624, 0.701351], PointSize[
          0.008333333333333333], AbsoluteThickness[1.6], 
          LineBox[CompressedData["
1:eJxTTMoPSmViYGCQBGIQjQ4++GlV/wn+YI+d/8F+gVb7c8Gnn3DwGRwuLDSc
d830Jw4+h0NHHcPXXiYhB+x8AYczy1zW/yyRwcEXcWjQu1HrlSeHgy/h4NDb
f/tiiDIOvoyDyuT8WS9rVXDwFRzyXOT7T/1SxcFXcsg6vyRL+KEGDr6Kw5wr
77ZKsmni4Ks5VIusc3+YZYCTDwD472TN
           "]]}, 
         {RGBColor[0.772079, 0.431554, 0.102387], PointSize[
          0.008333333333333333], AbsoluteThickness[1.6], 
          LineBox[CompressedData["
1:eJxTTMoPSmViYGBQBWIQjQ4EVm1yX5f6zx47/4P9id9XEy55sDpg5zM4zHgm
fLZ9OScOPodDx6wvAlqzeHHwBRxeHDmw+dk6Phx8EQcRv6DqrCZRHHwJhxsP
z90wvi+Bgy/jEGFo3LX6jhQOvoKDR3cIz45r0jj4Sg4K/ey+59hlcPBVHNyW
9WZdllHBwVdzeKKy9tCl6bj4Gg4PdjxMPXcTF1/LIUtS7t46d1UcfB0Hs0OW
DHK31XHw9RzygqrWTHutgYNv4OCkzzKX+aw2Dr6hQ7XIOveHWQY4+QCFaI8S

           "]]}, 
         {RGBColor[0.363898, 0.618501, 0.782349], PointSize[
          0.008333333333333333], AbsoluteThickness[1.6], 
          LineBox[CompressedData["
1:eJxTTMoPSmViYGDQB2IQjQ4MJl7oM1vzxR47/4P9hGLLTVUBX3HwGRw8tnMt
qLZidMDO53A4sf/6GiFfHhx8AYc3K54ty9ETwMEXcdhyKGbJCQshHHwJhxk6
m8rfConi4Ms47HgbyWgRLYaDr+CgotWrH8spjoOv5CDj+GXHEgY5HHwVhw/t
Kw/XsePiqzkYXJjJNqlXAQdfw0Fus9turhBFHHwth3t/9si/S1fCwddx2MFg
dz4yXhkHX88hQER7S2SgGg6+gYNbJzt7QqcWDr6hg9BLpbLPq3HxjRxCHkcv
fWmkjYNv7MD38k+SgqgeDr6Jw75zm/++r8DFN3XIcfnp634QF9/MoVpknfvD
LAOcfAAMna5N
           "]]}, 
         {RGBColor[1, 0.75, 0], PointSize[0.008333333333333333], 
          AbsoluteThickness[1.6], LineBox[CompressedData["
1:eJxTTMoPSmViYGBQBWIQjQ4K3kkKeP5mcsDO/2B/Y+OBLPtT3Dj4DA48mxO3
PzktioPP4fBmjd2bZc/kcPAFHG517ul5KqWAgy/i8OTsvpiQWlx8CYcXDgcO
vQpSxMGXceDQlH/UKqWMg6/gcKnKQNzHRB0HX8lBit91yde9Gjj4Kg4caa4b
M/V0cPDVHCIcVyaEueHiazhsEQh2PR2oi4Ov5RDTJO0/uwkXX8dhR4LgVvEp
uPh6DvtcH07wttPHwTdwkHJuzLEswcU3dKgWWef+MMsAJx8Ap0eFtg==
           "]]}, 
         {RGBColor[0.647624, 0.37816, 0.614037], PointSize[
          0.008333333333333333], AbsoluteThickness[1.6], 
          LineBox[CompressedData["
1:eJxTTMoPSmViYGAwBmIQjQG6Y/2Xzjthj53/wf5B8sUJNw8+wcFncHBQWnz9
edBLHHwOh4aw15vk837h4As4NHz2jcha8g8HX8QhYW/kgi4rBgfsfAkHjoMn
66+sZsHBl3Go6N4QJXIVF1/BIeJY+d69Nuw4+EoOHvmucrESHDj4Kg4XZoll
SmzHxVdz6GA8so/nIS6+hoOGwXZlvUk8OPhaDi7/nN839gji4Os45HSePzZv
NS6+nsM6Z9ODwslKOPgGDgm7mR99uaKMg2/oUNHzY+rSeDUcfCOHlqCJV3el
4eIbO8TIZDmeWKSOg2/i8GzrznnrVuPimzpsuZ1bv3yFBg6+mQNbgcT/gI24
+OYOfSfX/WZdpouDb+FQLbLO/WGWAU4+ANeyzCc=
           "]]}, 
         {RGBColor[0.571589, 0.586483, 0.], PointSize[0.008333333333333333], 
          AbsoluteThickness[1.6], LineBox[CompressedData["
1:eJxTTMoPSmViYGDQBGIQjQ4STh3s/zbtgT12/gf7CXJT/36t/4SDz+AgoKhh
oZL5HQefw0EgSuKPwYU/OPgCDhaMn74K72F3wM4XcWjwtpe3OsSLgy/h0LMj
tD38iCQOvoyDULtjkdYSBRx8BYcXJ2bf3rcGF1/J4V7hZSl+TWUcfBWHVb/X
PDx0ShUHX82Bb96LiDRxNRx8DYdfDxv/RAbg4ms5XDP+8y7puAYOvo6DT8Dy
m1Mu4eLrObiZFsl+nqaFg2/gEGZySOvqWh0cfEOHW5smWh+N1cPBN3L4tOXD
xKfT9XHwjR2qRda5P8wywMkHADGMqE4=
           "]]}}, {}}, InsetBox[
        StyleBox["\<\"C12U85\"\>",
         StripOnInput->False,
         FontSize->15], ImageScaled[{0.55, 0.9}]], {{}, {{}, {}, 
         {GrayLevel[0], PointSize[0.019444444444444445`], Thickness[Large], 
          LineBox[CompressedData["
1:eJxTTMoPSmViYGCQA2IQveKYt3mn4wV7BjD4YF+nvWnu++W34Hw+XWQ+g0Nq
2b75Uvrf4PyTKHwOB7ne6XlCzKwOMH4ACl/AQWTb579XfnDC+W4ofBGHMxeU
bv+0k4Pzn6LwJRyMTON2eeYowPn2KHwZh5a3Nfam+5Tg/IkofAWHU4sLbLm+
I/jXUfhKDvsWum77LKsM559G4as4sDUfOLVwqRqcL4TCV3NYBfROhacWnL8N
ha/hkATS0KgP5+ej8LUcbB5WiaxbjuB7oPB1HEpF1rk/zDKA86tR+HoOQTvk
Wl8zGsL5AM6HfHM=
           "]]}}, {}}},
      AspectRatio->NCache[GoldenRatio^(-1), 0.6180339887498948],
      Axes->{True, True},
      AxesLabel->{None, None},
      AxesOrigin->{0, 0},
      DisplayFunction->Identity,
      Frame->True,
      FrameLabel->{None, 
        FormBox["\"Event number\"", TraditionalForm]},
      FrameStyle->Thickness[Large],
      FrameTicks->{{Automatic, Automatic}, {Automatic, Automatic}},
      FrameTicksStyle->GrayLevel[0],
      GridLines->{None, None},
      GridLinesStyle->Directive[
        GrayLevel[0.5, 0.4]],
      ImagePadding->All,
      ImageSize->400,
      LabelStyle->Directive[
        GrayLevel[0], 15],
      Method->{"CoordinatesToolOptions" -> {"DisplayFunction" -> ({
            (Part[{{Identity, Identity}, {Identity, Identity}}, 1, 2][#]& )[
             Part[#, 1]], 
            (Part[{{Identity, Identity}, {Identity, Identity}}, 2, 2][#]& )[
             Part[#, 2]]}& ), "CopiedValueFunction" -> ({
            (Part[{{Identity, Identity}, {Identity, Identity}}, 1, 2][#]& )[
             Part[#, 1]], 
            (Part[{{Identity, Identity}, {Identity, Identity}}, 2, 2][#]& )[
             Part[#, 2]]}& )}},
      PlotRange->{{0, 16.4175}, {0, 25.}},
      PlotRangeClipping->True,
      PlotRangePadding->{{
         Scaled[0.02], 
         Scaled[0.02]}, {
         Scaled[0.02], 
         Scaled[0.05]}},
      Ticks->{Automatic, Automatic}], {615, -157.5}, 
     ImageScaled[{0.5, 0.5}], {400, 247.2135954999579}], InsetBox[
     GraphicsBox[{{
        {RGBColor[0.987148, 0.8073604000000001, 0.49470040000000004`], 
         EdgeForm[{Opacity[0.7], Thickness[Small]}], {}, 
         {RGBColor[0.987148, 0.8073604000000001, 0.49470040000000004`], 
          EdgeForm[{Opacity[0.7], Thickness[Small]}], 
          TagBox[
           TooltipBox[
            TagBox[
             DynamicBox[{
               FEPrivate`If[
                CurrentValue["MouseOver"], 
                EdgeForm[{
                  GrayLevel[0.5], 
                  AbsoluteThickness[1.5], 
                  Opacity[0.66]}], {}, {}], 
               RectangleBox[{0., 0}, {200., 9}, "RoundingRadius" -> 0]},
              ImageSizeCache->{{52.64246467817895, 
               119.31012558869702`}, {-186.5938603007633, \
-52.76601255886973}}],
             StatusArea[#, 9]& ,
             TagBoxNote->"9"],
            StyleBox["9", {
              Directive[
               GrayLevel[0], 15]}, StripOnInput -> False]],
           Annotation[#, 
            Style[9, {
              Directive[
               GrayLevel[0], 15]}], "Tooltip"]& ], 
          TagBox[
           TooltipBox[
            TagBox[
             DynamicBox[{
               FEPrivate`If[
                CurrentValue["MouseOver"], 
                EdgeForm[{
                  GrayLevel[0.5], 
                  AbsoluteThickness[1.5], 
                  Opacity[0.66]}], {}, {}], 
               RectangleBox[{200., 0}, {400., 4}, "RoundingRadius" -> 0]},
              
              ImageSizeCache->{{118.81012558869702`, 
               185.47778649921509`}, {-112.5228337774891, \
-52.76601255886973}}],
             StatusArea[#, 4]& ,
             TagBoxNote->"4"],
            StyleBox["4", {
              Directive[
               GrayLevel[0], 15]}, StripOnInput -> False]],
           Annotation[#, 
            Style[4, {
              Directive[
               GrayLevel[0], 15]}], "Tooltip"]& ], 
          TagBox[
           TooltipBox[
            TagBox[
             DynamicBox[{
               FEPrivate`If[
                CurrentValue["MouseOver"], 
                EdgeForm[{
                  GrayLevel[0.5], 
                  AbsoluteThickness[1.5], 
                  Opacity[0.66]}], {}, {}], 
               RectangleBox[{400., 0}, {600., 1}, "RoundingRadius" -> 0]},
              
              ImageSizeCache->{{184.97778649921509`, 
               251.64544740973304`}, {-68.08021786352458, \
-52.76601255886973}}],
             StatusArea[#, 1]& ,
             TagBoxNote->"1"],
            StyleBox["1", {
              Directive[
               GrayLevel[0], 15]}, StripOnInput -> False]],
           Annotation[#, 
            Style[1, {
              Directive[
               GrayLevel[0], 15]}], "Tooltip"]& ], 
          TagBox[
           TooltipBox[
            TagBox[
             DynamicBox[{
               FEPrivate`If[
                CurrentValue["MouseOver"], 
                EdgeForm[{
                  GrayLevel[0.5], 
                  AbsoluteThickness[1.5], 
                  Opacity[0.66]}], {}, {}], 
               RectangleBox[{800., 0}, {1000., 1}, "RoundingRadius" -> 0]},
              
              ImageSizeCache->{{317.313108320251, 
               383.98076923076917`}, {-68.08021786352458, \
-52.76601255886973}}],
             StatusArea[#, 1]& ,
             TagBoxNote->"1"],
            StyleBox["1", {
              Directive[
               GrayLevel[0], 15]}, StripOnInput -> False]],
           Annotation[#, 
            Style[1, {
              Directive[
               GrayLevel[0], 15]}], 
            "Tooltip"]& ]}, {}, {}}, {{}, {}, {}, {}}}, {{{}, {}, 
         {RGBColor[0.368417, 0.506779, 0.709798], AbsoluteThickness[1.6], 
          Opacity[1.], LineBox[CompressedData["
1:eJwVzn9cy3kcwPGMFLma9UMKGSW2uYuQHD7vXL9UU9qQ0k/a0dX6MUxGtX73
7UZy9VBjRqiloh+Ooh+6McR9v6WfSLGSZKxRi8t17o/X4/nvixoW7RtO0tHR
YX7vfwPFQ9DE12zO5Rj0TFkxYEi0ePrfagLNXxnFpcxjgPkcqbFM3Y8K7Tf3
2BoywK6lT5yvVqOs9Xn0gEk63CmdChapdYB08YtM2U2H5EKj5kw1GVIzJS6C
XDqE587jpasXgyTGUdGgR4ddJ8SeaWo7eFz3isX5ugKSm1XZb644QbHs4oUX
HbbAMXbKlTt6QPDO2L4z/9pA1a5q70c+2yGRlihVsazhEWwDZd8OCJNKTE/L
loCsneQ0n+oP1Ly27M0/U+FCSiM9qT4IpihtDQqxFRiXaebYXQwF8a9OscxZ
C6H2N8rvFQ17wZeXj+KfWsDI+nVJ9/Q54N7sTxZIzEH4nDP5jr4fOK9eOxvV
mkEv2eurl3MEWOydL0ycZgr3WWuj3LBIGK6y9zLyMAZKJH2/j4wL94spJvHE
XBh7QHk/cTQGuN+WV97aRQYXm3cDQ+JY8LySbcnUNwTX9wpqkCwOohIvL6pq
MgDDOtsC6RMeBFmE3bkWPwsyNCJ2xMuDUFY2tV2eqgeKVYc9dGYehiVRNT6+
p3Qhom69cM1yPvB2J4174tOhsXza5Md1R2Dwz02CAi8SPCv2quTviQePqrOm
eY90oHiOpDSdexSMwvCS/m//oq66hwP2AgE0MGN8tl+eRE+i+bvLJcdAj3f1
qjnzKzp0kk6pqDgOZQeEEUFbJ5DyRqiuoCMBji1j2Khcx1GNTZzjm/FEKG/p
+4fJ/4wWJMn9IpOTADctHX37VoPuqslVLSZC4LGHO/UDRlFjfkg595wQMvKJ
VDtdNeKGLnwYsjQZ8CwrxqbzKpT0kyWptiYZuGK30RVrRtDI6gW97I0pUNjd
leWweBjVOgZ17MRTYCxOhPv/MIT6DxVFn/VLhesjrdVuLoOotnMHbVVfKpxz
U0aHlijR2IatJEZsGpwOq7zWbvAaYe3oWMSXNPgUHg2Bsn6UHMs3NhKlg6vF
y5Tmky8Rw35BC2lRBszdx1FUU16gH2ly6w2XM2BQsecv94896A/rcnGXQybs
r97Xc/txF/JlF9TcasqEE58VqSu0Hai5RKN665oFWsEAa4LZjvJ0RM6J3VnQ
HKF3aPRSG7orom3aHYKBauIXywaHVjT7M7n7ZhgGsxyqs6SrWpGvvzbOLByD
4gF76zR6K3q9TF7y9AAGDY9Zz9hWrWhGU6DJNh4Giq7UtYZ6rchdkzOyJR2D
LR/cJ4c6CUTs1BYwyjCgzohJWH2EQOb1vWuyKzAoml005hdHoNClcnz4OgaF
3vVJwkgCaT7m6BbfwIBmU4N3hxDIJIsWS23E4HjB3I3SrQTyux3obtb2/W+v
uPSUJYGkVGflwXYMAo676PeYEmg4g5bwtBODUE9b7hIygY6ytdU5zzEQ0a95
355BoLOqHCuDQQzOK9lXZ7/A0QCLX3dgCIP2Sx13awkcrawL3PFgGAOzO269
kfdw1JBOy077gEHwKY+FfRU4mqkiLxtQYzA+OA1JinDkzdI2bfmEgaBeGxx6
BkdnansDLoxh0HylKWG5CEf9VvLxKS0GNytHCz4JcfQfbb5R3w==
           "]]}}, {}}, 
       InsetBox[
        StyleBox["\<\"\\ncs = 0.0012 barn\\n\\!\\(\\*SubscriptBox[\\(CI\\), \
\\(95  %\\)]\\): {0.00073, 0.002}\"\>",
         StripOnInput->False,
         FontSize->15], ImageScaled[{0.7, 0.85}]]},
      AspectRatio->0.65,
      Axes->{True, True},
      AxesLabel->{None, None},
      AxesOrigin->{-20., 0},
      BaseStyle->15,
      Frame->True,
      FrameLabel->{{
         FormBox["\"Frequency\"", TraditionalForm], None}, {None, None}},
      FrameStyle->Thickness[Large],
      FrameTicks->{{Automatic, Automatic}, {Automatic, Automatic}},
      FrameTicksStyle->GrayLevel[0],
      GridLines->{None, None},
      GridLinesStyle->Directive[
        GrayLevel[0.5, 0.4]],
      ImageSize->{400, 300},
      LabelStyle->Directive[
        GrayLevel[0], 15],
      PlotRange->{{0., 1000.}, {All, All}},
      PlotRangePadding->{{
         Scaled[0.02], 
         Scaled[0.02]}, {
         Scaled[0.02], 
         Scaled[0.05]}},
      Ticks->{Automatic, Automatic}], {1025, -157.5}, 
     ImageScaled[{0.5, 0.5}], {400, 300}]}, {}},
  ContentSelectable->True,
  ImageSize->{1242, 327.},
  PlotRangePadding->{6, 5}]], "Print",
 CellChangeTimes->{
  3.667711469282754*^9, 3.6677133608174677`*^9, 3.667717648594047*^9, 
   3.6677180157446527`*^9, {3.667718064342857*^9, 3.667718081973214*^9}, {
   3.667718416585634*^9, 3.667718458401558*^9}, 3.667719004936667*^9, {
   3.6677194708926764`*^9, 3.66771948539834*^9}, 3.6677195310452127`*^9, {
   3.6677195639191647`*^9, 3.667719654936658*^9}, 3.667720104763983*^9, {
   3.667720136610106*^9, 3.667720346434698*^9}, {3.667720913458851*^9, 
   3.6677209354270906`*^9}, 3.6677209657165327`*^9, 3.66773548979813*^9, 
   3.667736093840316*^9, 3.6677361604202337`*^9, 3.667736237333761*^9, 
   3.668254238532124*^9, 3.668255265776024*^9, 3.668256120524749*^9, 
   3.668333361167297*^9, {3.668333392546871*^9, 3.6683334036666393`*^9}, 
   3.6683340130467253`*^9, 3.669456983349675*^9, 3.66945762830602*^9, 
   3.6694605671790037`*^9, 3.669460721077531*^9, 3.66946095164192*^9, 
   3.6694610969857197`*^9, 3.669461232987105*^9, 3.669557010233976*^9, 
   3.66961610742319*^9, 3.6696332837925577`*^9, 3.6699848578888083`*^9, 
   3.669984947433011*^9, 3.669985036220358*^9, 3.6699850791996717`*^9, 
   3.669985254347612*^9, {3.669985285449545*^9, 3.669985330368556*^9}, 
   3.669985374056119*^9, {3.669985437282371*^9, 3.669985457904277*^9}, {
   3.669985492708325*^9, 3.669985543507881*^9}, 3.670131305677383*^9, 
   3.670154564870261*^9, 3.677564169289792*^9, 3.677915396520144*^9, 
   3.6779193242812557`*^9, 3.677919487017585*^9, 3.67793161903363*^9, 
   3.677935326790655*^9, {3.677935359900988*^9, 3.677935441129262*^9}, 
   3.677935474008698*^9, {3.677935505975809*^9, 3.677935542109735*^9}, {
   3.677935623589548*^9, 3.6779356387897263`*^9}, {3.677935696587152*^9, 
   3.6779357328893948`*^9}, {3.677935763037231*^9, 3.677935806671092*^9}, 
   3.6779358367465353`*^9, {3.677935970347106*^9, 3.677936060186517*^9}, 
   3.677936126139921*^9, 3.677936165268217*^9, 3.677937906749464*^9, {
   3.677938030576892*^9, 3.6779380467428713`*^9}, 3.677993850406967*^9, 
   3.677999022726614*^9, 3.678008943314899*^9, {3.678513960053379*^9, 
   3.678513969236731*^9}, 3.680063883064686*^9, {3.680064736315933*^9, 
   3.6800647543965807`*^9}, 3.680324408921534*^9}],

Cell[BoxData[
 GraphicsBox[{{}, {InsetBox[
     GraphicsBox[{{{}, {{}, {}, 
         {RGBColor[0.368417, 0.506779, 0.709798], PointSize[
          0.019444444444444445`], AbsoluteThickness[1.6], 
          LineBox[{{-0.5, 0.6938775510204082}, {0.5, 0.6938775510204082}, {
           0.5, 0.20408163265306123`}, {1.5, 0.20408163265306123`}, {1.5, 
           0.08163265306122448}, {2.5, 0.08163265306122448}, {2.5, 
           0.02040816326530612}, {3.5, 0.02040816326530612}, {3.5, 0.}, {4.5, 
           0.}, {4.5, 0.}}]}}, {}}, {
        {RGBColor[0.368417, 0.506779, 0.709798], PointSize[
         0.012833333333333334`], AbsoluteThickness[1.6], {
          {RGBColor[0.368417, 0.506779, 0.709798], PointSize[
           0.012833333333333334`], AbsoluteThickness[1.6], Opacity[0.2], 
           LineBox[{},
            VertexColors->None]}, 
          {RGBColor[0.368417, 0.506779, 0.709798], PointSize[
           0.012833333333333334`], AbsoluteThickness[1.6], Opacity[0.2], 
           LineBox[{{{0., 0.6514390575310556}, {0., 0}}, {{1., 
              0.2791881675133095}, {1., 0}}, {{2., 0.05982603589570918}, {
              2., 0}}, {{3., 0.008546576556529881}, {3., 0}}, {{4., 
              0.0009157046310567731}, {4., 0}}},
            VertexColors->None]}}}, 
        {RGBColor[0.368417, 0.506779, 0.709798], PointSize[
         0.012833333333333334`], AbsoluteThickness[1.6], {}, 
         GeometricTransformationBox[InsetBox[
           StyleBox["\<\"\[FilledCircle]\"\>",
            StripOnInput->False,
            LineColor->RGBColor[0.368417, 0.506779, 0.709798],
            FrontFaceColor->RGBColor[0.368417, 0.506779, 0.709798],
            BackFaceColor->RGBColor[0.368417, 0.506779, 0.709798],
            GraphicsColor->RGBColor[0.368417, 0.506779, 0.709798],
            PointSize->0.012833333333333334`,
            Thickness->Absolute[1.6],
            FontSize->8.96,
            FontColor->RGBColor[0.368417, 0.506779, 0.709798]], {0, 0}], {{{
          0., 0.6514390575310556}}, {{1., 0.2791881675133095}}, {{2., 
          0.05982603589570918}}, {{3., 0.008546576556529881}}, {{4., 
          0.0009157046310567731}}}], {}}}, InsetBox[
        StyleBox[
         RowBox[{"\<\"\\nC = 0.00687259\\n bw/\[Lambda]: 23.3333\"\>", 
          " ", "\<\"\\n \\!\\(\\*SubscriptBox[\\(CI\\), \\(95  %\\)]\\): \
{12.4994, 41.6601}\"\>"}],
         StripOnInput->False,
         FontSize->15], ImageScaled[{0.735, 0.82}]]},
      AspectRatio->NCache[GoldenRatio^(-1), 0.6180339887498948],
      Axes->{True, True},
      AxesLabel->{None, None},
      AxesOrigin->{-0.5, 0},
      DisplayFunction->Identity,
      Frame->True,
      FrameLabel->{None, 
        FormBox["\"P(X=k)\"", TraditionalForm]},
      FrameStyle->Thickness[Large],
      FrameTicks->{{Automatic, Automatic}, {Automatic, Automatic}},
      FrameTicksStyle->GrayLevel[0],
      GridLines->{None, None},
      GridLinesStyle->Directive[
        GrayLevel[0.5, 0.4]],
      ImagePadding->All,
      ImageSize->{400, 300},
      LabelStyle->Directive[
        GrayLevel[0], 15],
      Method->{"CoordinatesToolOptions" -> {"DisplayFunction" -> ({
            (Part[{{Identity, Identity}, {Identity, Identity}}, 1, 2][#]& )[
             Part[#, 1]], 
            (Part[{{Identity, Identity}, {Identity, Identity}}, 2, 2][#]& )[
             Part[#, 2]]}& ), "CopiedValueFunction" -> ({
            (Part[{{Identity, Identity}, {Identity, Identity}}, 1, 2][#]& )[
             Part[#, 1]], 
            (Part[{{Identity, Identity}, {Identity, Identity}}, 2, 2][#]& )[
             Part[#, 2]]}& )}},
      PlotRange->{{-0.5, 4.5}, {0, 0.6938775510204082}},
      PlotRangeClipping->True,
      PlotRangePadding->{{
         Scaled[0.02], 
         Scaled[0.02]}, {
         Scaled[0.02], 
         Scaled[0.05]}},
      Ticks->{{{0, 
          FormBox["0", TraditionalForm]}, {1, 
          FormBox["1", TraditionalForm]}, {2, 
          FormBox["2", TraditionalForm]}, {3, 
          FormBox["3", TraditionalForm]}, {4, 
          FormBox["4", TraditionalForm]}}, True}], {205, -157.5}, 
     ImageScaled[{0.5, 0.5}], {400, 300}], InsetBox[
     GraphicsBox[{{{}, {{}, {}, 
         {RGBColor[0.368417, 0.506779, 0.709798], PointSize[
          0.008333333333333333], AbsoluteThickness[1.6], 
          LineBox[CompressedData["
1:eJxTTMoPSmViYGDQB2IQjQ4+lDbenRkq5oCd/8HewGHLXp1lMjj4DA47qluF
lUxVcPA5HP64TZ+vZKCGgy/gsEJufvqzWzo4+CIOnzrusO7/ZYKDL+HgtWLu
7LUfTHHwZRyCetr5DFvNcPAVHPImzXLJfWaBg6/k8KjBkWP6Z0scfBUHPcWZ
9xOYrXDw1RxmhZ99E7QaF1/DIWrC9uwJ/dY4+FoO546V/185FRdfx0FOXCV9
Z7QtDr6eg9ozR27ZRHscfAOH1NtXf7/jdsDBN3TYOVU37+sBXHwjB23piZHc
/o44+MYOts+ev36k7IqDb+IwM+R/7Pn5bjj4pg7a1TsZAsTdcfDNHArXdN/O
WOCBkw8AUYS3aw==
           "]]}, 
         {RGBColor[0.880722, 0.611041, 0.142051], PointSize[
          0.008333333333333333], AbsoluteThickness[1.6], 
          LineBox[CompressedData["
1:eJxTTMoPSmViYGDQBmIQjQGCH/xXEP5tj53/wX7BtJxVb+cIOmDnMzhonL/Z
oHoFF5/D4YaF1J+v+0Rx8AUcXtS5L13+ARdfxKGDjelswxspHHwJhweHUp69
XKCFgy/jYLNn/ZnT63DxFRwmmQjc9ZhljYOv5NB2quSx/GIbHHwVB6flV+dH
7rfFwVdz6Or9fefef3scfA2H7a3hy47WO+DgazlkdufFO83GxddxCC44+Ozv
a1x8PQdTiYd/Dss54+AbOLB3nLkhedQFB9/QIXL90Xened1w8I0chPfPWv3Y
Gxff2OH0Xf2Z0rfccfBNHArXdN/OWOCBkw8A/Wq53Q==
           "]]}, 
         {RGBColor[0.560181, 0.691569, 0.194885], PointSize[
          0.008333333333333333], AbsoluteThickness[1.6], 
          LineBox[CompressedData["
1:eJxTTMoPSmViYGCwBGIQjQHsVG5ELNxnj53/wb5BfcWRl22/cfAZHB58X72D
P5/bATufw+EAr/kOw824+AIOApqLHBN8+HHwRRwOzLx6/F4JLr6Ew4u/X6c7
BIrh4Ms4OBQuUc5cJouDr+CwZNHG7pwFajj4Sg5nbHauKT+njYOv4jDnbEbs
PSZdHHw1hzlTZK5UHMHF13DQ2flEa81kPRx8LQctwf7fAUzGOPg6DnpOrN+m
iZri4Os5hH3Ol93LZoGDb+CQVPOI9fx0Wxx8Q4f7BqvWLOdywME3cqj8li7Y
8xMX39hBdpmThlqbMw6+icPKyCf/tXVdcPBNHfrvTHsWH4GLb+YQvoTt85Nb
uPjmDttfJ2zr/oqLb+Fw/Xbt6Z3bXXHwLR2ufvj8vlvIDQffysGR6Zaa1El3
HHxrh8I13bczFnjg5AMAvcznVg==
           "]]}, 
         {RGBColor[0.922526, 0.385626, 0.209179], PointSize[
          0.008333333333333333], AbsoluteThickness[1.6], 
          LineBox[CompressedData["
1:eJxTTMoPSmViYGBQBWIQjQ4aYj6eNDO6bY+d/8GeQZR/49lFz3DwGRxWZCml
bzIUcsDO53BYcqnc/NRqZRx8AYcf4h/sVPtUcfBFHHak7DglaK+Ogy/hIMSc
P23ZUQMcfBmHsuS4ZTKfjXDwFRza+qV2sueY4OArOei93NR7a5sFDr6Kwza1
hv6VM+xw8NUcvJ0ObjdicsTB13A4XlrcZ8rohIOv5eD/fd+nK5m4+DoOa4/e
Zpp/xwUHX89h+aw/Kxy/u+LgGziUttefldvjhoNv6FC4pvt2xgIPnHwAtGCS
9A==
           "]]}, 
         {RGBColor[0.528488, 0.470624, 0.701351], PointSize[
          0.008333333333333333], AbsoluteThickness[1.6], 
          LineBox[CompressedData["
1:eJxTTMoPSmViYGAwBWIQjQ4alhy9vXYmrwN2/gd7Ca9qu9paYRx8BocP5p1C
IqelcfA5HDx2ruh/qiODgy/gILM6+pDYClUcfBGHeT8EqgVkDHHwJRy4SrNX
rpqPiy/jsCkvIl0h2QQHX8EhKYVvxiNmSxx8JYcqC+XexEQrHHwVBymRhssh
wdY4+GoOQkEbveZvxMXXcDBq/rns8CQbHHwth3+3D94QeGWLg6/j8C22NS0s
yB4HX8+h+NLLPXlrHXDwDRzMWR58n37BEQff0MGd18R2708nHHwjh5c1NqqC
Lc44+MYOR99sc/zJ4YKDb+KgebJws85uXHxTh792U6fpuLnh4Js5+CvcqawJ
w8U3d3hv862HsxEX38LhKQvfJkczdxx8S4fCNd23MxZ44OQDACd1x9Y=
           "]]}, 
         {RGBColor[0.772079, 0.431554, 0.102387], PointSize[
          0.008333333333333333], AbsoluteThickness[1.6], 
          LineBox[CompressedData["
1:eJxTTMoPSmViYGDQB2IQjQF+W8+X/3bQHjv/gz1H+//dx+9KO2DnMzgUPN0c
MzFSCQefw0Gl/pC/ZKoeDr6Aw6R6NYPjew1w8EUcjDJ713xXMcPBl3BgulS2
LYzHHAdfxmGTj8pMdU9rHHwFh7zCK6+iK21w8JUc9L5//vHU3xYHX8Vh1uYm
1/AQXHw1h1nVLiuz7O1x8DUcnrbops1wc8DB13LY3r7IeUcSLr6OQ/+jNtep
ic44+HoO8Ws599yPd8HBN3CwtguYuHYpLr6hw32RM+rxoq44+EYOsWzX6u/i
5Bs7qMYe08k+74aDb+Kw3EL5hZKNOw6+qcPetSHMs3tx8c0cCtd0385Y4IGT
DwB5F7Mb
           "]]}, 
         {RGBColor[0.363898, 0.618501, 0.782349], PointSize[
          0.008333333333333333], AbsoluteThickness[1.6], 
          LineBox[CompressedData["
1:eJxTTMoPSmViYGBQBGIQjQ525LIuvjJTyAE7/4N9BpvQwgnxUjj4DA4rDoZ7
lFZo4OBzODxIYrv7oVULB1/A4Znpp6RuDUscfBGHQ5tl/C6G2uDgSziYhQZu
556Aiy/jsI1pocwJJlscfAWHSdMWLDy9yx4HX8nhovOKA//uOODgqzjsvTtR
/lq3Kw6+msPZplUC1ndx8TUcmq8EXVvj4o6Dr+UgXzDV6/0kXHwdh26T0K8f
Wzxw8PUcCtd0385YgJsPANYCg7k=
           "]]}, 
         {RGBColor[1, 0.75, 0], PointSize[0.008333333333333333], 
          AbsoluteThickness[1.6], LineBox[CompressedData["
1:eJxTTMoPSmViYGDQBGIQjQG+X/r28PoFe+z8D/YPzl1YunPPNxx8BoctOUKb
/tcoOWDnczholJcqLviljoMv4LCvqDUvo8kQB1/EQSru/zup5yY4+BIOWj/z
hK3MTHHwZRymvW2IvWOOi6/g0PWlWr3WzwwHX8mBr//4+RIlSxx8FYdvL0Tf
Vela4+CrOfycvH2+8CRHHHwNB1tngXpTPSccfC2H4uxDrCkFuPg6DoFOAuri
R3Hx9RzCv+W+vS3mjINv4GBqxDKV1cgVB9/QYa35tHP7j7nh4Bs5XO35tPSW
rzsOvrFD4Zru2xkLPHDyAYR8o9o=
           "]]}, 
         {RGBColor[0.647624, 0.37816, 0.614037], PointSize[
          0.008333333333333333], AbsoluteThickness[1.6], 
          LineBox[CompressedData["
1:eJxTTMoPSmViYGDQBWIQjQ4aAv5m7tG6aI+d/8G+oWRZmpL9dRx8Bocfa352
cytIO2DnczhsmOkd/7dOEQdfwMGmvO7qki36OPgiDnW6nlLs3IY4+BIO1/zZ
Vy2NxcWXcSjrvHNg6xNTHHwFh3m3eo6ds7bEwVdyOObz5XbqE2scfBWHc+pX
vgUl2uDgqzkUdYc4q8fa4eBrOHge2rZqloADDr6WQ7pLjqSEOy6+jkP+luWH
nXfi4us5GLdl1RzTdsTBN3D4nt76oyAZF9/Q4X9mM2NzoRMOvpHD76UJT+IC
nXHwjR1+Hrp2etEeFxx8Ewf/JW/YmVe64uCbOhSu6b6dscADJx8AM6a1oA==

           "]]}, 
         {RGBColor[0.571589, 0.586483, 0.], PointSize[0.008333333333333333], 
          AbsoluteThickness[1.6], LineBox[CompressedData["
1:eJxTTMoPSmViYGBQB2IQjQ4W3H13ZPYiLgfs/A/2J9asYTidKYmDz+Bg4VJ/
YMJFJRx8DocYy55KyzWqOPgCDiGSV+/lBavj4Is4NGxX2H06QRsHX8LBJNeZ
xXEjLr6Mw5k75zQetevg4Cs4rKsLbLWvssXBV3LI8jhwuEvRDgdfxcHuw1n9
qTNw8dUcmuznvnimbo+Dr+Fg2ad7x2aPAw6+lgPz0+sV26UdcfB1HPJT5qvx
v3XCwddz6A4UE6rY6oaDb+Dg///VTJdH7jj4hg67l3x/nSvggYNv5FC4pvt2
xgLcfADQ/5m7
           "]]}, 
         {RGBColor[0.915, 0.3325, 0.2125], PointSize[0.008333333333333333], 
          AbsoluteThickness[1.6], LineBox[CompressedData["
1:eJxTTMoPSmViYGDQBmIQjQ4cuLbevdP6yx47/4O9w/+FaayzGByw8xkcAlo6
tqWGCuLgczgUSMelOZwTxsEXcODgPhcWbqKAgy/i4MN1RFfwmBIOvoRDwQ2T
PzPVlXHwZRxcdrIZzN2jhoOv4HDspfjHYFFjHHwlh113N7FMuIuLr+IwiXeD
V0yUPQ6+moP+gpRDxbMccPA1HCQ/eTjf2YmLr+VwP9sibMk5XHwdB99c4WML
LuHi6zkk/7m8gYHVEQffwKFQf8XWgAxcfEOHx4eMNnx/6IyDb+Twels2X7y+
Kw6+scPapCtvpBa74+CbOBSu6b6dscADJx8AJ1ykNQ==
           "]]}, 
         {RGBColor[0.40082222609352647`, 0.5220066643438841, 0.85], PointSize[
          0.008333333333333333], AbsoluteThickness[1.6], 
          LineBox[CompressedData["
1:eJxTTMoPSmViYGAwBmIQjQEOe535w/7RHjv/gz3DlRBx5rW/cfAZHBqeHvNM
ePsHB5/DYcPdFXz/2dgdsPMFHCJesjp4CAjg4Is4tDTdXG/Jp4yDL+Gwp6xl
051+FRx8GQcfyden0n+o4eArOHzJTFJ8NUsfB1/JoYuf+UpuigEOvoqD1IHX
ew6xGOPgqzn80pW3sYg2wcHXcKj68ufVfBUzHHwth0WNYtbS6XY4+DoOa+eU
v/s/3QEHX8/Bd6/iFz4JRxx8A4fOLf5l60Jw8Q0d5nJcjeM5i4tv5HA/zvP4
OnYnHHxjh8pH67oVgp1x8E0cGDt9r51LdsXBN3UIlInalZyBi2/msPJMbuu6
ibj45g6sHAtXHfD1wMG3cChc0307YwFuPgBwQMZz
           "]]}, 
         {RGBColor[
          0.9728288904374106, 0.621644452187053, 0.07336199581899142], 
          PointSize[0.008333333333333333], AbsoluteThickness[1.6], 
          LineBox[CompressedData["
1:eJxTTMoPSmViYGAwB2IQjQ4UlrSE/rr2yR47/4O9w9ZVphcSv+PgMzhY3Jxf
PPGooAN2PoeDga7vzcUncfEFHATWL+mp0pbCwRdx0LHfLGB9XAEHX8LBxTqQ
b+JGZRx8GQcO5qAfq9TUcPAVHPZMVcxeaaaNg6/k4FL6hGvVAh0cfBWHJzk7
wy5o6+HgqzncuRqm21ePi6/hcO72LIkH5kY4+FoOeb1nZnZPMMbB13FYd325
2/t0Uxx8PYd7x/58yM3CxTdwyDtkKFFWbI2Db+hwrOBpT+4GXHwjhzCH517H
LuDiGzusXXVjc2SiIw6+icPmPk51u7nOOPimDl+ll3jqG7ng4Js5SLZZvFb7
iotv7rB019I1Ti1uOPgWDm+3LmKyUHbHwbd0CN5q/bTkFS6+lUPhmu7bGQs8
cPIBQUTacw==
           "]]}, 
         {RGBColor[0.736782672705901, 0.358, 0.5030266573755369], PointSize[
          0.008333333333333333], AbsoluteThickness[1.6], 
          LineBox[CompressedData["
1:eJxTTMoPSmViYGAwB2IQjQ4ajsTverDsoj12/gf7BRevPqnb+gMHn8HBITeo
v/o3uwN2PoeDQ6ep9NXP/Dj4Ag4eK/Nyt74VwcEXcZjCeEtkcoEiDr6Ew5nX
dSlGrso4+DIOFXufyhzCyVdwELEtDp6fqImDr+RwySdyjs0XAxx8FYdNy5I+
duab4eCrObx6pKK3b7c5Dr6Gg1Jb+ruD/BY4+FoOfut7Xc9dtMbB13E45ews
x1Vtg4Ov51B0qZ9tq7M9Dr6Bw9OEs5a8Jc44+IYOB3/dnddS7IKDb+Qg+OHj
MSkLVxx8Y4f/1WpWrp5uOPgmDvsP8gUzhOHimzp817Vrv1GEi2/mIHhS2vhJ
Cy6+uQP3qWWxq5bh4ls4xPq+ytp00B0H39LhrcC/CZ7zPXDwrRwK13TfzliA
mw8AYI/cfw==
           "]]}, 
         {RGBColor[0.28026441037696703`, 0.715, 0.4292089322474965], 
          PointSize[0.008333333333333333], AbsoluteThickness[1.6], 
          LineBox[CompressedData["
1:eJxTTMoPSmViYGDQBGIQjQFeLbj3bOM9e+z8D/YHklOZM8Uf4uAzODAwxv2d
wPIdB5/DgYGfq/9EioADdr6Aw4dTHgKMrjI4+CIODd8vvrm8RQEHX8LBQ/ft
5Ovlqjj4Mg465rMCNrzSwsFXcAjxma36fLUODr6SQ1jQpyO1uoY4+CoOx465
P1VvN8LBV3PgO5FsrahjhoOv4XCv5NntczcscfC1HKbZSk3MnG2Hg6/jYHTJ
d0bhb1x8PYda9jceh6844+AbOAgXTs+Y9tsFB9/QYbWxoUWmmCsOvpHDz4z/
FYsE3HHwjR0K13TfzljggZMPAAbloJ4=
           "]]}, 
         {RGBColor[0.368417, 0.506779, 0.709798], PointSize[
          0.008333333333333333], AbsoluteThickness[1.6], 
          LineBox[CompressedData["
1:eJxTTMoPSmViYGDQB2IQjQ4MzLmfRpwXd8DO/2Dv0HDqO4uNPA4+g4PHqe9O
988p4uBzOBzpfDp550JNHHwBh5ZXq6ITpmnh4Is4mDRzpsm/18PBl3DIsbDk
kfLTx8GXcVDjrGNpbjHAwVdwUFrSxXG3yxAHX8lh0/Pbim5PjHDwVRx+OfHK
Po00xcFXczhncdbt1TVcfA2HvrObKp2+mOHgaznoCT14+0LaAgdfx6HMfM6e
m9tx8fUcZnmkn9OVtMbBN3CIKiwz8fSxw8E3dDDfvESy9aoTDr6Rg+Ri80ue
C51x8I0dOrfsl5ZwdsPBN3Eo3Zcw19XDHQff1KE5qPOTc4AHDr6ZQ+Ga7tsZ
C3DzAW+BsE0=
           "]]}, 
         {RGBColor[0.880722, 0.611041, 0.142051], PointSize[
          0.008333333333333333], AbsoluteThickness[1.6], 
          LineBox[CompressedData["
1:eJxTTMoPSmViYGDQB2IQjQG4J7I1zPxtj53/wX7BL02j9lOMDtj5DA4W6SVi
t66L4uBzODTcrLSdnyCLgy/gYHJ2U6T+RX0cfBGHf9OC0r9LGuPgSzgIrX6R
smYLLr6MQxhXq7CtrQkOvoJDWume/VkeuPhKDkK/bXzCgsxx8FUc6lJmelTI
WuDgqzmc69ikFzrDGgdfwyHuvLqi2SYbHHwtB/GiDfW6dg44+DoO2R+er/0W
iouv53BbIczqkaITDr6Bw+Ud70uPq7ng4Bs6KK/oel2vjYtv5PD244H/ot9w
8Y0dKr/+sDVodcXBN3GorbD0NejBxTd1CO0y3yW92B0H38yhcE337YwFHjj5
ABTzsq8=
           "]]}, 
         {RGBColor[0.560181, 0.691569, 0.194885], PointSize[
          0.008333333333333333], AbsoluteThickness[1.6], 
          LineBox[CompressedData["
1:eJxTTMoPSmViYGBQBmIQjQ4elJV9kov9Zo+d/8HewYXJ4LiOlAN2PoMDT/Th
jNpCBRx8DgefAF+Jvs/KOPgCDlYPpmtlR5rg4Is4zIuZVlT6wgIHX8JBadL8
p9X3rXDwZRzs5sh8zw+0xsFXcJh3g8FyeYcNDr6Sw6d5+tnmz21x8FUcGrXO
mMfNc8DBV3PY/JbzlcoeJxx8DYe9TnavnN664uBrOfjO2O3VXeOGg6/jICw3
XUHsBy6+nsPTm8HTyj654+AbOBSu6b6dscADJx8A4VWFwQ==
           "]]}, 
         {RGBColor[0.922526, 0.385626, 0.209179], PointSize[
          0.008333333333333333], AbsoluteThickness[1.6], 
          LineBox[CompressedData["
1:eJxTTMoPSmViYGDQBmIQjQ4qHPeKmv8XdcDO/2B/QZX9/JKXkjj4DA4OUkFH
7s6QwsHncLhwKT8wcK86Dr6AQ42xzp5LYbo4+CIOckkZ/K9KDXHwJRxWHT0n
M+0rLr6MwzmLT9tFXE1x8BUctP4lPfBTs8TBV3K492Yqm3+AFQ6+ioOVyK45
R9/h4qs5FK299y5fwA4HX8PB31O+/ZeyEw6+lsPXBr/8e8a4+DoO+2Njm98F
4+LrOSSX1b2om4eLb+DQ/fbACaMlLjj4hg6OrjV/Nv91xcE3cpD8npw5Qdcd
B9/YIfv8DoaJW3HxTRwK13TfzljggZMPABfEqyk=
           "]]}, 
         {RGBColor[0.528488, 0.470624, 0.701351], PointSize[
          0.008333333333333333], AbsoluteThickness[1.6], 
          LineBox[CompressedData["
1:eJxTTMoPSmViYGDQBWIQjQ4SFrTa1af8tMfO/2B/wL99ov7Rfzj4DA4zri10
esoj5ICdz+HAMcdxw4NERRx8AYc3T3jmXO9XwsEXcXBIePI+1VkLB1/C4dXc
xXNuNBji4Ms4CN266/BpvREOvoKD20zBQ9ctjHHwlRy63iz0kq0xwcFXcTi2
O//JWR5zHHw1BzmLTyKRqy1w8DUcpJiudFn0WuLgaznMW1Hfxn8SF1/HIUyI
beIvJTscfD2HTKeUjXxzHHDwDRzSHYrrKq874uAbOgjbhHz/p+OEg2/kEP2h
dKP3OxccfGMH84XRq7j+u+HgmzhUms4+mXbBHQff1KFwTfftjAUeOPkAsDKy
Xg==
           "]]}, 
         {RGBColor[0.772079, 0.431554, 0.102387], PointSize[
          0.008333333333333333], AbsoluteThickness[1.6], 
          LineBox[CompressedData["
1:eJxTTMoPSmViYGBQBmIQjQ4OWLIoXv763B47/4P9hyNqR3drcjtg5zM4ABnR
vpoqOPgcDjNqK5+KbNXEwRdwEKh1X/ptujYOvoiD3tngjsNiRjj4Eg5CfQ/P
8DeY4eDLOFxLNHja1mWDg6/gUHbiL0+moz0OvpLDf6ffEUXGDjj4Kg66Pc+O
c/1wxMFXc9Ccw3c0mdMZB1/DQfJeau/knbj4Wg6bTfac9jrggoOv4yA/KTLD
4b07Dr6eA3fbDaanxR44+AYOhWu6b2cswM0HAArzhLU=
           "]]}, 
         {RGBColor[0.363898, 0.618501, 0.782349], PointSize[
          0.008333333333333333], AbsoluteThickness[1.6], 
          LineBox[CompressedData["
1:eJxTTMoPSmViYGAwBGIQjQ4a2mP+Ov7mc8DO/2D/wrg1akq7GA4+g4NGzPdV
t3XFcfA5HO5sZdlRm6mBgy/gwBAu4//gBy6+iAPDynPTl2Tr4uBLOOQ9yJzp
udwAB1/G4ZfYk6wpTEY4+AoOVRculJ89ZIyDr+SQtDMxY0WuBQ6+isMutsft
Xz5Y4+CrOdhtE3la7miHg6/hcCnk2FQPS3scfC0HdqdPCzZOcsDB13Eo/mFR
XpPjiIOv58Cc/Ef/dKATDr6Bg6yiECP3a2ccfEOHTNu78YETXXDwjRz+zuOb
+PkyLr6xg32c7ZKDu1xx8E0cor3iH1hquuPgmzro/mworTqJi2/mUPj+etHH
UA8cfHOHwjXdtzMW4OYDACjNweo=
           "]]}, 
         {RGBColor[1, 0.75, 0], PointSize[0.008333333333333333], 
          AbsoluteThickness[1.6], LineBox[CompressedData["
1:eJxTTMoPSmViYGCwBmIQjQHWh4oqVB6zx87/YK9gufOF6rLvOPgMDh9C/gun
crI6YOdzOCyo9F5x4ZkIDr6Ag8eSOdIrm8Vx8EUcHnjxTdXnUcXBl3Bw0ZTw
fbdBEwdfxiHgwJnnNcu0cfAVHHYt3iwQJWiAg6/kcM+w1yKyFRdfxSFsdcnc
7vsmOPhqDv9ulLFX7zTDwddwULIy+Ft4yRwHX8vBiuVSsXO1NQ6+jsOtWbuO
fdezwcHXc1jnwre5phYX38Dh3KyKw1JbcPENHcTaFt/Za2yHg2/kcG+O7iv7
bnscfGOH4GdHGSuKnHDwTRwem/xZeWsZLr6pw1OH19FaVs44+GYO/at/aezO
dsXBN3fgTsxfEnEGF9/C4W/App45gW44+JYOj4Mn1qWF4OJbOZwXcZm9swAX
39rhu6b8E/dEDxx8G4fCNd23Mxbg5gMACGnoPQ==
           "]]}, 
         {RGBColor[0.647624, 0.37816, 0.614037], PointSize[
          0.008333333333333333], AbsoluteThickness[1.6], 
          LineBox[CompressedData["
1:eJxTTMoPSmViYGAwBGIQjQ6mHOqV3HpE0QE7/4N9QLCVVauQGg4+g0NMeqmP
9C11HHwOhytchx6eE9TEwRdw2LF56iS1BTo4+CIONhGGOze/xsWXcKjhuWjY
4KSPgy/jEFa5r7tfzBQHX8FhlVtFGdtJcxx8JYeu0BsMJ+StcPBVHIQmGee8
foqLr+Zw6LA6h8wxWxx8DYdDj+pkPWbZ4+BrOTzOEJ3N/tsBB1/Hwd2VLS19
mSMOvp6D87E3WuK7cPENHE5en7VF6bQTDr6hg7xhqPfLfS44+EYOqqZCx7ke
4+IbO0xenmYqdtYVB9/EgXU927uufHccfFOH4zzfrBu24+KbOZx2zTT+4eaB
g2/uULim+3bGAtx8AGuytSQ=
           "]]}, 
         {RGBColor[0.571589, 0.586483, 0.], PointSize[0.008333333333333333], 
          AbsoluteThickness[1.6], LineBox[CompressedData["
1:eJxTTMoPSmViYGDQB2IQjQ4OeAbsYd750h47/4N9gsDZi+3zfuDgMzhYSJUH
X+YXcsDO53AIOMrRFL9KDQdfwOHH7/mXO2u1cPBFHOpOzlmubmaKgy/hcCu5
+yp7Jy6+jMM+z7YC5qe4+AoO7z5Lcj3LM8PBV3LgCj56aMJtKxx8FQczuyuT
rT2scfDVHMIOO5vyqtji4Gs4/Dr+qq1+kx0OvpaD1uwAvRfR9jj4Og7e11dP
3sPqiIOv55DP5ZH1iQ8X38DB+Ez7yRwtXHxDh+U/58Rd2OqEg2/kkHln9c9/
Ls44+MYOttYTdaprXXDwTRxCiy/NrdrsioNv6mA7T9Xg+x83HHwzh8I13bcz
Fnjg5AMA/4O64Q==
           "]]}, 
         {RGBColor[0.915, 0.3325, 0.2125], PointSize[0.008333333333333333], 
          AbsoluteThickness[1.6], LineBox[CompressedData["
1:eJxTTMoPSmViYGDQB2IQjQ4axKyrkzMYHLDzP9gvYKwtVS5jwcFncFBgOqZs
2omLz+EwIXX2zApLNhx8AYcH67eGSE/gwsEXcbigdKLswjphHHwJhxtuVkYG
PjI4+DIOCg8LTZ6+VsXBV3BwEV94KvCkHg6+koPJoaTkkEe4+CoOi/a9m8Rj
ZYSDr+aQVeVTzf3XBAdfw0Ft9stXIVdMcfC1HKJC7/3/8M8MB1/HYV/NXOZ3
Vyxw8PUc5mnOOjIrzRIH38Ch6meQ5rp6XHxDBzY7m0KhmbY4+EYOT68psEsX
OuLgGzu8PpApUiPlhINv4rCYLbFs1UtnHHxTB8N7214ttfDAwTdzKFzTfTtj
AW4+ADIPsFk=
           "]]}, 
         {RGBColor[0.40082222609352647`, 0.5220066643438841, 0.85], PointSize[
          0.008333333333333333], AbsoluteThickness[1.6], 
          LineBox[CompressedData["
1:eJxTTMoPSmViYGCwBGIQjQ4ixAvYTP9IO2Dnf7Cf8EPA9wGPPA4+g8ONzwZ3
+niVcPA5HBie2xVy1ivj4As4fLkoePGGqyoOvojDh64NR+5q6ODgSzhMejzF
h2G3IQ6+jEOdUWeowQwjHHwFB7mlXWUTooxx8JUc7O6/7ZZ5h4uv4qCXOYOf
QcsEB1/NYd/6ytyy26Y4+BoOQWfnLdu23wwHX8tBj8Ev+bKSNQ6+jkPVbFfr
R202OPh6DvvevmHfpWOLg2/gYDV38a+vDrj4hg6BF5ZHlcg64uAbOQQu6Tm5
yAMX39ihNK2L92UkLr6Jw9XeCAuXGFx8U4e9ix5e7nF2xsE3c3B/tenQRQ0X
HHxzB8mdbr8MW3HxLRxc/zveubUCF9/SYS13jovAO1x8K4f5yt4pcT3uOPjW
DoVrum9nLPDAyQcAwnDc3g==
           "]]}, 
         {RGBColor[
          0.9728288904374106, 0.621644452187053, 0.07336199581899142], 
          PointSize[0.008333333333333333], AbsoluteThickness[1.6], 
          LineBox[CompressedData["
1:eJxTTMoPSmViYGCQB2IQjQ4M6uXvqb1jccDO/2AvoZHzMeKrPA4+g4NPyKdP
jtuUcfA5HDwEw9xMzqvh4As4HPJdaqM+1RAHX8ThU/mKpyvW4eJLONQxxkec
1TbFwZdxEHLseGS31hoHX8HBNOPuVMdzDjj4Sg6aOfqXlsQ74eCrODzslyw5
s8sZB1/NwfKvFK/vUxccfA2H/uIX6v2TXHHwtRz88z2ftiW44eDrOBSu6b6d
scADJx8ALeh0JQ==
           "]]}, 
         {RGBColor[0.736782672705901, 0.358, 0.5030266573755369], PointSize[
          0.008333333333333333], AbsoluteThickness[1.6], 
          LineBox[CompressedData["
1:eJxTTMoPSmViYGBQBWIQjQ5W3IttnWQo6oCd/8Fe49ziXxXaUjj4DA5rjn86
qJWmgIPP4bDl3fqDE1g0cPAFHJj+X2JwnWuAgy/ikJbCMF3kvDEOvoRD1dQY
+xuKJjj4Mg6bBGtWZf+1xMFXcGha41D7/LQ1Dr6Sw6Fg58e34u1x8FUcFl6d
WVOV7YiDr+bw9J/mu3c4+RoOotEfTBS24uJrOXgyOLFsbXHCwddxeN0Rys71
yRkHX8/heazHoVN1rjj4Bg6GJjdnPl6Bi2/oULim+3bGAg+cfAAdaZNE
           "]]}, 
         {RGBColor[0.28026441037696703`, 0.715, 0.4292089322474965], 
          PointSize[0.008333333333333333], AbsoluteThickness[1.6], 
          LineBox[CompressedData["
1:eJxTTMoPSmViYGDQBmIQjQ4aGBaoPr130x47/4N9gNLuuVYbJRyw8xkcAjKe
Hc2VlMLB53AoOK0ivvsYLr6AQ8WM24tDjGVx8EUcCh5MzNO8p4CDL+FwweJ7
3AxfJRx8GYcn+VdCCoNw8RUctmx3+Fz0XR8HX8nh3es7p9yEDHDwVRwuzV3A
/Y7PGAdfzaHN9OFVjZUmOPgaDtseLJA8v80cB1/L4dfMqXXpKbY4+DoO96LP
FfPW4uLrOZQtC+eMu4iLb+DgZG9dUjTZDgff0EH428stpVVOOPhGDjdPr1uQ
re2Mg2/sIK594PPJDnccfBOHwjXdtzMWeODkAwAcjK7P
           "]]}, 
         {RGBColor[0.368417, 0.506779, 0.709798], PointSize[
          0.008333333333333333], AbsoluteThickness[1.6], 
          LineBox[CompressedData["
1:eJxTTMoPSmViYGCQBWIQjQ4W8MneFHrK7oCd/8G+oOfoo/L1vDj4DA4Cod5r
bjOJ4uBzOAQ80ozmPCSFgy/g0HOkuaTfRAUHX8Qh6LWK08k3hjj4Eg7P0kNu
eJ4wx8GXcTjFuY+PScwCB1/B4dGmILO+jfY4+EoOO5dmH/PodsTBV3GYeH4/
44Nrzjj4ag73Z88s0Y5yxcHXcKjcE3Vlv68bDr6WQ+Ga7tsZCzxw8gGRtW/9

           "]]}, 
         {RGBColor[0.880722, 0.611041, 0.142051], PointSize[
          0.008333333333333333], AbsoluteThickness[1.6], 
          LineBox[CompressedData["
1:eJxTTMoPSmViYGCwBGIQjQ4aWJwn/6/4ZI+d/8GewaWILVP8Cw4+g4NAN+e/
lQvYHbDzORx+tOUbS8mL4eALOESYnY+U05THwRdxsFk1XzOzXx0HX8JBZtPj
5/cCNHDwZRyUsnYwxs03wMFXcJhmE820z9EIB1/JIev9wZLAjSY4+CoOTktW
MyQzmOLgqzlci+BgqF5ngYOv4cBVG32l2sgSB1/LQcl+70XvZCscfB2HWXen
thzJxcXXcyjT8C7l4LPGwTdwYPv43ffCYlscfEMHr5nPn/z8jotv5OB36VLm
THl7HHxjh1zhLOVkRgccfBOHzrm6SlHLcPFNHbx/nXb/cA8X38zh8vXl831v
OeLgmzs8Pd3wbdE2Jxx8C4dCGbfry37i4ls67M+2KVcRdcHBt3IIna+++LiL
Bw6+tUPhmu7bGQtw8wGbKta0
           "]]}, 
         {RGBColor[0.560181, 0.691569, 0.194885], PointSize[
          0.008333333333333333], AbsoluteThickness[1.6], 
          LineBox[CompressedData["
1:eJxTTMoPSmViYGCQB2IQjQ4EXA7Oc2oWdcDO/2Bf4HosddMVCRx8BoeMzz9v
3zGRx8HncKhQeNfPpaqAgy/gEPN78b/nbzVx8EUc8mq9Tmjam+HgSzjM0+Lf
ezjAHAdfxmFX5PQvu/tw8RUcJmVvZQl2t8DBV3L49WaNl4O1LQ6+isNZG4kf
hRwOOPhqDpJttYs7HuHiazhUfvh+V1jYBQdfy2H2j3yfmDOuOPg6DoVrum9n
LPDAyQcAIgR7NQ==
           "]]}, 
         {RGBColor[0.922526, 0.385626, 0.209179], PointSize[
          0.008333333333333333], AbsoluteThickness[1.6], 
          LineBox[CompressedData["
1:eJxTTMoPSmViYGDQBmIQjQHyJ7vKSr2wx87/YH/ghoq95MG3OPgMDg0WqYfm
qvI4YOdzOHgo5OsJ3VDHwRdwWJE0x0EiUBsHX8RhmVr+okZJAxx8CYdJRudN
03IMcfBlHMrmXBL+utUUB1/BIerBdzW1OnMcfCUHs7vzjp7stcDBV3HYtfzz
Gq23Vjj4ag5WB1b2SXhb4+BrONzc2GT9ZroDDr6WQ2Nzbt0nJ0ccfB2HlVcn
bPJXccLB13OotZdjWDAPF9/AIb/Ti71SxwUH39Ch9qTEuckGuPhGDo57/byu
S7nh4Bs7BBrMPia01R0H38ShcE337YwFHjj5AIbroDU=
           "]]}, 
         {RGBColor[0.528488, 0.470624, 0.701351], PointSize[
          0.008333333333333333], AbsoluteThickness[1.6], 
          LineBox[CompressedData["
1:eJxTTMoPSmViYGDQBmIQjQ4eWHXNy73I44Cd/8FeQZZp8SczIRx8BoeC8v8t
sSclcfA5HGzmB8U92KiIgy/gMGf93rbNPeo4+CIOdzST+5L/6+PgSzgElcZ3
FZYY4+DLOMjFnvCOazfBwVdwOHe/8+GWPFMcfCUHv73HuO6UmOPgqzhsanRc
/+iZJQ6+msO/WDnuDj0rHHwNh19u27+HaFvj4Gs5uMctO5mZ5oCDr+NwuP3d
tNoERxx8PYeVdxYH9BTi4hs4RB7IS6pbiYtv6BD8vsJbbg0uvpHDysyWUO5A
Jxx8Y4f5dk2789e54eCbOBSu6b6dscADJx8A8J+q3Q==
           "]]}, 
         {RGBColor[0.772079, 0.431554, 0.102387], PointSize[
          0.008333333333333333], AbsoluteThickness[1.6], 
          LineBox[CompressedData["
1:eJxTTMoPSmViYGAwBGIQjQ4+bEmPnWTE5ICd/8FeIex2mdVLVhx8BocHurlH
u90FcPA5HBbws13v1ZPFwRdwyFihGeujKoeDL+Kwo1AjZ/5KBRx8CYeemHiz
sh4lHHwZhxlXpHcpX1bFwVdwuOb0avclWTMcfCUHNeFDpVc0LHDwVRy0Xr3i
T/a3xMFXczi33/DDpse4+BoOZp9XHtj0FBdfy8Frqt3eS+uscPB1HNo7pFYF
7XLAwddz2M3VpLXiEy6+gcP60p+sfUsccfANHS7e+JVcHumEg2/kcN40psvF
yBkH39hhc3u04hZfVxx8Ewf5twrS4S24+KYOqidS8mcvxcU3c7gYvfBdzCs3
HHxzh8I13bczFnjg5AMAxfa+xg==
           "]]}, 
         {RGBColor[0.363898, 0.618501, 0.782349], PointSize[
          0.008333333333333333], AbsoluteThickness[1.6], 
          LineBox[CompressedData["
1:eJxTTMoPSmViYGDQB2IQjQ4cJk70f6z92R47/4N9R8qjdeF3hR2w8xkcOCTn
1Ss/wcXncPhxfua1YDYJHHwBB4vcd5cLsmVw8EUc9jCUfvF5qIiDL+Hgdj1s
Z2OLIQ6+jEMWb0Ku7W4jHHwFByEe/6t7+Uxw8JUc+sr5v0m5meHgqzhYnY5v
fKNjiYOv5rDpdKvOil5cfA2HpjUilSuu4uJrOWjVfJu9eoI1Dr6Ow6w1Cnu6
n9vg4Os5vLOaGBrTY4+Db+DgKvq3IE7VEQff0MF2Fy8Xvw4uvpHDwpDwozMK
cPGNHYTzvQSWtbnh4Js4OO69d6npBi6+qcNZ884dCtUeOPhmDoVrum9nLMDN
BwCSALKJ
           "]]}, 
         {RGBColor[1, 0.75, 0], PointSize[0.008333333333333333], 
          AbsoluteThickness[1.6], LineBox[CompressedData["
1:eJxTTMoPSmViYGAwBmIQjQF+JdRLuVyzx87/YH9gzVvm9OYXOPgMDgz3jggo
Pv+Dg8/hkOEtVXBksbADdr6AwwNlpe5WWzEcfBGHDKauhUv3yePgSzic6Ng7
f9JudRx8GYeOzXOErjNr4eArOPAsYrx0PR8XX8mhZ4PGRb3Nujj4Kg7bLCbv
b2UywsFXc7h3Qnfb1pnmOPgaDsf4TBOmnMLF13J4dTfwQ9JtXHwdh7Af/je/
v7LAwddzcFprv4lB3AoH38DhWOEZh6VbcfENHZZl5ev/U7LGwTdyqL+7Pt3R
3QEH39jh+/y3BY45uPgmDr87K4wmH8HFN3W4uMArweukMw6+mUP37k+S27a4
4uCbO+j+8v7to+2Og2/hULim+3bGAg+cfAA7sM93
           "]]}, 
         {RGBColor[0.647624, 0.37816, 0.614037], PointSize[
          0.008333333333333333], AbsoluteThickness[1.6], 
          LineBox[CompressedData["
1:eJxTTMoPSmViYGAwBGIQjQ4aymJ+Hbe4a4+d/8H+xuofWTY94g7Y+QwOM06u
WacUK4WDz+FwwmLp0cNs0jj4Ag4x62wW7VyihYMv4jBlZnpT7Wl9HHwJhyrt
Z1vSGAxx8GUc0hIWLZHlN8HBV3D4VP7a+2W3OQ6+koOUgyT7yyW4+CoOu77M
3n9hhzUOvprDvnNMfLLcNjj4Gg55Kxns1//BxddyiCp88vdPih0Ovo7Dsb+P
OS9NwcXXc9hqwnZqNYMjDr6Bg7a0Y4hinRMOvqHD9Ldiq9634eIbOchOETvq
6+SKg2/sIPmB7dmaFjccfBOHbK3J01PEPXDwTR1iH73MT5HFxTdz+Hx0452Y
Mlx8c4fCNd23Mxbg5gMAeOnCgg==
           "]]}, 
         {RGBColor[0.571589, 0.586483, 0.], PointSize[0.008333333333333333], 
          AbsoluteThickness[1.6], LineBox[CompressedData["
1:eJxTTMoPSmViYGCwBWIQjQ4KJD7+aKvmd8DO/2D/oHLH68xmORx8BgeJa1bB
Ow4r4OBzOPSUqVz+nauKgy/g4CAksHPibVx8EQeHEuVDm+9o4eBLONzxv7F2
tpsuDr6Mg8tBTSMRHn0cfAWHa+eDwhMKDXHwlRysPkhkxX0ywsFXcVh0oGvr
jcMmOPhqDqtCxUMt+E1x8DUc1u0K07Y2w8XXctB788+u7RYuvo7DucyE74E/
zHDw9Rzu7YjxFmCxxME3cAgLEy75s8oaB9/QYZn8o7jwTbj4Rg7vJnBsU5e0
w8E3dpCfzzDDotIJB9/EYXujdlCKsgsOvqnDRVcT4xgDXHwzh6lv3abz7XDF
wTd3eL7G2ynmOC6+hcP7V/9/t3W64eBbOnS/PiNutBUX38ph/4bLnWZHcfGt
HfY2JpvJqLnj4Ns4PM7l2fo6FRff1qFwTfftjAUeOPkAX57tPA==
           "]]}}, {}}, 
       InsetBox[
        StyleBox["\<\"C12U90\"\>",
         StripOnInput->False,
         FontSize->15], ImageScaled[{0.55, 0.9}]], {{}, {{}, {}, 
         {GrayLevel[0], PointSize[0.019444444444444445`], Thickness[Large], 
          LineBox[CompressedData["
1:eJxTTMoPSmViYGDQAmIQLbLO/WGVyC97BjD4YH/gkm+SQASTA4z/CYXP4NDy
+e+VipcccP42FD6HQ5VMVIr1fW44fw0KX8DhdSSQ688L58tGIfNFHIJ2efIw
aWvA+XEofAkHrizfz33BCL4YCl/GQepQ2/JwLk04Xx2Fr+DwZULdb6sPCD7D
RGS+ksOLnbe6/qbqwvlfUfgqDtGHL2un3jSA8xNR+GoOnNxbl1UeN4Tz+VH4
Gg5vNgRkz5puBOd/QuFrOaQf/bep+pIxnJ+LwtdxmKDYV1r42wTOn4bC13NQ
sZp0ur7DFM7XQuEbOPiCNZjD+cEofEOHRJfM/A+tlnB+OgrfyOGUtd/FiXPc
4fyzKHxjh9Xbkupv1nrA+etQ+CYOeWu6b2csQPALUfimDiaLtpj/OITgAwAh
2qpN
           "]]}}, {}}},
      AspectRatio->NCache[GoldenRatio^(-1), 0.6180339887498948],
      Axes->{True, True},
      AxesLabel->{None, None},
      AxesOrigin->{0, 0},
      DisplayFunction->Identity,
      Frame->True,
      FrameLabel->{None, 
        FormBox["\"Event number\"", TraditionalForm]},
      FrameStyle->Thickness[Large],
      FrameTicks->{{Automatic, Automatic}, {Automatic, Automatic}},
      FrameTicksStyle->GrayLevel[0],
      GridLines->{None, None},
      GridLinesStyle->Directive[
        GrayLevel[0.5, 0.4]],
      ImagePadding->All,
      ImageSize->400,
      LabelStyle->Directive[
        GrayLevel[0], 15],
      Method->{"CoordinatesToolOptions" -> {"DisplayFunction" -> ({
            (Part[{{Identity, Identity}, {Identity, Identity}}, 1, 2][#]& )[
             Part[#, 1]], 
            (Part[{{Identity, Identity}, {Identity, Identity}}, 2, 2][#]& )[
             Part[#, 2]]}& ), "CopiedValueFunction" -> ({
            (Part[{{Identity, Identity}, {Identity, Identity}}, 1, 2][#]& )[
             Part[#, 1]], 
            (Part[{{Identity, Identity}, {Identity, Identity}}, 2, 2][#]& )[
             Part[#, 2]]}& )}},
      PlotRange->{{0, 49.2532}, {0, 29.}},
      PlotRangeClipping->True,
      PlotRangePadding->{{
         Scaled[0.02], 
         Scaled[0.02]}, {
         Scaled[0.02], 
         Scaled[0.05]}},
      Ticks->{Automatic, Automatic}], {615, -157.5}, 
     ImageScaled[{0.5, 0.5}], {400, 247.2135954999579}], InsetBox[
     GraphicsBox[{{
        {RGBColor[0.987148, 0.8073604000000001, 0.49470040000000004`], 
         EdgeForm[{Opacity[0.7], Thickness[Small]}], {}, 
         {RGBColor[0.987148, 0.8073604000000001, 0.49470040000000004`], 
          EdgeForm[{Opacity[0.7], Thickness[Small]}], 
          TagBox[
           TooltipBox[
            TagBox[
             DynamicBox[{
               FEPrivate`If[
                CurrentValue["MouseOver"], 
                EdgeForm[{
                  GrayLevel[0.5], 
                  AbsoluteThickness[1.5], 
                  Opacity[0.66]}], {}, {}], 
               RectangleBox[{0., 0}, {10., 11}, "RoundingRadius" -> 0]},
              
              ImageSizeCache->{{52.81461538461542, 
               68.72832167832166}, {-264.1084615384615, -50.08046153846152}}],
             
             StatusArea[#, 11]& ,
             TagBoxNote->"11"],
            StyleBox["11", {
              Directive[
               GrayLevel[0], 15]}, StripOnInput -> False]],
           Annotation[#, 
            Style[11, {
              Directive[
               GrayLevel[0], 15]}], "Tooltip"]& ], 
          TagBox[
           TooltipBox[
            TagBox[
             DynamicBox[{
               FEPrivate`If[
                CurrentValue["MouseOver"], 
                EdgeForm[{
                  GrayLevel[0.5], 
                  AbsoluteThickness[1.5], 
                  Opacity[0.66]}], {}, {}], 
               RectangleBox[{10., 0}, {20., 6}, "RoundingRadius" -> 0]},
              
              ImageSizeCache->{{68.22832167832166, 
               84.14202797202802}, {-167.0502797202797, -50.08046153846152}}],
             
             StatusArea[#, 6]& ,
             TagBoxNote->"6"],
            StyleBox["6", {
              Directive[
               GrayLevel[0], 15]}, StripOnInput -> False]],
           Annotation[#, 
            Style[6, {
              Directive[
               GrayLevel[0], 15]}], "Tooltip"]& ], 
          TagBox[
           TooltipBox[
            TagBox[
             DynamicBox[{
               FEPrivate`If[
                CurrentValue["MouseOver"], 
                EdgeForm[{
                  GrayLevel[0.5], 
                  AbsoluteThickness[1.5], 
                  Opacity[0.66]}], {}, {}], 
               RectangleBox[{20., 0}, {30., 2}, "RoundingRadius" -> 0]},
              
              ImageSizeCache->{{83.64202797202802, 
               99.55573426573426}, {-89.40373426573424, -50.08046153846152}}],
             
             StatusArea[#, 2]& ,
             TagBoxNote->"2"],
            StyleBox["2", {
              Directive[
               GrayLevel[0], 15]}, StripOnInput -> False]],
           Annotation[#, 
            Style[2, {
              Directive[
               GrayLevel[0], 15]}], "Tooltip"]& ], 
          TagBox[
           TooltipBox[
            TagBox[
             DynamicBox[{
               FEPrivate`If[
                CurrentValue["MouseOver"], 
                EdgeForm[{
                  GrayLevel[0.5], 
                  AbsoluteThickness[1.5], 
                  Opacity[0.66]}], {}, {}], 
               RectangleBox[{80., 0}, {90., 1}, "RoundingRadius" -> 0]},
              
              ImageSizeCache->{{176.1242657342658, 
               192.03797202797205`}, {-69.99209790209788, \
-50.08046153846152}}],
             StatusArea[#, 1]& ,
             TagBoxNote->"1"],
            StyleBox["1", {
              Directive[
               GrayLevel[0], 15]}, StripOnInput -> False]],
           Annotation[#, 
            Style[1, {
              Directive[
               GrayLevel[0], 15]}], "Tooltip"]& ], 
          TagBox[
           TooltipBox[
            TagBox[
             DynamicBox[{
               FEPrivate`If[
                CurrentValue["MouseOver"], 
                EdgeForm[{
                  GrayLevel[0.5], 
                  AbsoluteThickness[1.5], 
                  Opacity[0.66]}], {}, {}], 
               RectangleBox[{210., 0}, {220., 1}, "RoundingRadius" -> 0]},
              
              ImageSizeCache->{{376.5024475524475, 
               392.41615384615386`}, {-69.99209790209788, \
-50.08046153846152}}],
             StatusArea[#, 1]& ,
             TagBoxNote->"1"],
            StyleBox["1", {
              Directive[
               GrayLevel[0], 15]}, StripOnInput -> False]],
           Annotation[#, 
            Style[1, {
              Directive[
               GrayLevel[0], 15]}], 
            "Tooltip"]& ]}, {}, {}}, {{}, {}, {}, {}, {}}}, {{{}, {}, 
         {RGBColor[0.368417, 0.506779, 0.709798], AbsoluteThickness[1.6], 
          Opacity[1.], LineBox[CompressedData["
1:eJwV13c4FQ4XB3CjkmxRErKTIoQycg5Zce2Zea2LS6hEGREyQmZlk6wUySZ+
RWbKSjJSSDZZaeLt/es8n+c53+f8ec7hs/c0dKKioKBwpqSg+H/9uLV0STCp
Xylzq7RtZ4cPlf0sLZZpn8FX0oXxz2t86HSPVbqTtglWgj9Fd37lQ1/B5Zxq
2j649Tg5oK6LD4MXLM1KaCdgRiqeii6FD3f3JJYX0a6Cc+3ZHA8pPmxHcWIB
LSVGXkzko/XgxaJff2TzaVkwyJG7Wm2bG6tavp6PMGLBkGD31fhpbmyO67Fy
zWTB673EueVubhwTehgiJsmKx/bsHZjM5kZWQ63uKvP92L0/4meRCjcGFKc4
tRWyo0P2l9YH0VyoZymTPKPGiSXxbFSToofR36bmJ1sTH16pTNPNT+dAwtxN
3aQvfBg0n/7IP4oDebwJeSx7+FGzxd3d1pcDm6Mm9Bi1+TFkYoVSz4gD91bR
FdK858f0HZULb+k48B4d0eT3rABqKDXKKgUdxPLaveWfmYVxMyOJsdTzAM6z
WrgVE0WR4lHY03ZvNvzV1xvlHyKKi4G1Cr+d2HBvgkYRIU8URb0Zb5w2Y0Nh
JpmvyzOiaEcQ2tMvx4b2dMy2pzyPo8d9M0L4zn4coW4zbAg8ga2drbu/xuzH
rg1J+e40cQzrv7Km/pQVTRfCdl0nS+Irh05+ehYWXF539+4NkESTt1n7CqlZ
MPyv8dTROEm8Nd17lbDJjDUMQi2DFZJ4B/WrqkeZkUOiNVR6SxI5ezTXaQqZ
ccR7N/VKnBSy3L9lfA+Y0Xb7FqVz1Sm8zKN303SFEV1YIraNKWRx9VAbmYuO
HgsWU9musMjisOhJnYRNOpxqfyKawC+Lxi9OKbJP0iHxRr/pW1VZzAvc3q9V
R4dmC9xP1aJkMShh2pfkQofqrZW2sqynUXUr4S6xcx8KXp98eVDwDNoGes0y
3aPFz+NnQ0c05JFleKuJz5wGxZ22rjtbyGPHEeJKqhoNBsw1eG24yyOZiTjA
e4oGOdcUbBgT5VHsaewdC0YaNKaWl1P5KI+R7ZvhAa17sFNI9tsjLwVk/PY8
2Et2D1aQxS2vpyqipg6XzGv+3RixwXOKY0EJJ44VTCzxU+NGovQd3S0llMrM
X6dmo0Z7Sa25MCZA9oHD+UK7qVHR42r26ilAk91nmqNnqHBtpouuKwBwYPL8
3MQTKiy9qLimRIOoHn6Lv1SOCjns5l6vpiBGt1KSoiwpcVHjXIBZgzLizeGZ
9YAd8An+8vd9izKal0npMpF2YKc2NND4rTImkV0vKOjtAKtoyw2DT8p4moNF
vJVvB07Tq93UplBB19bsoKz2bQjpVQ8H1X9W27CwPrANhy5oxR99o4I/Rhrc
61/8BXWyQd6P0XO4u/n452D4DeY/NO6KfT2HP/yNWXpFfwM5TCncYfkcHtTo
Szx54DfEZh136aFQxWEKR/0jS79goH/3iUIhVfxg5aH/Mv0XOCjUV5h6qmKu
+JL51p+fEEwv8KqKSg35+VJkGDp+QF3pxsSVY+oonvjCcyX6O/DkUwgzSKmj
IdFvjC3gO4Sk05ML5NWxUPnbpqr7dyBECq4Naf/zvvJ9HYTv8MnOmErJQx3F
dIrazBm/AxV7Jf/eCnU8USwvlpm0AQT/Kw4Zihp4WVvsk2/BOnzSWJtq0dPE
mpfGEXULq2CofWxUylwT8zKa3Ls+rUKbLrEvh6iJwXS+BdN9q1Bq0t0YcEkT
Gdrf/TlTuwqBDsX3pJM0UX2J/grh1ipwBdlr5g1qoqjaTocI3ypYVPc/DrU+
j8sXY6qjbFfgg2DFZRU3LRwT5tTnW1iCgQAcdvbWwtQ8bu7qd0vQO/AWYgO1
8IDgpJJ1wxJ0hM3SD8Vp4bypscZk7BLUT3EXXqzUwsKPox9bJZcgIy9yNGVL
C89vd7VNBywCUdBG9VucNgaVMEif5F2AOQHaAxmVBExpJ7f8uj8LZ74+7hFs
JOCRWfUJqvBZiCzQjSppJeA9CwfuQ96zIHws+e9/gwRsEGV4664/C/biR75M
/CTgGL//zlPaWRg5I1N29KwOXhsXuZx5Ywa6dOy0Klp10ELj6/a7S9NQ4lt3
4/WgLpYKFv330n8KwmLLi/aN6yJzep5ZlNsUWD183K81p4uX+xTabSynYF9P
pnDXH11MrE6jlFCYAhfhkO4uXj00FgzsIP/5AoLvtXjekvXwRtzvL2dufIEM
qY+NPdt6GF1/hG09ZhJafYJukJP0cUJ0m2bwzTiciUxY3Livj65PebTaX4zD
k9SHFkEZ+ii+17i8uXwcEhvaZZPz9ZGVy+f9h5RxIFIxf2us0cfnlorRfk7j
8Cc2x5bloz7eOde/lEYxDpL5TVgraIABLQd4hAI+QeY7auo91Qb48osQU3zR
KNSn5nCq1BtgxpTJidDkURi0PSt14z8D7HoU0B8WPArMiz52m20G+PpSfFyF
+SiE7Zp/Mf3BAHdxPCpspB0FskxvQPsvA1wVEgR/jxGQvZ+xGXnWEKVP9tGb
qAxDj4XMPF2rIT7U+fXUnuUDSGhv1T3sNETTjnR23BmEeIXWKIVuQyzwP9h4
fGkQDLlMjrl9MEStwbd5Yp2DMDjm7fJ6zhCZTKKyR24Owidi5XQkoxGqa9g8
6Pn+HpZJp77sNjfCPJ/SuJGZAWC4IvlxZ94IGdhvfpBe6wcOjjCT89+MsH2F
zkdnqh/4Gwe7E9eNcCSvVNNrsB9kaQKahP4aYambjvtAfT8Q09sKtBmM0Vow
5yN7WD+Uv7K8dP+kMXp4zq74cPSDOVv4npPexvjuXqBfkGYf5FWNSNhsGeMi
Vz2bXmQPrIWZ21NTmSAjabxb0bMHlI0Hk4r2mOBmn9g1JdMe+LTWt7nGZILL
hVPmgYI9wCHR2RDBb4J7F5jSZpq6Iba4RvOZhglKqKbdIFJ0g092MnFXogke
TNvldj36DWhE6cYXC5uiny6d+OEPncDzeYJT/rgpFl0tE/zW3Akb0lfzO0+a
Ymlo2kh/aSfkjKfXz54xxUM7nEad4Z3w8/TclLC2KXpNbvBeOt0JxdOhcg89
TbFVxibnQXoHMKrWTabXmmK2YlnKKc92eL8tIBOrZYZ7qjiF87AVjGlVXLt1
zTDkJX3YMclWGNhPzGQyMsPXewRE6vn+WSRjd6KlGZ6ZnOPbomqFfkO2wXvu
Zgi8Hj/2trVAd8Eu35w7ZtjAe4RTUrcFOnS/1lb0m6G0+MWlaNIraMgqUByx
MP+3zzUev6pqguB330R8bc3Rh8Fgvr2wCVT3yrGzOZpjUeqHUx9Sm6DrUteS
zkVzJMSGvTpwowlGVFeymoLMUWru+ySHRhP8mpejfJRnjg9AJZ9v9CXInn7b
6rtsjiKPRkr20b2Epz3ruuwhF7DqnQTfD+ZG4Kprn3IIv4A7cXIcUX8a4HZu
ul/57QuoKP1rVHS6ARyvnivQS/rnSIb0zOcNwHE4aSsq7wJKnw6oUHJugBCS
1JPttgsoMPdB06npOZhsedHO0llglbjRve/B9fBHdPlV/V0L7OBcKOwUrYWV
tA/l66kWeCX8baPBoVqY2tf04ESWBdZSMntP09RC93xSUFaBBRofkM+U+VoD
ucVyCiE1FlhWIDPlmlMDmqK3ys8PW6DsbCuZ/1AN3DvG9WCIyxKZY/1G7u6v
BkkRrRubDy0RJxoSS0UrgdxsIxRdZInbq4//+8RZCXlWV94cKbHE8Woj/cN0
lXAgIYPzfLUl9gauB9YtVMDvX8vV6R2WWE8U2YgsqYDmrqRvuGT5726pX3M7
VQGGnmPEaFkrfJ1XskyhWQ7e1V7neDutMMetd/pKYhmY7mZOJr21wnEii59R
eBnIGT+detJnhS5ftxYV/Mpge3XpltyIFT489tXsqH0ZRIq5dRguWGF6t3qs
s1QZpOc56dxisEaC85EmpkdPoTnRwmzewBr1TxuNnFEqBWZPVbfKEWvM96+r
jE55DLKzjN6mn62x5d6n1Echj8Habjjg5xdrJKe4DQ+5P4ZiI487ikvW6MzV
KOGm/BjUzqQ8a9mxRrXvmU3WC8XgR7n4Y0DQBkGwJM1DpRimkpLCvnvYYNgu
7/bJv0VQWzuZKUtti47+taZGOQVAqm3eaaaxRS2Rz71VdwqArTbXTo/eFkXo
PlAKBxbApRp7IRd2W2xOibU+aVEAotWTT1KP2mLA2vF3U2wFkFEx+fyvti3y
XXhzuy8mH26WTg43J9tiBzvJkxyeB0KGq7eP7ieic19WztWsXNB/UhCvzk5E
Sr5ltpX4XAjYY3XP6SAR04HH0js0Fwbq2x48PEzEWL9sTHPJhTCBjNojgkR8
zdT4yOJULkxuqE8flCHi/a+zfYWvH0DO/QzlvWZEVLEQ9jhH8QAOj2n8nE0j
Im2zzRse+mxwecM6IpNJRKrnUnOP17Og+vnY85BsIlrdKlcnjGaBYdqVIK48
Ig72cUW0FWfBbbPsPfolRNR5SHstWysLfvdtstW8IGJAnQXbYGwmDLflS96a
IqJ32APSCl8G3C+jduMTt8OqoSe+PYGpIP87iU9Dwg53WWzNs7ilwsdzgkPu
UnbYO6AtZG+eCvwfVNVqZe1Q/xqp7fipVHiydeuIHtjh8ztvcuznUqBJa+9A
gL4dmofrU5iap8DCFP3Zoct2GPxZW4YJ7wMcOsAUV2OH7C89K15K3wVhYcm1
R3V2eGcuTuSa0F2gP0V43/LcDs/7BzyQP3AXhggh6b9f2GFI/M6N8R/JcDl4
+Sipww6vMXbTPX2eDAUzbXh22A4XjvOk6KslA2O17+WF33botdXzx5OYBB8N
h99rKNkj+dnL2FuVCTC1QXs3Hu2xdsbYuqQgAZbuyRsPq9jjf/3qFOMpCbA9
kt5P1rBHZRGPLKfABOB1sOmJ1bdH0h4n/VX1BHC68qXjnb09SofJqlF/jIfl
pKXnthH2CK9E7g4xxAPFe8pc395/ebpIvRPcsWDd90Mmtd8ePUoqji7TxEL9
26XO+oF/+XcdQS/WYuBq2/Dq1pA9Vqj7h8R3xMB8zTPlsAl7ZJ+0uT/vHQMD
aXYT8Wv2WHqzX/VqbzQUEZt4i9kccK4iOjgl8TboLwZnfzR3wLcvWC92YyT0
BsYwnbB0QMeoVMocsUjQY0oJ8rd2wIHCkqZgzkjQlXpqy2nvgGulUcmeGxGg
fW3siLmbA56RuXqa8lEEqO+Sz3kX6IBlF38KzLNFgALXes7rXAf05mamDflx
C4QJTrm1iw4YF/472f5rKPw+LTszvuyALZzfasoGQ6FbgOYE7aoDFkwbVNF2
hILPn6KqC98dMKTa7MjH4lBoK17s+L3lgMatTn2Ul0LBmdb7myKTI46adXac
3wmBorYQxSZJRzzvpUx/TyAEjinnDHb6OKLNcwnjkKhgwJU/GjPXHFGRfk9z
ZGAwmGeb1e3yd8RhkYrR+5eCIXKLMQOCHHEz2f9Xz4VgmK0LtKuKcMS6N6wS
haLBUChluZiT4ogmh+nUhtKDQEjwANW1ekcsfKaYri1zA/hoYsSEtx1ROexa
+NH7/mChveV3icIJSWhEDrjpD8lxHh0NVE4omVlgOOnmD3s5DByMaJxwrzDh
zzj6w4rIgdRgZicUW1g+U7TgBy+1cnaN8jth+bTPvKGqHxDvVI7GaThhs8Nl
hxeU1yGbfSzqV7wT9nNcr1Av9gHxyv1PuJOcMFG3VfdRqg80GGp1K9/91490
HBxRPjASV8N6O9UJ67UHmDldfIBtX2I6Z64TTtL/zC0V9oHb2+olChVO2NRT
kM5acBW8Z8p6A987/fsfJBqjSrxBqy7sIBUnCSXPzAw4j12GP4u97MZcJKw4
Ff/ZrfsyPOHlZivgIaGDFEef/4vLwBBZxawlQMLben9VXjy4DL2m07SJJ0gY
Pihn+Y50GUw3NP7yAQkjDKhAZP0S2J+km1B2JGF9p7K1Gtsl8M9PKL5ZSsLL
PVQXexc9wCvD5X1HGQn18xdTygc8wDEJKJgrSBhQ7pZU2OABujeXTLJqSMgT
druuM8YDeK3PUz5/+W8+3SWpJTEPaGGjNN/oJ+GyyJGzeVcuAmOY127nHySs
ai4V86J3hwf2ekQCOuOTgJNKd7xcYb5iwdZdxRlz05sE6G1cQXp3pG2MqjNu
jnkH39d2hbbClzZvNJ1R0ODAtUFhV1hclLQmGDgj6U6N3saYC8j6slkQ7J3x
hITgqUJdF3gdPWxECHPGssprXYVyzrBe6aBB6HDGIDMpGU5pJ7BJZxdIe+2M
K/IZJUQBJ3h9s3175o0zCiUfN6tkdYIc3ePVoX3OePqpAFvoqiPozq4JPh9x
xuIlfrbGp45QfDiESnTJGR3dlRTTxB2BGJLTSMPqgrMO53QqZBzgjd7YqVeW
Lpi2mp+g5WwHMfHGU3PWLsgjkmV/3cIOCH1dycxEF+Ts2p/3TMcO3hjWf7d2
dEG79hIrJel/Nrlf89PdBS8knP7STmkHby0NFMRvuGD98f3ad7OI0O3cqpKa
44In2HPd3zfaQl9QiYHnVxc8ZEy4KrVmBQOhT8WjZ1zQcD1TljBmBUMRz+gK
51xwVPMz49UOKxiPq2r9tOSCYdl5Q+tZVrCS3Sinu+mCkn8P5eYRrID55Vs+
MRpX/KwtWdJZbAm6FMur8yKu2JElLjd0yQK6gsUTSe6uWKL/Ys+AiDmsHlLX
LvNwRTfZV80z7OZwsMJ6128vV/yhTG+wj9ocHL7G+MRedUVRL5pq/zEz+HN+
waLyhitqG/bZMCaZwfH9RQJUCa6Y35wjNUdhBtH5fFWZVa4YG0Y7JzxjAtqv
2YYGtl0xW2My2WPUCNoaV51+UJCR65fY2PwbI8Bn3euHqMn444pv06X/jEA2
JZLJloaMW1d3QfYDI+Al/VWfYyIj625N2WsuRrBJOVW1xUvG2Tfjrod/GkKu
XEWS8DkyPh5PfbTGYwg/iwz0rkWQUW4u7rBxlD7QKX67OBJFxneRJr6D/vrA
0xMToxhDRm2fRwMOHvqg9r29kyKBjEtMh7yyjfQhUVlJNSqNjAy/rkuk8ujD
iRFRubQSMr5+d0SV56IeEOl2CTS8I+P4KK1wwkcduJL1QJlnkIx3XJ2jpVt0
IFwSiMFDZBTeXd+78FgHSsz8MlXHyKhwzKv+rr8O/H64cvDtNBlFp2003h/W
gWTFMfpPv8jIu5fZ6rstAQp7/I7jXzKu0xWf69EkQL09h1buNhk9cYahQZIA
E5FGESRqNxTZrqbvpiaA+PtOym/0bijxypKmv0gblF2ceQ2Y3LC9lmSmnKgN
xn92QQWLG+7blGB+5a8NfnwY4HvADSHgb9CWrjbEVo6lDXO44cEfHIeqz2hD
joZ/ncJhN8ynPf45mF8bKkc4hjK53dC9xuaVNb02tF+s3tw54oYc3IvVhE0t
+B8azmMF
           "]]}}, {}}, InsetBox[
        StyleBox["\<\"\\ncs = 0.011 barn\\n\\!\\(\\*SubscriptBox[\\(CI\\), \
\\(95  %\\)]\\): {0.0061, 0.02}\"\>",
         StripOnInput->False,
         FontSize->15], ImageScaled[{0.7, 0.85}]]},
      AspectRatio->0.65,
      Axes->{True, True},
      AxesLabel->{None, None},
      AxesOrigin->{-4.4, 0},
      BaseStyle->15,
      Frame->True,
      FrameLabel->{{
         FormBox["\"Frequency\"", TraditionalForm], None}, {None, None}},
      FrameStyle->Thickness[Large],
      FrameTicks->{{Automatic, Automatic}, {Automatic, Automatic}},
      FrameTicksStyle->GrayLevel[0],
      GridLines->{None, None},
      GridLinesStyle->Directive[
        GrayLevel[0.5, 0.4]],
      ImageSize->{400, 300},
      LabelStyle->Directive[
        GrayLevel[0], 15],
      PlotRange->{{0., 220.}, {All, All}},
      PlotRangePadding->{{
         Scaled[0.02], 
         Scaled[0.02]}, {
         Scaled[0.02], 
         Scaled[0.05]}},
      Ticks->{Automatic, Automatic}], {1025, -157.5}, 
     ImageScaled[{0.5, 0.5}], {400, 300}]}, {}},
  ContentSelectable->True,
  ImageSize->{1242, 327.},
  PlotRangePadding->{6, 5}]], "Print",
 CellChangeTimes->{
  3.667711469282754*^9, 3.6677133608174677`*^9, 3.667717648594047*^9, 
   3.6677180157446527`*^9, {3.667718064342857*^9, 3.667718081973214*^9}, {
   3.667718416585634*^9, 3.667718458401558*^9}, 3.667719004936667*^9, {
   3.6677194708926764`*^9, 3.66771948539834*^9}, 3.6677195310452127`*^9, {
   3.6677195639191647`*^9, 3.667719654936658*^9}, 3.667720104763983*^9, {
   3.667720136610106*^9, 3.667720346434698*^9}, {3.667720913458851*^9, 
   3.6677209354270906`*^9}, 3.6677209657165327`*^9, 3.66773548979813*^9, 
   3.667736093840316*^9, 3.6677361604202337`*^9, 3.667736237333761*^9, 
   3.668254238532124*^9, 3.668255265776024*^9, 3.668256120524749*^9, 
   3.668333361167297*^9, {3.668333392546871*^9, 3.6683334036666393`*^9}, 
   3.6683340130467253`*^9, 3.669456983349675*^9, 3.66945762830602*^9, 
   3.6694605671790037`*^9, 3.669460721077531*^9, 3.66946095164192*^9, 
   3.6694610969857197`*^9, 3.669461232987105*^9, 3.669557010233976*^9, 
   3.66961610742319*^9, 3.6696332837925577`*^9, 3.6699848578888083`*^9, 
   3.669984947433011*^9, 3.669985036220358*^9, 3.6699850791996717`*^9, 
   3.669985254347612*^9, {3.669985285449545*^9, 3.669985330368556*^9}, 
   3.669985374056119*^9, {3.669985437282371*^9, 3.669985457904277*^9}, {
   3.669985492708325*^9, 3.669985543507881*^9}, 3.670131305677383*^9, 
   3.670154564870261*^9, 3.677564169289792*^9, 3.677915396520144*^9, 
   3.6779193242812557`*^9, 3.677919487017585*^9, 3.67793161903363*^9, 
   3.677935326790655*^9, {3.677935359900988*^9, 3.677935441129262*^9}, 
   3.677935474008698*^9, {3.677935505975809*^9, 3.677935542109735*^9}, {
   3.677935623589548*^9, 3.6779356387897263`*^9}, {3.677935696587152*^9, 
   3.6779357328893948`*^9}, {3.677935763037231*^9, 3.677935806671092*^9}, 
   3.6779358367465353`*^9, {3.677935970347106*^9, 3.677936060186517*^9}, 
   3.677936126139921*^9, 3.677936165268217*^9, 3.677937906749464*^9, {
   3.677938030576892*^9, 3.6779380467428713`*^9}, 3.677993850406967*^9, 
   3.677999022726614*^9, 3.678008943314899*^9, {3.678513960053379*^9, 
   3.678513969236731*^9}, 3.680063883064686*^9, {3.680064736315933*^9, 
   3.6800647543965807`*^9}, 3.680324409102292*^9}],

Cell[BoxData[
 GraphicsBox[{{}, {InsetBox[
     GraphicsBox[{{{}, {{}, {}, 
         {RGBColor[0.368417, 0.506779, 0.709798], PointSize[
          0.019444444444444445`], AbsoluteThickness[1.6], 
          LineBox[{{-0.5, 0.6556291390728477}, {0.5, 0.6556291390728477}, {
           0.5, 0.25165562913907286`}, {1.5, 0.25165562913907286`}, {1.5, 
           0.08609271523178808}, {2.5, 0.08609271523178808}, {2.5, 
           0.006622516556291391}, {3.5, 0.006622516556291391}, {3.5, 0.}, {
           4.5, 0.}, {4.5, 0.}}]}}, {}}, {
        {RGBColor[0.368417, 0.506779, 0.709798], PointSize[
         0.012833333333333334`], AbsoluteThickness[1.6], {
          {RGBColor[0.368417, 0.506779, 0.709798], PointSize[
           0.012833333333333334`], AbsoluteThickness[1.6], Opacity[0.2], 
           LineBox[{},
            VertexColors->None]}, 
          {RGBColor[0.368417, 0.506779, 0.709798], PointSize[
           0.012833333333333334`], AbsoluteThickness[1.6], Opacity[0.2], 
           LineBox[{{{0., 0.6416523651391843}, {0., 0}}, {{1., 
              0.2847066785716911}, {1., 0}}, {{2., 0.0631634021996798}, {
              2., 0}}, {{3., 0.009342048448959262}, {3., 0}}, {{4., 
              0.0010362868312587261`}, {4., 0}}},
            VertexColors->None]}}}, 
        {RGBColor[0.368417, 0.506779, 0.709798], PointSize[
         0.012833333333333334`], AbsoluteThickness[1.6], {}, 
         GeometricTransformationBox[InsetBox[
           StyleBox["\<\"\[FilledCircle]\"\>",
            StripOnInput->False,
            LineColor->RGBColor[0.368417, 0.506779, 0.709798],
            FrontFaceColor->RGBColor[0.368417, 0.506779, 0.709798],
            BackFaceColor->RGBColor[0.368417, 0.506779, 0.709798],
            GraphicsColor->RGBColor[0.368417, 0.506779, 0.709798],
            PointSize->0.012833333333333334`,
            Thickness->Absolute[1.6],
            FontSize->8.96,
            FontColor->RGBColor[0.368417, 0.506779, 0.709798]], {0, 0}], {{{
          0., 0.6416523651391843}}, {{1., 0.2847066785716911}}, {{2., 
          0.0631634021996798}}, {{3., 0.009342048448959262}}, {{4., 
          0.0010362868312587261`}}}], {}}}, InsetBox[
        StyleBox[
         RowBox[{"\<\"\\nC = 0.00472466\\n bw/\[Lambda]: 4.50746\"\>", 
          " ", "\<\"\\n \\!\\(\\*SubscriptBox[\\(CI\\), \\(95  %\\)]\\): \
{3.16516, 6.39233}\"\>"}],
         StripOnInput->False,
         FontSize->15], ImageScaled[{0.735, 0.82}]]},
      AspectRatio->NCache[GoldenRatio^(-1), 0.6180339887498948],
      Axes->{True, True},
      AxesLabel->{None, None},
      AxesOrigin->{-0.5, 0},
      DisplayFunction->Identity,
      Frame->True,
      FrameLabel->{None, 
        FormBox["\"P(X=k)\"", TraditionalForm]},
      FrameStyle->Thickness[Large],
      FrameTicks->{{Automatic, Automatic}, {Automatic, Automatic}},
      FrameTicksStyle->GrayLevel[0],
      GridLines->{None, None},
      GridLinesStyle->Directive[
        GrayLevel[0.5, 0.4]],
      ImagePadding->All,
      ImageSize->{400, 300},
      LabelStyle->Directive[
        GrayLevel[0], 15],
      Method->{"CoordinatesToolOptions" -> {"DisplayFunction" -> ({
            (Part[{{Identity, Identity}, {Identity, Identity}}, 1, 2][#]& )[
             Part[#, 1]], 
            (Part[{{Identity, Identity}, {Identity, Identity}}, 2, 2][#]& )[
             Part[#, 2]]}& ), "CopiedValueFunction" -> ({
            (Part[{{Identity, Identity}, {Identity, Identity}}, 1, 2][#]& )[
             Part[#, 1]], 
            (Part[{{Identity, Identity}, {Identity, Identity}}, 2, 2][#]& )[
             Part[#, 2]]}& )}},
      PlotRange->{{-0.5, 4.5}, {0, 0.6556291390728477}},
      PlotRangeClipping->True,
      PlotRangePadding->{{
         Scaled[0.02], 
         Scaled[0.02]}, {
         Scaled[0.02], 
         Scaled[0.05]}},
      Ticks->{{{0, 
          FormBox["0", TraditionalForm]}, {1, 
          FormBox["1", TraditionalForm]}, {2, 
          FormBox["2", TraditionalForm]}, {3, 
          FormBox["3", TraditionalForm]}, {4, 
          FormBox["4", TraditionalForm]}}, True}], {205, -157.5}, 
     ImageScaled[{0.5, 0.5}], {400, 300}], InsetBox[
     GraphicsBox[{{{}, {{}, {}, 
         {RGBColor[0.368417, 0.506779, 0.709798], PointSize[
          0.005555555555555556], AbsoluteThickness[1.6], 
          LineBox[CompressedData["
1:eJx1x38s1HEcx/HP1OTHZjGTpHE3GufY4dThdC+cn2d+y/mRRbQUsZI60/qY
NkalP1I2/VBbkvTLj1LdTJapuTWrrbpmUplK1DU5Rrbq777v1/bcaw9RQVlq
kQVj7PDf/v1/+5hycP7YV5WwTSoep8kv7zQTZjizQf/NVyeCsK3Qcn7Azn85
mPB6eHUstgTWhRJ2xJjo+h7ZTRVhZzyrvdXa6BZO2BW8qvhNmw9ld5i67Jvf
2UQRFqOwtMctJ5OyB6QTuVYnqylvQWxSkOuVAcpeqG+o2iteG0NYgpKN6vbZ
PMpSFOquactXKfuh9+eZvgV9LGEZfsuGFMtOGsL+8PpgCJa6UA5A4VxxQVEz
5UCorUd8eg4kEJajt37ytniOchCQPTLeVJRIeCsmdesGj3gmE96GmRvdQ4sl
lBW4e0n+pPIz5WDI283y9DUphEPwvWr4lNmJcigMSlYzpkwlrMS0g9R98zjl
MFithBxqqE0jvB3t8aOfJE2UVbDImkiRmCkDU0eN8zKLdGFzIEDXfPr1HcIs
HNPuZX2isAxh83A0mFbLHGx3CJtFgNnU802JWmHzCChVlWODV7OEzSLxSyZu
+9FJmEeiQ6892z1HmKnRkjdsfJ+WLWyuxlvdqNHwgDCLwtNzJ754GwjzKDia
POyc/XKEzaLRVd2qfGWbK2weDV46nrjkQJjFYEpi1Fv27hQ2j8E+1Iwe990l
bBaLfueVjIdJhHksFB6Pou33E2ZxmPW0dvR/SZjHoeLCTPJzM2EWD+XFFm2m
bb6weTyWpKsvvCsIMw3yOn3r+ihzDVz64x5LvHYLmyXAsnzh8j0FYZ4AV+l9
y8Yw2n8Ay/XjDg==
           "]]}, 
         {RGBColor[0.880722, 0.611041, 0.142051], PointSize[
          0.005555555555555556], AbsoluteThickness[1.6], 
          LineBox[CompressedData["
1:eJx1x39MzHEcx/GPn11kS3fmV/o1nVZHjvRLda/uqrtS365S53e5q1VmCTFL
5jOSJqmQRX5F+jFl06rdKtaFofxRm/lVOAqbHxVmfmV+/Gvf92t77rWHq3FL
fNp4xtjBv/37/8dLXQuG2z6qxD2qYkp1XcJJKcTNYL3xWNXlPZewBHykyPpS
5kTYHtCa+sbnzicsQ+9g4YVlDXLCszDa47uz5QZlR5i/WtKqFErCLvA4t0jV
L/El7IaK3Q7ex7Ioz0dhceDKNMGPsByFNc2J915T9oCLndaC7kDCnpAIU8o7
jUGEFdD1/D5xP5/yIsyq0iorNoUQXozs12/6KzeoCSsxFGna6l6mIbwE1ROc
bm+0UF4K+6vOY6k+YYR90Hn6jO2RnZSXwfqka8GXoXDCvvgW2RGQ3BhB2A93
Co6ZJ7ToCPvj+IPMNR6OUYQDcDi7KK6jgXIgUvXZd19UxxBejtNXlzjfHKAc
BEXznmtTFwqEg6GfHp+dXkg5BDWlGW8H/PSEVXif2bSjtp4y4JPfXpvcTZgD
Rz/oRgblceJmodjcK91RtY0wD8Ud74spgm28uJkaOZlr39nICXM1amK8yoOr
CTMNpjyFnexAgri5BkJTSmZ/O2EWBv/tXs1Ns1eKm4chpaRPYXcpUdwsHOrE
Btv064R5OKIfKdqGZySJm0XAOpAb/mKEMI+AkDSn/cp3wkyLQxsN4z7/Isy1
sD5vyetTGsTNdMgwWNRZXYS5DkPOP866/yDMInHKUHa5JGiVuHkkXpZkTXLX
EGZRqN5nI5v7bLW4eRTs93+65SldI262AqPGPHNc8Hpx8xU43z6RSUGYRcPn
bmeqvJgwj4ZE2Wq+RJnFYJ2md1fXQ8I8Bub0aa/GGjeImwnIzTfV3ZKmiJsL
GA2sN3rPJMxi8WDe3p+SIsI8Fp4yreBVRpjp8ba4cmrOMGHo4dC42WJwM4qb
6+GoaJ1cFGwi/Qd08SmZ
           "]]}, 
         {RGBColor[0.560181, 0.691569, 0.194885], PointSize[
          0.005555555555555556], AbsoluteThickness[1.6], 
          LineBox[CompressedData["
1:eJx10H0s1HEcB/CvqKzZTTKTTlPJpMvcyXk48rlHd7jDOQ/dIV2nhCEVJuNr
ko3EGNPTnFyTbitL061laWTKpmlKaVOzMtKGRR5GpX/b7/PZ3nvv9d97n336
HHXaFkJI6Wb+9f/Xm1Pz+2OmEzB7PpQo9vjM27sgJkD6UpweRrAR20Ln86rb
0ik3xPYA7JcFn2MPIHYEo+3IVf8sD8TOMC8tq+BPcxCzIZ37uLg1jYt4c4eV
n3/9Ig/xfiDWqQspo36I3aH5ECn9We6PeHNnSatEV43ZE4yDjssvDAGIvSDa
x6HhmW8gYg5YLmZUzOkFiL1hZceN3glhMGIf6B8fjDqYLELMBZPga6rjdTFi
HoC5rmtnvgyxL7B5DlKWLAzxUXCuMMeM1WH2g/S1/LozQgViPhjp3bm9rzBv
/jnPtFD4CXMAJCbELGk5SsSBcCF5xaKxUiEOgu6p8vrq5mjEAnDpIGeP3Mcc
DJOVAsmqcyziEPgh7FC9S8J8DLSZng7vCzGHQlOtTVbbdg1iAGNEpCPpQ0wB
7pgG/tRa4phNhLA2k/c9qC2e2VQI/S0bfLv8BGYTERTFd7UPlyCmIuifaBkP
MiMmYmAFCLNMnYipGNatK703uFpmEwl4qgZuPihDTCWwMquenS7WMZtIwXNs
l6EhJonZVArNPD2VLyEmMjBlF79td09mNpUBx7KssI5GTMLAeKWyxqoHMQ0D
Te7QzLo5hdlEDpbYRtdH3xBTOQwGtp3/xTrBbKIAmwIqyXVFTBVgmByPe1qI
mITD6cXVax6uqcym4TCsfVMqr0JMIiDx3NAHURdiGgFuht12fPVJZpNIyHYx
NwpNiGkk3ALWpa2vERMlpH85bi0bQUyV4NWk1ByeRExUUHQvQ/1Ep2c2VcGo
2Fd3uQcxiQI2p3tbdcgp1H8B7Kf/cw==
           "]]}, 
         {RGBColor[0.922526, 0.385626, 0.209179], PointSize[
          0.005555555555555556], AbsoluteThickness[1.6], 
          LineBox[CompressedData["
1:eJx10mtME1YcBfALoqMZwoLMKusYIJQOms0h8lCBQ6kFSktfFpitKRN0ErCg
8RXFeSUYXcBlxIpuwUE3tyEzxES3aCRr47RLWAwuuqgopsQ6RbeKCuwFMvd5
93+Sk5Pf95OwtsG8LpQx5n7R//Z/OZo6tCfucb7YY/k8aE2RjE8SZmC3pKHb
m1+G2OHAk4StmyLnE34FPLvl/ZFvYwnHgB3SfTYSSCK8AN0NTV17lyYTlsEf
PToTW5RKOB7+MKn9pI5yIhBzO0zvo5yExrnu8BvrlYTl6N4f+DNoeZuwAvHd
huszjnTCqVgweuzqpewlhJXo8cxTDh2n/BbO9t27ue5JFuHFqGzpa5J9nEP4
HXCNe+6OfsrpuGLLSjrnobwEdvWF22tGQTgDVQO9z31fqQgvRY/kaakkSDkT
fm1n/XV/IeEs2OW1tokqNeFstLT/ePngJ5Rz4B2JjPaxIsLLYB/01AYWFhNe
jqoNO8pf/7CE8Aqc+eJmTpq7lHAutjxPXjZ7jHIeAjm7bNJIHeF8VE4nPjpa
pycMnIp/c9MdWZnYHMjwuC7FOQmzArAzs6bd3xPmBVCEl8yx/EGYqeC6N/Wz
PssgNleh5q+21lVawqwQ8zf2e6ztRrF5IUJ7jJ2vTZvEZmrEdWVYfwsxi83V
0LRF/XonnDBbibbgN9vkVyxi85VwNvgMdX7CTANj9cSrwx+sEptrIEuTPSvf
aRX7xQ+bJjJrvg4Q5kVQHMmd0GdWiM2KoUrRqMcfEObF6Lgx0Jr3O2FWAle9
9la6olJsXgKf1rG8eQVhpoVrdU3/ZAFhroW8ukLe4XxXbFYKe+voicGa1WLz
UjSel/89c98mNtOhbWrywMUxwlyHxh/6dpfdtYvN9Di7eFyyT7pGbK6H62FU
0ucJhFkZxuuU/Y6XHGLzMlyz9no+ZVViMwPywuJDpLmEuQGaRVMdp82EmRHN
MV8udJcThhHO9SFvDG8nzI3ovJDW2L6XsNcIX4S7fnCAMDNBlWzzPZ4hDBN6
CyS7/RHvic1NGIoKPnBFE/aa8DQh4pjbRpiZoajduSf5EWGYcS3W8c+u2rVi
czPSN2+WpHxE2GtGRuLBXwKXCTMLin86cVU7TBgWOLuCFS2SarG5BRfvHr5v
jSPstUCm/G5Oay7tfwFiXKCI
           "]]}, 
         {RGBColor[0.528488, 0.470624, 0.701351], PointSize[
          0.005555555555555556], AbsoluteThickness[1.6], 
          LineBox[CompressedData["
1:eJx10/9PzHEcB/C32nI2zSEmK65wo9IXXakuPK9v96kunVOha30lNZbk60b1
nq9LMd/mW8MhiZ1Z2+mL1dwmpCzabUlrltbkW1+QrTKRX+39em7PPff4A55u
mTsMW+wYYyWT/bf/h7fNm39nUA6xh9fo1YV+f+BGmEGxoNicneJOWAaT4vK2
dHgQlqMnvea0Z4g3YSf4Plee7bvsR3geZHkz9D2/Kbugbukn04u5/oQV4M7l
WR1zVITdoXhaNGXfLsqLIdll3PP1DCCsxKXc/nLJFEh4KYLa7gdax4IJe8Ba
NF1qfBlK2As53s/gY1hN2BuyfT5OJ/dQ9kXnQMuCL1YQ9sPIuYWfdUMawitw
sLVd058aSdgfw46tTg9yKavQ92hn48+LWsIB2H24uNRSKhEORJW2aGxqC+WV
sB5b2GZl0YSDkPLn6DSjFEs4GHVuud+7YyiHoGek+bpk0xFWw6Gk0r3Lpicc
Cq9ZPotmfaC8Cqm1J/omXNYRXo0ErdpSdYTyGpirbytr+ygDqu6vlcM+BrE5
oJdlHBoaIMw0CHut3tk7vl5srkGZvWv9i/0JYrMwOBn3vld/I8zDoDAqi49a
EsVm4VAdnp5/KidJbB6OTssyFuexUWwWgZyNhkv2JsI8AnWaqlpV2yaxWSQi
bkzYKpKTxeaRUGxuKthbT5hFQb7ZP/9Hq1FsHoXQ6iVlY+EpYrPJn8hsvtvG
CXMtpCuPt17TporNJJiXT7xNjibMJTR4FHclcsKTP8JIdn9BA2EejYottw1B
NsIsBvJd35t+eaeJzWPQ+eqA6eEGwiwW5hPPkirzCfNYRPCaTU/KCTMdrpwJ
qbpgly4212E0vj7p1DvCLA437zqbb+kyxOZxWPxR5thcSJitRW+HZdi1nTBf
i2OOaa9mjhJm8Rg/H9RbMjtTbB6PsuPNd7dHEWZ6pBtGawKNhKFHnnxmwZur
hLkeg7NbQtKUWWJb9XDxqnEoXUX7L7siO+0=
           "]]}, 
         {RGBColor[0.772079, 0.431554, 0.102387], PointSize[
          0.005555555555555556], AbsoluteThickness[1.6], 
          LineBox[CompressedData["
1:eJx1x39MzHEcx/HPIYsmsehYIy2lln5wdee6uper66q76+7C1TRRTWgUhs2P
m0+Iyo+ECEmXMm7NIkuFatiYseWYzmbVZDRZbnYo5Ne/9n2/tudee8zLKUxb
O44xVvG3f///eLPaOhQyphS2U8ktEiwb9oSwGWptUi2PmkHYHcwWPL8o14ew
F/i0les6C2YT9kb/1xLr88EgwmLwirGS9UFhhH2xOWB225ft4YT90B8+MuHF
Acr+6Fb5efU1UQ5At/xRjM0rmnAgatOKVmpaZYQXoOTdQoldLSccgqa8G9Nn
1VAOhcw+r29EEUM4DLL3+5Wi4VjCEXDmO+5I9qoIR8I3SX5NrI8nvAju6Za8
wPxEwovhLrl4qNFTQ1iCAMdZ/wEp5Sjo7kVZn+RTjkbS4ac+JyooS3G8yK2+
uSaZsAwZlsJX0rIUwkvQWum40uyhJSyH+61S6UmVjnAMFE6X2LZDT1gB1+v+
bGeCgXAsIjYEhQ3uMRKOQ0LY01NpVZSVkPvklVZcogz0NzhCnhWahM2B9oKp
j62/CbOlODXHsmv0TZqw+VJUBXjeNoxfLmymQvdA6YXV6whzFc4NfehwbSTM
4rH1+dXPmx4R5vE42FCp/1ZjFjZLgPzzNn8Pc7qweQJq+ViZ7gBhpobXbY+6
xnLCXI3NpT4vlUOEWSKi953p8B0lzBNxxFypy/lOmGlQ7ypoyP5FmGsQGMva
JpkyhM2SgJY+s6ggU9g8CbLe4iXNZYRZMl7vDsk0HCXMk+F4YDffv06YpeDI
x+Cv2rpVwuYpcGZXfagWZwmbaeHnKbb+OEeYa7GmaO5pt/mrhc10eKsQpyuj
CXMdQnt6c9q3rBE202Ow/KFilyhb2FyPm5YN56WRhFkq7D2Ty9+rCPNUqFbM
TAlfS5gZYI9rqUsuJswN8D4q2jmlkzAzYlFEbqb6HWEYMbHhU2/ulBxhcyOO
aS53aDcR7jLCdjf4TVYnYWbCz7wm0Y8hwjDBu+fMtjYXYW5Ctbq4Th+UK+wu
E3xDWyYejqX9B/njWPI=
           "]]}, 
         {RGBColor[0.363898, 0.618501, 0.782349], PointSize[
          0.005555555555555556], AbsoluteThickness[1.6], 
          LineBox[CompressedData["
1:eJx10X9MFGQcBvBXFpoeXcxdqIkWdGcGxI87BDzuvIeD+8kp94PyVJx0XXR0
Z3RIG0OIdydazkMYWVGYQ0DEhoXNAUXS5SJpFR3rD7Ul3pCs1RzMbNlcI/u3
vd9ne/bs8/eT4qlxvhDHGOu93//2/+EW173ltSsg9oIOXXnKjy8lEWboPhHf
+Uc0hfCDeMUSd7TjjoJwImLxkmr/9WzCMky+Eble25tDeDUS57/7cLRTRTgZ
kX8sY/LQJsKPI/FAVn/WbD7hVGDJusCp1s2E5Rj67eW2NRcob4A7/satKxI1
4Y2oX1wdP6agnIbuRYtqel5DOAPtyzvO3u3SEs5EvTf45S7lFsLZ6PTUDJyN
Us7BwqijZ/KujrASMvnN4PQECKug+fze74YmPeFc/BopSH4kRHkTvN17SpWy
EsJ5kA/NzGqrKOdj0FiwcLuRcgEqQk2FNo+B8Ga4G/eubzAbCathO69e87qX
ciG8F/XW3B0mwhoENvjcT1ymrEWsoTgn41Uz4S1I1lXurn+Psg6fvakyXKi2
Er7/02MtHZVZNrE5EGttfSfnIGFWhON/V/gngnaxeRHybgxP7VzmEJvpId1v
DkgTnGJzPeo8r5179yZhVgxppr/u+xqX2LwYmvWrrij7CbMS9EhPmlrmCfMS
SK2SvZrccrGZARff+lOxwkiYG+B7YCFl8H3CzIjaT840B556RmxuxFcN+3TG
nwkzE5ySUrO/5FmxuQl8JCk6cpAwM+OD8rHYkGq72NyMuMPZ6b1BwsyCyRlD
0S9Rt9jcAl/+Ya1Uu0NsZkVflrpnLrxTbG5F7FD7pWXXCLNSeE8MlE+l7xKb
l2JA8eKPgeOEmQ3hFkOz/xxhbsPGvq9vdf9AmG3FwLddYb2pQmy+FehIa/WP
E2bb0Lf/i8vDB3aLzbfB9o1s30NThFkZ5rLX5YV8e8TmZUgYVY/9tKRSbGZH
nU8p/1RBGHYMnp94+lQmYW5HlebR4FQu4Ygd46n9s39tJ8wceClpbmT6EGE4
kBAxNZaFCXMH5E/qQ7NthCMORFe1tHtOE2ZOuGdSE6+ufU5sONFz+9rb4TTC
3In+prbqpemEI07Mye9czf+IMHPBGjuWuXKlR2y4IDtWdXKxmDB3oWHtw+MS
C+GIC/XRQlthM2FWjuSM4aVHtM+T/hd1CZL3
           "]]}, 
         {RGBColor[1, 0.75, 0], PointSize[0.005555555555555556], 
          AbsoluteThickness[1.6], LineBox[CompressedData["
1:eJx10n1MzHEcB/DvYid1bh6aypqUQ1KWcurK6a3u6uiufguXuutByYZWlzZi
w1fMwzEzT6UuTitiHspDrBV5aMxjaPSH6maVPK4/Eps0+de+n8/23nuvv98f
v+yC5FwXxtiB0fzr/4+7PVcq3GUQeyCaH5UsJ90mEGYYkMsmzXSZQdgV8NV6
xNqUhCfCaXrE//yaQ9gD0tBX1UbHXMJe4BuOeGkHgwj7IKBTn9U1NoTwDPAi
a8gTVShhf3QYz3xYmRlGWAmH/1nfX5tUhGfDGe5tPFZBOQB13c60PusiwoEI
eaG4dveEmnAQWt5Uhj3XRRKej9qMmpWsgHIIavcan8xqiiK8AHyxxbS7S0M4
FD3GFzY3GQiHwe7XFX5fRXkhcO1x5PerlFVY23gxu9cWQ3gRLKer1NP3aQmH
Y3j7ubw/ah3hCFRPcc2TbHGE1ZBbAzwN2njCkXBN977QvUlPOApjmXuabssy
wotR/dBZt1+eQFgDqCzDY+4YCS9BWWBrs//lRMLRsPfej4hrpQzIB7e9NLsk
ic1Hd7iwL7LYQxKbLUVfZ8U4QyVhvhQNui3Kq23JYrMYTDNbS15tXiE2j8HQ
N0f7l62EWSzKu61P19UT5rGw/sY7ZcwqsZkWm9fMCbaVmsTmWmh7P+5SzEsR
m+nwumlD11AFYa5DXn8RglsIszhIWtPGZtlqsXkcFJ43fg4UEmbxKGlI2Rt2
mzCPh75il+fbHaliMz3a/C7m9B0mzPWwF5eYxwwTZqN/vHWkdtBmFpsvw6E6
ddXjasJsOSyFl0ayPSxi8+Vwfmyu+YR0sVkC7O9Dzz/QZIjNE+DoqffuWJ8p
NjPg/U2NIr+MMDegfLK9x5ScJTYz4vie8W92mglzI+TuU5unWAizRDjOnd5R
n06YJ+LZ9cpgqZwwS4J/viHl3oI1YvMkONtHojtPEWYSruQu6Y9SZYsNCY23
UrMC2wlzCcU/iqeVfibcIsEnqEF2UJND+i/hnDCT
           "]]}, 
         {RGBColor[0.647624, 0.37816, 0.614037], PointSize[
          0.005555555555555556], AbsoluteThickness[1.6], 
          LineBox[CompressedData["
1:eJx10mlI03EcBvAfTTvULLRDatDSzMpp6pzXUh/n5rXmzDSVps5jsEm0SA0j
gh8dtsow0uiymiUUSkESZZjRQSVFmp0GZUkeUzokTZdKVG/j/33g4eHz/lle
aEk3zmCM7f3bf/t/PikzzMP1nhD2SOy2khORnhZvwgySYrXB/Yk/4dmQaBzD
pz6GEJ6PIK2iOWyZnPAC2NzCxF3fIgl7oV32oEKeGUVYjJFrMbOfH6Usgaln
qKBtQEHYG/bhkaVuddGEVyB7jobvOhBDeCXwO2P/kmrKq+C178Us3zHKaxBa
FTwoSgRhKcrqnK4O6CgHwitpoefUacpB6ItY3Vr3m3Iw3Fynk2U8jnAIFnhv
3rHBoSQsw23jy5Lx2HjCoXDU96fXGCjLcdl6e6NBpSIcBkfpT3FveSLhcEgU
ojU2s5ZwBKxBx8o/t1KOhHQ6YOzaBOUoSPPuPMhKTiWsQITNFMZa0wivg5vC
dOvUF8rRcKztPF3eu4FwDOw7XZoOfqccC31FzkOLbzphwNox1Z5rJ8yBMb8U
lxDVRmGzOEgmX28ZbSH89yceH6KPPM3LEDZTwjZa2GTxyRQ2V2JP8MVzOdWE
WTzaDePbzYc2CZvHI0q7V3a4njBT4a7HD7PPJGGugvig6MfzeVnCZmrsmDre
qS4jzNXou18Z8FCXLWyWgEXFxVdKXXOEzRPQd/Nd1y8jYZaIWmddWtzLzcLm
iTB09x9X9BJmSXjVWnOvUaQXNk/C++4qVcUbwiwZpunFUnc7YZ4MyVf7QNs4
YZaC2qEzDeHOucLmKbD2LPI/60qYaXD9lkvlHj1hroFBv/vbiQbCbD1q3049
erY1X9h8PVoaH682DRJmWnQ0D20p8jMIm2thfZpfdV5eIGyWisAe44VLJYR5
KlImBvW7uggzHU7Olbc5xRYKm+sQ2NTffLSFMEuDWHpj5uHoItJ/ALA7Ji8=

           "]]}, 
         {RGBColor[0.571589, 0.586483, 0.], PointSize[0.005555555555555556], 
          AbsoluteThickness[1.6], LineBox[CompressedData["
1:eJx1x3lI03EcxvGvYjlTSDBoyMo1LebJtM1jHj3OqXNqzjOzllfaylGEZEYr
vpl4ZWZGapJHImRe/RFEx9SEbsgDjSSwpMwQiwadlNDxb/w+D7x5eG0qOJRW
ZM8Yq/7bv/9/vGqIVbU5Qti2bfNzhxZNE+sJM2C4o1yR7k5YBNt4fJVoUUrY
FZOhharDDZ6E14HlvdvvVC8nLEbjzZrZqZO+hCVo9P5oPL3Wn7AUNvvN953d
KcsQulxRljUfQtgLk86VrdnGCMJbICk8W1Y8AcJyGN5myGuXKPtAVFrpVOqq
IeyHW+bqT2f9YggHoMc27ejuqiWsgC7fIteExxIOhLVh5k363TjCQVh5FeTi
8VpHeCvKD9gevl+krIT56I0RZZOesAqzvwPyo6MSCQdj5dkx80Er5RBky4pz
pVOUQxG69PNiSVcy4TBYRsLWZsoMhNX44ujhaTeSSjgc+v62oNh1aYQjYGvX
afv80wlHQjNtFzJ8lXIUTK09PeeXMwhvg9j7a8ya75QB8eJs23O3TGFzQFTv
IzdfIsyioVGFrbSos4TNo/FSI/MdyCfMNOi4XlhwpIMw10AWcUW9nL5D2CwG
j0dFn7WqbGHzGNyZb2k/rNkpbKZFRpO5+UMmYa7FzN5T3TwiR9gsFr1JiaYf
TYR5LBYmdCHjnYRZHHpS27X7HHYJm8fhnlKhHRDvFjaLR/aJMdmClDCPx0JO
Z0JFMGGmg+Xpkb4AH6OwuQ5et88Fvly1R9gsAa69GxtqdxDmCehqM84N5BBm
erQ+aZhR9hHmepjGJuZ+9RNmibAOrhbdcMgVNk9EzaPLXr89CbMkiEfUVqWF
ME+CQuLQnDxEmCWj15AhWx4lzJPRrauUu23IEzbbjrhaS+lxX8J8O5oelHzb
W0eYpcDF6hZ87QJhnoL63CKPxkHCzICuAKm7pChf2DCg5lbdieEXBcLmBkj8
bq4+E1lI+g+3Ehwj
           "]]}, 
         {RGBColor[0.915, 0.3325, 0.2125], PointSize[0.005555555555555556], 
          AbsoluteThickness[1.6], LineBox[CompressedData["
1:eJx1x3lI03EcxvGvhmIH2szIYn9MW6K1bOVSp04/Tp07nJpmWvPIi0KGijRb
ZvjFtBbaGCUVRGpkw6AwhlnEUJcmXuRUGnQYeQzmQVmZmmTX3/0+D7x5ePnk
laQUOhNCzv/t3/+3pvwiP+18FLMXo+gG/0brCAuYTaC7WnfUnrkdsRvQXv24
Y4qNeCs0L369aGzbjdgLVqcj3VnxfMTesCoUDHlQzGx45qK7ca0gCDEHrMaF
uar3QsS+YJBrJOcuhSHmQoZWfds1MByxH3RbvdUrAyLE/tDK7dy441Uk4r3g
5fTOuZUFiHkw3KLqHo0WIw4E7Y9ZXcF0DGI+WPOaXvfciUN8ENjscqfTbZgP
QcZC5c7CYcxBsHT2QmdLfzxiATRP8M0lNhniw5AQnm23yeSIg+FWcNaT2AYF
4hComR2sepiTgDgUSt3nuuT7lYiFwBMZBPduJiEOg75al9kB32TE4fAxu9dQ
/wJzBHCeugf0ex9BLAI/U8SDpiTMkeDcfmUy2ZSKOAo8HcGpZmkaYoCZop6A
ZRViCtA3ZKib2nWM2SQair/VzRAjYhoNY+aS6x+E6cwmYthiH675/BgxFUNx
2srbX8kZzCYxYJ7QNq63H2c2jYEz97+wJidOMJvEglpTO9alUTGbxkJv7vcO
e1kms0kcFDh+ulnGEdM44Ah8LB5LWcwmEnBIbRz9nhxmUwnoeIF3lRWISTxw
uVp9gxUxjQeJjbW27n6S2UQK1WVl9Zp9iKkUUipVB0b4iIkMSrcJH73JRUxl
4Hn5JZtrQkzkUD5aYzdbEFM5DD4/Z+H/RkwUoF5WpIcIcplNFaAXn+r4xM5j
NkmAREdIqFqEmCaAictdnU9BTJRgq6i+Kl5DTJVQQYyDmzflM5skApvX4Von
wv0HNmYLEw==
           "]]}, 
         {RGBColor[0.40082222609352647`, 0.5220066643438841, 0.85], PointSize[
          0.005555555555555556], AbsoluteThickness[1.6], 
          LineBox[CompressedData["
1:eJx103lI03EYBvCvSTYScYJ3KpphI+d9m8ezzWtzrmneoc15YJDTysTA4xdJ
hoZoqKQoJOaBkZiKGZZalKWmKPqHpFgtEyEQIaERdti/8XtfeHj4/P3wumiL
k/KPMMYqD/Ov/7/pwWmLNnMGfu9FTtfqtxSzJoQZNPnGrr1qIWEB4DorX/Fy
JSzEA+f0ophuT8KWYGnhRmI3H8K2GK+99U79g7IDBD3V/ZNaX8LOWPqk+lpm
FED4JBpP7KVOVFE+Bdvh9EGP2mDCbnA+VpPyeSCEsAglXbd79XmhhM+gcG33
itYQRlgMQ5Tgsc1ABGFPlEylTMwvSAl7o7/Cp3GeRRP2gVC2k7HgLifsC1Hd
Q7PCGgVhP2g67VVbFfGE/bHWPvS2fFhJOADTl411Zo8SCAfC4bt/h/8u5SD8
nMnQ7PSqCQcjOVI51nY0kXAINHcqV25aUz7cyS64+Fk55bMYNa5sGC9IIhyG
KqFHa1895XBs5+e6X22iHAF1rdC7oeQ84Ug0z2+4mL5JJgyU+bR2Ntml8psD
dHprr9+ThJkEe/dyXkuEafzmJGjed7xvKSbMpND9Gl1c8SPMSaGwqe9xjCXM
ZHiepeMuqQhzMnhaqAtGZgizKLwfaj2QIZ3fXBQEOS/FU0UZ/D78kxqx1GZR
mclvLhqj69tNmXmEWQzSP2zIX8Rd4DcXA9E5J6PqbsIsFvuLI5vXzbL4zcVC
I7N3MjVk85vFYc26xa8g9CK/uTiUJgbmzHURZnI4+xYvt/8hzMlh+XQ1QmSu
4TdTQP9FPzUTlMNvTgHVaZP11SLCLB53626EF/YR5uLRoVuyOm6l5TdTwpBr
udkiIcwpobPqXy6NIcwSkP3x1RN1HmEuAZthcwcW64SZCtpryd+YYy6/ORUc
xGMm9eG0/wI9VvDc
           "]]}, 
         {RGBColor[
          0.9728288904374106, 0.621644452187053, 0.07336199581899142], 
          PointSize[0.005555555555555556], AbsoluteThickness[1.6], 
          LineBox[CompressedData["
1:eJx1x31MDHAcx/EfNULlskso9EThcNHD9eQ+d6W668p1RVTuujwsaS4Pm4cj
v/xRoUxzHrbO0cYImzyseZxMmxg90OZmTCsrjGSWqTz/7ff9bO999goosBjW
jWaMVfzt3/83U5lHfciwUuwBJVOZOk7UuEJsBmbdlGUZNZ6wG3jFtxnZ270I
S8DqJj06UDKdsBR8xl2dbmgm4Sk4/SX22KWrwYT9UOLavWVg6izC/vCX+W57
Mo1yINhqw+DOznmEg9ESsNb122s54dlwC7TPy9RHEg4F8yxsvD8UTXguugZy
GwKCYgjLEFrX/N7ujCO8AIffSVvL1ErCcvifSLPFHVURDoPTvWpi6GQ14UVw
vsl0/mijvBid1QUX+s8nEA5HSffjpiOaRMIRcJvjEpdamEw4Ek67td4+NYVw
FFKebRi76zJlBXZHl5ofXaMcjWZJYfu5D5RjkB/91PWsj4ZwLN7KPSvbb6YT
joN+n3F9nl1POB7yfV7GKb0ZhJegxdFrvZ1rIKzEr69tUXmDlIGVrSfrzbcz
xeZAvvfoNseELLGZCu7ni7rLfQlzFarcYyJcgggzNS68epAxsp4wVyOwep1S
UU6YJSCn8MGN1ueEeQJ6h/vudeQvF5slor3+no/5OWGeiNLuwXizfYXYbCne
7dmfHqLPFpsvRfj8nupI6UqxWRIU2kt9T62EeRLOKGocplurxGbJkHRuXlIc
kiM2T4Ytd4vkxfZcsVkKdDcbPg6N5InNU9Dg2HrNELxabKbBHYuqRVtjFJtr
ID1o2zNuo0lspkWxh8nReIow16IqzKY31hFmqZBZ2iXKK4R5Kpom7nhYe50w
00E7TlY04JEvNtfh0O+KxaWVhFkachbu3XqjlzBPQ1Gd5nX5Z8IsHc21x9Z4
Z5nF5unoz+i3ZpQRZssgdy9L6PlEmC/DnYvetbbvhJke8r7jxpc/CUOPcpdz
ii5pgdhcDz9Z45iD8WtI/wE6cCbx
           "]]}, 
         {RGBColor[0.736782672705901, 0.358, 0.5030266573755369], PointSize[
          0.005555555555555556], AbsoluteThickness[1.6], 
          LineBox[CompressedData["
1:eJx10+tPzXEcB/DvmtxCJx0KlTqOnFV+frqpc07Ou9O9zq3WuhAlmS7Dsaxk
Zl+LDaVhOShbaZrVKpajrFmKlMwqt5EHRguNHvSg9aB1wVP7fd7be++9/oC3
T+6xlEMOjLGKv/23/4evMU99kM/opD2lYw93hFa/mCPM0BMWWdt8aQmkvRxo
Gx3vFZYSloHNa4ttW1YTlqM+9HCMb+FGwu644vrSdCpGQdgDIz9D9C6OSsLe
EL3cPHuO+hNW4MH0cquxSCSsxEifW3/Idcq+yNmcfvXM212EVRCV9VnvfmoI
++Fk/nhae5eWcADyb6aXhXrpCAsYr2huclJHEhbx3u9yQfANyjvxfkNF+Okf
esKBSL0lCOJwFOEgqNovbCozRBMOxqrhwUtuGZRDoLS9aen/TTkUE2Grxe6n
sYR3YW7DTGlibTzhMMypyl51jFMOR05BwrruTwmE1UD2aBGfNhDWwCJ3920d
NBLWIvhj0zmxzkQ4ApWZztzqaya8Gzm3UjTzvZR1SHRVjwbMWggDDlVssXR9
srQ50H/MO05TSJhFQrgd91pWT5hHwn7ifNXHFsJMDwP6VoSXp0qb6xEYlObl
rEuTNotCTek1vzk9YR6FmWUTv+bthFk0bqvetdb9JsyjUS1sbVzoT5c2i0G1
o9OY9Q1hHgOl++Q9u0+GtFksVm75XCBTZUqbx+LxSMa3vb2EWRy0C0UXn48R
5nHIV9QpS9P2SJvFw7vhk2DbQ5jHQ26VFbQ9IswSkLVte3rx/Sxp8wQYhp0m
FUf2SZslojLFqBp02i9tnoivTfJCu0iYJUHmPyY3aAnzJOQN2bXGRsLs70+z
/ZOOThDmBsxa+1bcZTnSZkasfZaNwy6EuRFD6sLyGoEwM6H+VeaTPD1hbsKY
oqPrznHCzIzAzpKzyV8IczNM38vdbfyAtJkFlZ6aAfUAYViQWrQ4NN2QK21u
Qa7YKQy1Eu6xwFZiVgaGH5Q2S4ZHQMfSigjafwBKjiOw
           "]]}, 
         {RGBColor[0.28026441037696703`, 0.715, 0.4292089322474965], 
          PointSize[0.005555555555555556], AbsoluteThickness[1.6], 
          LineBox[CompressedData["
1:eJx1x38s1HEcx/FP6Gbd1NWunGWL/MjaMXGqU3g5d64vJzmpkd+ENctIrT/s
9rlUbMqo9WPNQhOFHGoqppSlJjUaWn40UxuZ2a2ysTHVv+37fm3PvfZwTc8z
nrRhjJ3927//fz0vIjqmxtdB3NaQHnXJpO2qPWEG7namvVK7gbA9uGdlZcCa
grAMqWEVkm/x7oTlqBBeOTZoPQgr4Gv2epoyqCTsDEV/0uTgDj/CLjjvOiE9
l015J0oTtULBdn/C7kDhc8nouIqwJ6YWY05L5yh7QVZi1hW/Cya8G7lOtpty
kjWElRi+eavEuZSyD2R3DWPNTZR98dvB7lmZRUt4D1ReW+s9fHSE/VBkvlB4
vZqyP3Lfu86Uz+oJq3Dx/qPX0icC4QBY5+r9lhIMhPdiZeGLydExivA+zNpo
nPQWyvvBLtfmqdMOE1Yjp3E8yCyJJhwIpbqpK0tP+QBcLLG/NudQPggMVOcL
VspBUHx2q9KHHSEcjMRE7/aZfsohMH1qa/O6GkMY2NY91PLhsVHcHKgbWetq
Qay4WSjspguHR/oI81CsyK3RQsFRcTMNTLYJMY1NceLmGlS5N0y3qo6Lm4Wh
xm25N6gyXtw8DHJNxkRzcoK4mRY12vzhZWmSuLkWsswbc96+hJkOyjuj08ZM
wlyH1va+B7FfCbNwDCQtzft/J8zDcbvOsejSUIq4mR4LHYEe892p4uZ6mIp/
brSsTxM3O4RmIaMw+xphfghbXnYaf8wTZgLGFgxZ5lXCXIDpY1Fnv2e6uFkE
lh7K1TyOMI/AlShjr9MpwiwSx95OGmbLCfNI3Dux6LCrgjAzwI+n1L5pIswN
cFZ2SMqCMkj/Adea45g=
           "]]}, 
         {RGBColor[0.368417, 0.506779, 0.709798], PointSize[
          0.005555555555555556], AbsoluteThickness[1.6], 
          LineBox[CompressedData["
1:eJx1zmlI03EcBvAfaTY6pwVJKJXJ8lgyc9Zmpo/HNjenbmtaaoqaRbE8ijIN
y194UG2SBUkUmqFUiIVQKkmatTQ1yQIjKnJRdph0Ua2DWsfb+H8feHj4vHuW
5hWZNk9jjB3/23/7f/pEa5pyo9wh7A/RWPg6zlE4nTADf3Kq13Tbk7AI7Vnn
aqpUSwiLkXO+xK9gfBnhBVhiq572aURC2BvFF5aZ4+8EEvYBuqYma9YFEf77
o9DxMGxITtgPg69mHF1dEE7YHwpX5cwGLyVhCZ42dnsZMygHoJ3Nsfl9iSAc
hBZdton5xhKWojg1TVR+j3IImrpKIXfEEZbBVpV35UabmnAoJvycrQfzNYRX
otjdRzysTyAchlLr1u/WCcpyfOhysx4u1hEOhzSBOdN3U16FyDq77M0eyqvh
X3HfbHfoCStgK1FcnJqirMRs66pfup4kwhF4pwnaoww2EF4D8VdxwPx6ypGI
nPLUFCSZCK/Fyd5aS30p5Si0qpr2b2ugHI1d/crNzsB1hIGq8IAbr/sJc8Bg
9vQ4mW0WNotBRFlU9Y9RwjwGXttND/a6CLNYKLpvzpz3IlXYPBbqj8NWW1ua
sFkcIvNrU73c1gubx0F8eun8ZiVhFg/J42OzQo4T5vEYl8zdWNJDmKkQ8qh9
aFS7QdhcBb2lw2PnJ8JMjUeXGn++z0wXNldD9qOitqaFMNPgs/uhsR1DhLkG
iqr6ZwdWZAibJWCiTrVtIJowT8D26297l2cRZlqct7eebbIT5lpILZMGrShT
2EyHy6ljvr/7CHMdvp2Rnog4kiVslgh59tjVL4nZwuaJ8C76eLehgjDT46es
9ZKrkTDX49t40P6B6hxhsyQkW+6bm+sI8yQMHt4V+uIYYZaMupFr+cHNhHky
/OstoZcX5wqbpeDl80WS9H2EeQrOlmldGbcIMwNqKkU30wYJw4DCjo6dkw7C
3ADY7e+2LMwTdp8BnRPJOa8yCDMjxm0bTrjyCMOI2Ynli9K6CXMjXro9O3jk
OuE+I9TOFEOYbJOwmQni9zmHnHLCMMFH2ulhXUv7DyCtcH0=
           "]]}, 
         {RGBColor[0.880722, 0.611041, 0.142051], PointSize[
          0.005555555555555556], AbsoluteThickness[1.6], 
          LineBox[CompressedData["
1:eJx1x38s1HEcx/FPJT9S7SqVxYSdI0mXyO+8/D6/L27n15G4Srqt/KPY4lPT
SuVHydDKLhsZq5352aolzPyMNqMh+rFUJlFttWX68W/7vl/bc689rFJPRR9d
zRgr+Nu//38okb8t/GgMYS/6aPe2h71RmhBmwODNypEL2wkbwrJQ6VS704yw
CCKNhd5snZiwCUb6ioy8H0gIm6JkpdimrX8XYXOgqKuvwsyesCVEusdnavlu
wtbQjj2KT9u4h7AYl38Zl3oOuRCWQDrfHre8xp2wHSpuDNvGmXoQtofWp3R9
cDQIO+DawFnvLrEvYUdg/HZFfX8QYSk0a/O2LujLCO+DriZ0LupKKGEnNHfa
rTJYpLwfIovTugjLMMLOEHflhqxLo+wClemrBvNaygdw7aj0+UhSOGFXVDzN
LNusH0nYDb3lZ96UJ0QRdkeKUW/6sRnKHqjT6TXWWskJe0Kb/NJAaXOIsBck
LlWBszrK3lBNXhwWz1A+iOlNjY4LxdGEfZBTsONyRjllYOR9YeTrFzHC5sDc
l+ZPSnuFsJkvlq1LjWMUhLkvug17dOVqwswPVU1VBfMmSmFzP2yz9S38YEGY
+WMq0DXpdAxh7g+nZNXQQ3WssFkAflbNpvZrCfMAjH3yVG9pJ8wC4XVysPrO
8Thh80BMDL9vmbxHmAUBNY2dSeOEeRC0bpXfWgwThM2C4dy6Iin7TZgHQzYv
DcgtThQ2k8E5uPpJho1K2FwGPduGz/mxScJmITBJv58olSQLm4dAkS2zOq8g
zEIxOpo1tZRzWNg8FOq6Ns3QM8IsDM0DonYvuxRh8zDoX7pVfa6IMAtHj8J6
w/gvwjwcfhroSnBE2CwCOe6ihXnKPALqu01z9d2EWSTGlqKvD74jzCMhje9W
dXwnzKJQ35GXXveDMI9Cfmv1iWyHVGEzOawjNOHjpYQhx3R+ZtOAJE3YXI58
n68TWe6EO+Qwd2jVv+pN+w+PAz7F
           "]]}, 
         {RGBColor[0.560181, 0.691569, 0.194885], PointSize[
          0.005555555555555556], AbsoluteThickness[1.6], 
          LineBox[CompressedData["
1:eJx11H1MzHEcB/CvamnMnHY4qlua5aKloyd1uXfdVe7qriu6LnUoWWWL2HAj
86UtWh6b6lp6MLdkRqzmDKkpaxJTRLHIpsTa8pCNHSV/+30+23vvvf59//FZ
lrU7eYcTY+zUTP71f5ff63rljUMp7C9K/vpHiWzpbAibwft6quOiTULYDfzF
tLwwSUZYhGHv9A6o/AmLYUk/VvB6Sk5YApHJa3hAF0TYEyI/tWhXTQhhb0iu
VhVX3afsA5nRfKbEHkp4OUxhI6z5J2VftFd3egX1hBOe2cHD7GcaorwSbiGO
9n0BCsL+yB25WXMuM5pwAG4c7m89cVpFOBCm52P1TZWU5ZCUpj8uaaO8Bo2j
AcrukljCa6FO3BhhGaUchBddFTYY4wgHY9g8NFbbTDkE2c4eO+RJGsKhyFU+
eZT1kHIYxltMdRMNCYTXYTwvtSrvqI5wOMYnxO7cT084Aj9zNa/0lZQVOO8r
CZu0Uo6EtFTc1AkD4fWQLfygsvyhrIR1srI59VYyYeD27/JjE18Jc+B8zY20
I78Isyi0VIili6M2CZtHQatucBTWE2bRYHMeZsjthHk0hlNqV29zSRE2U6HH
KVj3MZUwV0Eq6+q4UEyYqWHJPrjX/owwV2NqQWB7Z51R2CwGPuZ7j8svE+Yx
GBg7d3b/tTRhs1jIBuftcu4hzGMRGFX0LWdJurBZHKzlD8wRWwjzOCgmlY1u
RYTZBih6M/p33iTMNwCrmDbnJWGmgakqWLcnJkPYXANP6UDRohbCTIuTe/Xa
d5vNwuZaZKx27ft4iDCLh7hyQDS3cYuweTxOrMjf1CHeKmyWAJtscXBeMmGe
AKtXdZviO2Gmg7pvbe3xnduEzXWIvVTQnZJPmOlRNn23/ukBwlyPt/Nn23Ls
hFkiwpvdp5V3CPNETBb8eP+8KVPYzICyz7IHFvcsYc/8GUPWlNFlP2FuwNTg
6fhWK+F2A6zSzt+OT4RZEu4YR1YVz9oubCTB0/+Wa2kk7b+ZJ0u8
           "]]}, 
         {RGBColor[0.922526, 0.385626, 0.209179], PointSize[
          0.005555555555555556], AbsoluteThickness[1.6], 
          LineBox[CompressedData["
1:eJx1x38s1HEcx/GPGDY/pq21LBRrnLoa0fl9Xhx3DufHyfn61eFoskrRzoj2
nZYfiU1jjP44sksrI1tqkbRkys81DTPlytqshpY/+mGp/m3f92t77rWHa06h
Om8XY+zy3/79/+ON8alOmZYQ9mYolmsGbta7EWZAceVUQYs7YWvMfrX9aRcm
IuyAPpcjb/1+exPeA5EkWx//0o/wPnBibVLWmQDCTthcyk83+AQSPoiFyoG7
3NEgwm6wXorfX6gOIXwI3EZjR/E5KWF35B6orZieAGERusuVw46JMsKHMdRl
XPOspiyGV7nHA+fpSMLHYOgx2N1rlBP2wlkrvaHuuYKwN7i1gqlWaRTh4xhq
v1Zp4xlL2Ae2kzEphkbKvhhvM342lakIn4D41mB4blocYQluVFtseDcnEPaD
UVefHGOfSNgfr9NML/zzKAeAM/thVXqaciBWlzecP+1WEw5CpylgqEBPORgX
BnXZbXlJhEOgbu+cMW+iLMVYxp0WzX3KoRA9c7ERP6QMDPd+vDR+MVnYPKDx
SP5S6KIRNgvDlnr7yXwKYT4Mvtd1JbcbCLNwFK3lhM31E+bDMSm5mtDhwAmb
ybBevBP/roowL0Nwh858dD1V2CwCTSW5w4uv0oTNRyC2R+VYNkWYRWJkoe2X
NjNd2Hwkus3qvDzzCTM5vuvnNIpHhHk5muZ9OiYeE2YKOFhHPo2wyxQ2r0DG
QEXDRMMpYbMoiL59EClXCfNR4JqS7U1SrbCZEiu28hkLBWFeic3mmtqdRcIs
GpZjmq4cLkvYfDT6XN9rV2YJsxhYcCNWjnuzhc3HoD8laf58FWEWi6KijaSK
N4T5WGydLL4iq8wRNlNhxafbo7SVMK/CaK/ltsRWJ2wWByfxgGVdCO0/w6X5
ag==
           "]]}, 
         {RGBColor[0.528488, 0.470624, 0.701351], PointSize[
          0.005555555555555556], AbsoluteThickness[1.6], 
          LineBox[CompressedData["
1:eJx10/9P1HUcB/C3MOgSI1Ssk2Nx3Q5hfJNQAQ85nnfHwYF8uS+gp54BcqQZ
l6QMEWa8S7KGXchAhxPUUcxKaqe48wtMPzpUQlj4i2aS2vIHzGNSTU12jezX
9n49t+eee/wBzzc3bbNWBTDGvnzR//b/kYx1i+XyYIg9ncW6ntzVbw0nzMBr
JpqitIsJy8AGB5N5VwThMCjVG6v6w1SEwzHeODnQ8nscYTmmv7qR8o0snnAk
ynWzFaMXkggrMfns0OPrOSmEVaiPsSfWOVIJq4HDgUffcFNeApP/gKZKkUY4
FvaMq8b2MspxwJpH+ya2pxNOwLFxj820NINwEpJ9f7Xamygno9MxPd/0Sybh
t1DzQL3LN6YlnAIpYEY69AoIL4PTOnb2+S7Ky+EI6jCorukIr8DXhb9V9hn0
hFPhZ1kLx96hnAbZpaaPh982EE5HbF1sWsstyisxHF+/53h6NmEN/h75dFtQ
AeUMDIVFv7ZDZSS8Cn2aZ/s3D1PORO2dmn6vL4ewFnhd4Wn8M5dwFj6fWugp
DTYRBswVx98f0heIzQGH161oOEqY6XD6duiANK9IbK7D2Zhob6ScMNNDOuy6
/fA6Ya6HrLthaHaKMDNgb7h9svqaWWxugHqZ78pLKy1is2z89Mhc0rKWMM+G
L7p8xxezVrGZEflFpe1xaTaxuRH67oCyRCdhloO9Jyzd304S5jl4mupSeupL
xGa56PQHP29VlIrNc3H+3siTk4o1YjMT5i79YyAomjA3YWSkd+ZxL2GWB+fN
e74DPsI8D6EfXN5Z/N5asVk+enYq20+6CPN8dP3w8z/r3ITZajQcm13eW2EX
m6/GQY+zfmsbYVaA+6sMGtazTmxegImpmIvau+vFZoXI1oWqXa9uEJsXIvnM
HW13s0NsVoTqCOXTl/UbxeZFiHR6Z5YYCbNijEttPSGNhHkxwl39Af3nCTMz
5p3T7PazMrFhxqhqC75vJszNWHBke8juqHKxJTNq++K3DFgrxGYW1IzVujd/
SBgWXC6vGv61mTC34LPAF68/SFiywL/o1LutXYSZFUml8rwTg4RhRUSbrPbi
KGFuhey7wP2KwE1iS1Z03Hr4ozuVMLMhYY/zZkczYdhQN7+yes4DwtyG9I8G
GzpDKsWWbKiWEp2fRBFmJYhM8Abvy6T9L27Sm/c=
           "]]}, 
         {RGBColor[0.772079, 0.431554, 0.102387], PointSize[
          0.005555555555555556], AbsoluteThickness[1.6], 
          LineBox[CompressedData["
1:eJx10+tTzGEcBfBHiF6okEihQkhRbSoqe7KlX9vadrOp3JVLJLmkKcJDUSxq
EjGKEFYiuU3DDNsQ4wViKIRImmRjsUOmcnvt9z0zZ858/oDjFJccucSMMbbv
b//tf9EHbksVzkvFbZQyyemu+l0thBnYwa1X17WbQdx9URJVXbHdYzBha9RW
Ptj4cZgTYRs47j/xqr/cmfAQGD9PWt1zixthB+S1W1lZPp9A2BGtti2FRr0n
YWd41KV36tooj0KOOk1pcWsyYReU3PfWJVb5Ex4Lm8MHzsntgwi7osC8tPdR
Z8puuP36s5+wKZjwBOQl3zeMyAoh7AGFrOJriJ6yJ0zujVVzT4US9oKD345r
fQrCCEuwu77wnaRLQdgbhnzbalOskvAkaKzXpHRkRhD2QUeN4olXPWVftPUq
vivZqSLsh9sLeIJbVCThyah1MLGi1JmEp0BnsLQZnU3ZHyqhbJ6LlnIAdKbw
4cPyKAfCTNtn4KNxGsJTYWzuYVEtoSzFcbvO3PShUYSBpuTFSV5Fs8TNAZ/Q
S8s6ekSLmwWhV8OW+O0uhHkQ0pZK8601hNk06AeOsx+xhzCfhvllyp/fvseI
m8mwsLW+wiCNFTeXoTZRv/f6Q8IsGM0tLdsq2wjzYGRoMqCTzxY3C0GR0KB+
m0CY//2RoC3uDpsjbjYdL09/ifE9SZhPh6Pn5XUfKgmzULzMLT/xu5YwD0XK
lVb3VXWEmYDdE1/4TTk7V9xcgBDV/WtFwDxxszA0J2TlRjycL24ehtIxh+wG
PSPM5EjL3LBzacgCcXM5YlKerq15TJiFI851eP/YfgvFzcNhaHDK0toSZgq4
HBifPV5GmCvgWLPr/beVhNkMlE608+4oI8xnwDLZ/0Ku+SJxMyUultwzyjwI
cyUufPwdYIgjzCIQeaThePwZwjwCOTdtwpueEGYqPF6/vPHNK8JQQb4+urxL
iBM3V6Hg0+uqO3LCehUyDFYWN7SEmRp1G5KODdhDGGoU5d/5kV5AmKuxSj2y
fXMxYb0amnumVN0RwiwSDm5XzbWB8aT/AA/zdn8=
           "]]}, 
         {RGBColor[0.363898, 0.618501, 0.782349], PointSize[
          0.005555555555555556], AbsoluteThickness[1.6], 
          LineBox[CompressedData["
1:eJx1x30sFHAcx/HfLGKrtFKjHR2VKHInTxH3ufN4nsNEcXmY/lBimEnil61l
OqVarc1l6WFNsWWrU6SRynbWmiVFzKaolYoyruJ6+Lvf97O999nLMSs/IceM
MVb5t3//37QpPlX6eYXY0woUfSqqsTOH2AyXz7vX++SsJmwJqVu68kKiDeGV
yLBoqP3x2o6wDaQp56cCTjgQtoVsaUlEo0pKWALZ+zehzZ2UpZDu1yzm5boQ
dgJGnxkC5ylvRFeWeWGYwZWwM2QbanPSFyi7oM5gO5FQ7E54C9jI7TG0biPs
Bql29HNhkwfhbehyXG5cd8ObsAz33J+u4N1BhOWwtDTlu19REPaEn/LJ10vr
QXg7iuerc2daVIS9cLHbVa0oDifsjWvGfN2L42rCPuCDx0KGnOII+0JiP9Oc
ZIgn7IeCLmT6DlPegfKtR8+dbdxF2B9avbrP0UQ5ACWnhjU9VgmEd8KsR147
IacciDL9mUNtTYmEg3DK+JNPtVNWYFlQYky7gTIwd/XV5bQNSWJzwLNgYlzX
kiw2U8JZWyCLLt8tNldCFn+af6wizFSou3nglvRdithchZ1VNWW9XwizYBhc
2iTjRali82BoTdmljXOEWQgeDBe83dS6R2wegiVjJk+7b4RZKKaT/RsqDu8V
m4fC2K6533s9TWwWhhS5PFqrTRebh6Ha+WWv7gNhFo7ZvFVSMz+N2DwcB6NG
C02RhFkE6hSatZq7hHkEqu94DT5U7RObqeEWcLreuo8wV2N6zD7ueT9hFolH
Aw55S5QZYvNIDDisOfK7gzCLQql/f8XCEGEeBUmn7e6BzZlis2iUmftV/2om
zKMxqfeYNAZkic1ioLN+bKVLJcxjMJcu0Ui+E2axSOitvG6+SJjHYuTCbEes
VbbYLA4SN73FyUDafwDubRJs
           "]]}, 
         {RGBColor[1, 0.75, 0], PointSize[0.005555555555555556], 
          AbsoluteThickness[1.6], LineBox[CompressedData["
1:eJx1x2lI03Ecx/GfEVaIJiUyzVBHmYmF5zym22fz2HRDp0lq2XRqTkpchIWW
2r/RIU1lltgTs1lhmTlBIo/seDADw/nAIKSLEKV55JQEDbTrcf/vB958eAUW
G7JPbmGMnfvbv/9vlWeft7bNSfm9LOUmV2pfFy0TZkCTe9ulO/7g93YEuI00
xYwdJOyJMKtP5sSFEMJemPJeWl8eDicsgON6nahLFUXYD4Kn+lcFJZQDsG5u
eRv3MJawEA5Xa8yHi/GE94HFZzTeNSYSDkJDxm9Tl1hKOBjl955I1pJBOARq
rUFnHaYcCsvp6iJjr4zwYeQcKBndGKEchk+CkOLwN3LC4fA8P20bsiUTjsCi
s7F0+D3lSIx32nuyFyhHIbh+pkOZlEY4GlcmDXU1AxmERdia4/8iRZBJOAbN
s3vHXII0hGMh0myG1agpx6FCKCsTi7IIx6N1lDukyD9CWIyySPtCQXUO4QSY
53xXFm9STkTet90Kl8CjhCXIFj6wGeYpSxExMZF7dSiXMDDjHO/Z0OfxmwPa
F837TXWEmQyVUY77PkbCnAzaM72bOxPy+c3kUOtGusUOwpwcU1WXm2ejj/Gb
JaHikbeu23mc31wSEvof9+3YVsBvloyvleZCez5hLhmr1/TfdzcRZinIS/cN
8nIS5lIQYOzUWG6f4DdLRVW9vf2GhTCXiqmAH2mrnwkzBWzlHnp3rZbfnAJV
GlvkwDxhpkTpx9Y14a1CfnNKWFm/m7+qiN8sDS8FccqfuYS5NPwyDTa0zBNm
6Zju8LXU7tLxm0vHxLxhz1IOYaaCR1+mpOwUYU6FYPm6xv6FMFNDKwkdfJdV
zG9ODb/QZ66mxBLSfwDvJOgk
           "]]}, 
         {RGBColor[0.647624, 0.37816, 0.614037], PointSize[
          0.005555555555555556], AbsoluteThickness[1.6], 
          LineBox[CompressedData["
1:eJx1x39MzHEcx/HPaqvWZOHWD+uHdLXU0fU75ep1rrvr9yVRkuuHylnmGlLS
+CRDIa2sxORX1qa1amGGWWKZVnPD9WOMRkgLV+uPSIV/7ft+bc+99nDL0Sfn
mTHGyv/27/9f9+TA9QYdg7BNkVylbag5Zk6YIctqwGvwqCthK3RoF8ZFB9wJ
28Jk2aN31IgJi2DrGDIpEa0h7ICrXdZdN/IlhJ3gYDfiqvWVEl6FCy7aIVG7
P+HVyPr8dbzNKZCwGAbp4AP1DxlhTzgE17lV1isJe6FmzkL+yUDZG7mPMste
B6kIS7AkV+/emkR5HUbzizymuilL8dB98UphpZqwH5ZcM+urc4sm7I+nlt4d
jS2UAyCZn9cu2sYQDsRszePIS2mUgyB+fvxM7gTlYAQa22zG9sQTDgG7pfmZ
0ZhAOBT9Vl9qKyY0hNcj/fJ2Rc3SJMJhcKpIkJlXUQ5H37BvlXfpJsIbEDg9
1fIxMpmwDNKIXcuf9VCOQER1kHO1iXIkxLNvX16z3kwYYL3m9n7ZhDlQaJd3
tq+XMJMjw/dkmI0oRdhcjvzda0WlRsJsI1xeNDgXbNsibL4RM0PKptpiwkyB
+hWnAqZDtwqbK2A6Z8a/ywmzKAxbXC03rkwVNo9CSbOr7FcqYabEtPz0h4Xi
NGFzJY6sbdeJjISZCnzSr3PZFGGugkHlcbDlxDZhMzUwXTWuuEWYq5ExatHs
cThd2CwaulZzw70HhHk00p4U5dzcmyFsFoOOTt0duO4QNo/BebuRguBSwiwW
KXP60jljprB5LPp9qh+7fyPM4nA7E298JFnC5nEw3dfZX6kgzOJh7aX/Hc6y
hc3j4fnuVfL2MMIsAU2HrEbezxLmCbjodjxxxGansFkizlgymxlnwjwRuYax
fS6ehJkGZfH7pSXhhLkGTpK7FqdltP8AlRQGKA==
           "]]}, 
         {RGBColor[0.571589, 0.586483, 0.], PointSize[0.005555555555555556], 
          AbsoluteThickness[1.6], LineBox[CompressedData["
1:eJx1x38s1HEcx/HPtCQbjrrNkF/FXM6vQiG8zl3udOcIKT+K/CyrZFObmvW5
jSzJrt9brZRfF+sPlZmhX8KO+XErk/6wGTOmXyr6IVvp777v1/bcaw+3rMKE
XDPGmG61f//fRMuv5Z1mEPZC5KTrkkmpcSDMoL86MFhsciVsAZN3XZfN8mbC
IuhnOt1r3nsT3oh7dpL9Nxp8CdtD73KsvOkXZSew/PVF6Xo/wq5Q/bldY/QK
IOyOls5CqWVmIOEtMH64+elodRBhT5w80zi5+CqUsBdMAXJH9i2C8Fa0r70z
7pERSViK9pGdc9krlH2R3jQjdjCAsD8mP6tLp99RDsBGx3Nnr1nICG9Dju7i
96BaOeHtkNoMuzz8QjkQXQNmHwPHFISDoDAMbEidpRyM9mH7tNGiaMI7YEqz
HHvmqCK8E6IGmerhnIZwCOz7H+XY/dQSDkWxJC9FkhJHOAyoF7coBynvAi6k
rz+/OZ5wODpsnzaLv1KOwJVe5xeh5QmEIyGqbO2erqQMnC6tS9ReTxQ2B4Jt
RswUbUnCZjLMD30O2euzT9hchvHhJyUx0mRhsygkH5+at4ogzKOQahxqiL1J
mMnhqTAvMNQT5nLcVWcV6uoPCJspsChT9awRpwibK1Cbx307Ugiz3ajyeafr
r00VNt8NTYn1tNdLwiwaeo0sXOaRJmy+6tEWmWcYYaZEVfJl3eM4wlyJ9gdT
vTFLhJkKo7eqS9RF6cLmKvSsqzmhPHVQ2CwGoh+/DX0Wh4TNY2Bakbw5fYQw
24P4+1UTviEZwuZ7oD/cVVFmJMzU0KpmrEccMoXN1TCWP8+13XRY2EyD+MGC
vSNphLkG/vkVs85XCbNYJF3yK/NoJcxjYVGncGt8S5hpsetegVVzZpawuRbN
E0nWGX2EWRy6F6waI1YI8zg4SdvML4Znk/4LGxQQ9g==
           "]]}, 
         {RGBColor[0.915, 0.3325, 0.2125], PointSize[0.005555555555555556], 
          AbsoluteThickness[1.6], LineBox[CompressedData["
1:eJx11PlPE3YYBvCvxwYqbhjQFAdJrYgIFSmt5YaHUqCUUnogIBStHBuoCds4
ohzJdwPFbMQ4NS5T1MAPqPEi2pE5yagGiLAl3vFaBhLWqUGtFo2wjAx/Nd/3
TZ48+fwBz7uipMpSPpcxdnw27/vDs+t+/SXh6RKI7U7mQ15t2jF/wgzSIOew
//5lhL1hv1DzduRIAGFfsOz7u7vDPiPsjwLf+vp1O6IIS+Bsdt66/kxFOBCS
pcPTQZOUpdB1mNSGrmjCMozeSzxwCrGEg9Hd9feltguUQyB1KIwbyuMIhyJ0
5Ngl40/JhMOgLekK8bhSCMtR1mA19yk1hCMQo/wvyqZIIxyJyeuha8sfpxNW
wKlUv7Kt0BGOgqnnZNXiacpKuCXy8BNFmYRVeKL8tl09QHk9bMqb27bu0hNW
Q/5Qfjq7OYtwNOwtP0hs/ZRjILV0akalBsKxOOm3YHznMOU4SP74a3AwOJtw
PK55Tl8+a6ScABXK986k5hBOhHxOxuB3MhPhJLy+6SUrGaGcDE1rX/vUBGVg
x2Bc0XKbWWwO3DBvr2wKsYjNUuCwH16g+4owT0Fvw+SR5qOEmQaBH732eTlC
mGuQ8KM7P7bRKjZLxb5SXWtjca7YPBVXKyfix6oJMy3ixvPyHi/KE5tr8a7p
nL+ilDBLg29FG/+nmzBPg31eg3vvknyx2ezOcgfyt1YR5ungAT8/ujtEmGUg
qdZuWvsvYZ6B+WsePJWlF4jNdOAvqiuvnCLMdbiqmv7zoYswy0TjIU/frvqN
YvNMeO9WflFziDDTI3fP+eGBw4S5Hqr5YTWrRwmzLPh8Ivky0kOYZ6H395aL
sohCsZkBZcvGllv8isTmBozXRb9zh9rEZrM7jkiuTQsnzLNRsc11ltUUi82M
cMx99rnLZ5PY3Ih+3f2CDeGEWQ4m7DN3rhwnzHNg2B8TnjREmJlgUxeuUuk3
iw0TzsxZOOXVTpibUNYZ3+45QdhpguSGpipLaxebmXHw6O1vOhyEYYbjXlNr
xQxhboZ3AOvUfL1FbKcZeb/pV9c9Icxm/0xxpO9oUInYsKC3sCM3U02YW9DW
/yo4KZ6w04J6/Rvn3ZWlYjMrQjznWp6vIgwrXJdVnz5QEOZWBMp7Pv4+kfb/
M9eLbA==
           "]]}, 
         {RGBColor[0.40082222609352647`, 0.5220066643438841, 0.85], PointSize[
          0.005555555555555556], AbsoluteThickness[1.6], 
          LineBox[CompressedData["
1:eJx1x2tME2YYxfF3sjSouBGsGWyMsApFwJEyGBeB9rSlAoVCL8PBVhhjutV+
gGBcAqEf3oFuS4qKWi5b6i0SVKIJmgGxMaPFC822AIOasM3hAkwXBYWIpC7M
XT7vfU7yz8nvjdp68551jLFT//bf/29vnlE+aF1Qib2kYoUr68r3PifM8Nu9
Z5N/VkZA7FDEbpJ6QkKkhMOBRUORP4uyFN6ie8qc6a2EI9H/svV5g0VOOBpL
Pd9k/7CcTDgWQevdAj0UhGWYiE9ea71KOQ78SGaFvzqVsBzd3sTiNk8a4W3w
L1qMnqxMwkmwedoC1bocwtsRqft78OZUHuEULHUdOn7hBSVhBaad159oL1NO
RXv6pdfnVim/hfCY4FdjbSCcBuuVxL79Pi3hdPgPNgxPncsn/DZKQj6Z6U7V
Ec5AYKbsYYargHAmKlJaol89Xkg4C6Hp8/HTo3rC2VhofOT7WlVMeAemXfN1
r9UYCOcg+pXfw0eaSwnnombtxR83RpURzkN3Xn+Gop+yEpOf7htrlhsJq9Dd
Kb04fp4yMKY5t3ZWaRKbA27XjvquKrPYTI2+triIDgdhrkZn/FHefpYw0+DL
a9Kmh6OEuQYyzXe9slWL2EyLwy99xrPD3xGbayHbt23o5BJhlo/GuZFbw03l
YvN87N59J+rEecJMh4u2299vmCPMdXAdSugaSNwlNtsJd8jU0AYQ5jsRdswa
e0NHmBUg1Hcz49Q4YV6AG/Y5hXyWMCvEgeCThb6kd8XmhWh0XB79yUCYFUHi
DDvcMECYF2FXU0zs6aQKsZkeVsf1b/9SEeZ6SHJ/Vqw/QJgVw+15mnDiKGFe
jMFKm3xhc6XYrAT2k4/ViybCvAT5y/qRTfOEmQE1vh7tuPo9sbkBAbWrvP1j
wqwU0mMlslufvy82L8XEeJ22ZY9VbFaGYOTy0186qsTmZZhwO/8Y8hFmRtwJ
S16JXyUMI7xf+BNGN34gNjciONBjeaQl7DUi8GuCrXNLjdjMhJVAnXd5K2GY
oLFfGW5pIMxNkKQ5be3pH4rtNcHuri29XU2YmREzc1c6bCcMM8JSrkbcb6wV
m5vRO9Ch2NtK2GtGhcPsOHKQMLNAljsrqZ8lDAtWqprjeu8T5hZEbx+UOPM+
Iv0P1aaoJA==
           "]]}, 
         {RGBColor[
          0.9728288904374106, 0.621644452187053, 0.07336199581899142], 
          PointSize[0.005555555555555556], AbsoluteThickness[1.6], 
          LineBox[CompressedData["
1:eJx10X0sFHAcBvCfl3RmmbfWjZud8nLdDJ28Jh7n7ZxzqHZFnCiVmSIpveAX
rdmsqGk1UxPNhlZa5RZWJkttZ+2aNesvK5aV6spahEl/9/s+27Nnn78fn8Lj
u4psGWP1a/23/6WnLGxQ+itObGscd81VL/ZRZrCWpRndvfwgtgRWjzdhz2v9
CbuABVdLVEoFYQ9kdsa+6u9QEpZidktF9swDFWEZNHGWuTCbCMJyvHK+0x1z
kvJmsBwWcGpjJGFfTHpKC9qbKPvD+uyxW7MqirACwzbZ7U9BWQmJ25kn+SM7
CAeiwdI0HmymHAT5qsr6aRqEQ9AXkGqrtVLehjl1VP5kbzxhFVzOGxrm/1AO
RXNoSfHr+2rC23H3htO+Yk0i4TC0eVsmTvsmEQ4HD8o+NpacQjgCmgHJEUc/
DeFI8MqJIrtCylGQ18hH1f1awtEIcarZcPiijvDaD0MGRW8b5RhoCpKGK++n
E94Js+VWw5cKPeFYTC+NRk4FZBCOQ9+3rtx79pmEgWt76q62qwlzwLt298/l
m4RZPNpKTC2yqiyxeTz83Q2f85oJMzXevfiubL2wW2yuhv1103R5HWGWgNnB
oR+Kr4R5AnaVVg8+n9ojNkvEHy9bu3W2BrF5IjpWNsEhnjBLgpvOLKk9ulds
ngQPk1aqSN4nNkuGveOVxflCwjwZ0eGXz1Y0E2YpWI6ZDPI4lyM2T8HN9E1T
g1n7xWYajI7ghtFAmGuw0O0ZPXeCMEtFpl7eOTCVKzZPhWwlcIm15onNtGix
C+kPthLmWlTljlS/3W8Um6Xh0IzufWM9YZ4GY5/fmHH9AbGZDmbf0keTGwlz
HXQnTCq9vEBslo6eSw5K53LCPB1zRcPjqw8JMz2cfWKyKgcIcz3CG80Kr9+F
YrMM2H/c+mHB9aDYPAMvb7/oyosmzDIhC+x3aNxJ+y9LiAXV
           "]]}, 
         {RGBColor[0.736782672705901, 0.358, 0.5030266573755369], PointSize[
          0.005555555555555556], AbsoluteThickness[1.6], 
          LineBox[CompressedData["
1:eJx102ss1XEcBvDfhKExtlonsyUcqZkQijrO43acjnMc99CRS7K11VCrvPDi
ly7LpKhlDtXOlnJpNkm6uWUllQ5CUxFtkkvpxEqRlV73/363Z88+r55X3/Vp
mVH7jBhjJ5bzr/+77Cetn5ImpcI2SHVKx7AcwyoIm4EZxX/wGxMRNkOd5rq9
oteJsDX4REOv/fkNhJd3Oj2qNWkuhEVw9/G41X7TnbAdJlZZvDl02IOwPbKm
2TuvNb6EHRAxW/Uiar+EsBNEriMjtouUnVF67sjMw3kpYRf8vp3sfHYhkPAm
NA1iUjwXQtgVXSOrx7Q2CsJuMLQkpq5wCiPsjqrxJtkjLWUPlKotcgvrKXvi
Z56LRZ5WSXgLrA+esszUU/ZCTrmu8uMlNWFvGNfcNU+3iiDsg46Ech9FOuWt
aI8TBTzPpbwNUMTatK+MJOwLHxNR9qSYsh+sGvSVkkLK29E4M9uZX0d5B0pK
R8q1jZQlaGsxayrvo+wPvUlr8Tu7KMJS2F4bmhsqowxcCHy6ON5PmAOfizPE
uo5oYbMAdNgtHZBujBE2D4D/lFm1KpIwC8RoVd9gvYYwD4Rbd82L99axwmZB
ULpr9hw/TZgHofGezDq0mzALRtzJhZI+813C5sGQByXLtAWEWQjKirL2PQqN
FzYPWf6ngS+RAQnCZjKckaROrrBMFDaXQW7Tee6PmDALha7B+3X+r93C5qGo
6C5SPXPUCJvJ0eViWvPAlTCXI3641jLEIUnYbCcM6p7v8iTCfCduDDRHO4tS
hM0U8Dzaf3+hgjBXQB+1NvhqLWEWhnaEj4s3pwqbhyFDN/AyJoYwU6Lsx7HR
5ouEuRIpxvaetnrCTAXjO+OPe/oJcxVyv04Hp74lzMLRVtF5JXcqTdg8HK/m
Hb3XfSPM1DC0qZyHlwhzNby2XC6x8torbBYBO9dG0wIJ7b/6hCy5
           "]]}, 
         {RGBColor[0.28026441037696703`, 0.715, 0.4292089322474965], 
          PointSize[0.005555555555555556], AbsoluteThickness[1.6], 
          LineBox[CompressedData["
1:eJx1x3lI03EcxvEvhaFpZHYtEbLLo6zMzGu6Pc7NTbdsm3ZfNhNHJdoh5qz4
mkqlw+zCSstul2XRtaxWDUm7JDKs6LbMsksl0RTp/Lvf54GHN68xhjR9cj/G
WMnf/+t/298e3B3TJxV2h5SnVy2RO/4mzMAUBw+6xbtA2I6wS9o0VTe9Cbui
eMqKHSWZ/oSH4SH6pyUVBhEWwSgusje+o+wBkYsotcIUQtjzb8+2K31DCY9F
8SO+sV+LhPB4aO81dJtHSgl7QburYU51DWUfGItKTYN8IwlPRPiyJzkDT1L2
w3q9z6DOWBnhKcjrrHNeMymKsD806e7np3vLCU+Dq/O0Y6bLCsIB8Mksqtqz
K5rwdCw6t9DqFKYkHAjj5Z9Z+/ooz4DnG03FAUUs4SDkTTYkZ9yLIxwMd/1R
6/hsLeEQBJbJ7048QTkUHrVOipgzlMMQ2PD6S+NVymKoFJ+av/npCYejZoI4
O+A25Qg0tSWarbJ4whIcyneoP5lJWQp3f1XT1j2UAWw3DbtVkCBsDrxPqe/1
vkKYRcIrfnNXc8psYfNInLZtWp1URpjJUDf60ZJbLYS5DP5bepozHOYIm0XB
Yqsf3lM6V9g8Cn6WA0MrrhFmcrg5Xd9WPneesLkcT9Y9ra7tP1/YTAHN1rA7
2Y2EuQKO6lMXzGsXCJtFw/g28VlqLmEeDY8cJ+mQasJMCbur56TrvwhzJY5Z
j0cvD14obKaC6EqnbZtykbC5CuH2gtelawmzGBgVIc6VOYR5DGy2+V0OuxcL
m8VCbkoZIRYvFTaPRf2G3yGGFsJMjXWSjq+9LFHYXI0NuTDWjSPMNLhqySqv
9CHMNZBlHfm8s4Ywm4mLqefTpj4nzGfCvDe0o8VtmbBZHC7efFAOHWEeh89Z
o2p9DYTZLAQ8r2z1yifMZyEo44faXEiYaWEK+H541QnC0GJB8ouIstOEuRYu
91sLZjwgbNdic2HJ284PhJkOCS/71gyeahA2dGh6dWOnSEWY65AuabXkJxC2
63Dn8QrVSgNhpoe1Tn22hBOGHirLpVe1HwlzPTz8rAMKI5JI/wGT6H9p
           "]]}, 
         {RGBColor[0.368417, 0.506779, 0.709798], PointSize[
          0.005555555555555556], AbsoluteThickness[1.6], 
          LineBox[CompressedData["
1:eJx1x11IU3EcxvE/RRK0aJSGwaxNQ6zmPOraTF175nQ7GxNDkmabbm1mLSy7
sDTMOkSFIlKKFzXDNCnxKkgxS8xB0IxpVIhEZSzTbIWgMEys6OU2zu+BLw8f
hae6+Ogaxpjvb//+/wkTzs+t9VKIe1F/XXH444ltcsIM8JTfUNelEl6PMXdy
d6SKIywFf+pm1XRjBuFYvDGXqANbMwnHA+FCZZ5LS1gG7sLZV2eC2YTlqBl1
VbNHIJwITjJc2tdsILwT3NvUlTqjkXAywj18qGOTmXAKpMVF89tBeTeks7i9
0ktZCeeD8Lw/RFkF+0ZvzkAtT5jDpCbD+byPcjokUxtka+cshDNQ8yWyrO2w
Es6EO+tuWqy3iLAaQxHFtcVhynsxG/1QP/SOsgbPxht2XTQcIKyF7YdD3m4t
JpwFp1WyeUR6kPA+2D9t6XSPUc7GpTvBNH9rCeEcjOVqa881HiKci1tpy957
A5R1aEvcMdFksBPej6++inr7Fcp6WH+rHF0xpYSB8/KlFj6TsAD8HBksXJfk
EDczQDbd+3oh4BS3YIDSFB28PE2Y5eG9bbJ96WG5uIU8SD33x/u+EWZGcE9/
lflcLnELRnTO6PRaiVvcLB+J6dUtjhTCQj5eWFdzFjSEWQGOPxmN63YTFgoQ
nuppm+knzEyQ7en3nxwgLJhgciWUVb4kzMy4GlWbIwlHxC2YUVGyapupJMx4
qL4/jgsKhAUe8qbTc4Ekj7iZBZpQw7F4L2HBAplyMKZZ5yX9B0cQqr8=
           "]]}, 
         {RGBColor[0.880722, 0.611041, 0.142051], PointSize[
          0.005555555555555556], AbsoluteThickness[1.6], 
          LineBox[CompressedData["
1:eJx10/tL02EYBfC3zDBBGzZzgtYyNd1UZuqcpvk43aZz8zI3zUuyqYlCOBE1
xZBvkKGmoWC4pIuB2KCbXWZRGVaagRGFt1VqKqNYKS7DAi+V/Rrvc+Bw+PwB
Z1++XnVsKyGkdrP/9v8MWMq2rNY5At22GEGBec/lJwcQE+iyu61htfARO8CA
+qu2oFqAmAUGSZpvzVAoYjYY1ipupHeHI+YAp39JJ/URIfYA8q110lgfgZgL
1flBk9PiSMReYLvk1y80RSP2huJM/lL1+zjEvmCrMHmMXI1H7AeFZT7+n0Kl
iHngd0f50X6nDHEAqHUXvkitiYiDoLWr5kQKV45YANpGTadWmYQ4GFiqudpB
ngLxQWBJknPcnJWIQ2AbO7XQ1oQ5FE6vrE+lFCUjDgNRqvXZSbcUxEIQZQc6
fWhMRRwOPMuMabATswhcxpturf3AHAFB98ubK/vSEEdCEWzY5VgxH4IxvtRB
6KlCHAVVbju8Hi6lI46GKH3ndw1PjfgwPNVff6FRYI6BhVpeMOccZgBOmNks
3NDQzQCsjvfzShwz6Cax0FNXGbjMQszEwqxeal7WZdJNxJCxd+Sa/ShiRgw9
f3Tz6p+ISRyULsqcsueP0M3EQeTQo8L2XVl0k3hg8wcnTOuImc2fPm4+73wm
m24iAY47d2X9JWJGAsapKuXYW8REChbPXnHDvRy6GSkMhAwvmopz6SYy0E75
vDv1GzEjA47K4NJ98yjdJAG69r964J+WRzeTANzjru1lbxCTRLDMXsnMZWvp
ZhKBLW/pWMhCTOQQ/1pgdC1BzMihof3XpMZbRzdJgrrn1uaLKsRMEuQZ7+7W
ziAmCvCqn25r0OTTzSjg85ysdKIDMVGCS0xbbwi7gG5GCeUro8PuvohJMngE
9G0/G437LyQp9/o=
           "]]}, 
         {RGBColor[0.560181, 0.691569, 0.194885], PointSize[
          0.005555555555555556], AbsoluteThickness[1.6], 
          LineBox[CompressedData["
1:eJx11G1MDHAcB/B/eSymWolZdFKqy8P1QB3d3Zfu6lx6uOvpCunBWS9Yhilm
+ctTeVgejkWxPK2Qm6clXDoZhcQLdMM8x5DWPCyyIq/9f7/tu+8+r7/bb2JO
vsHkyBjbP5B//d81K+rNeT9UYnerWOCkhpUSR4jNwNZuCQ/qdiI8HJJlZytG
3nMj7AqJS13VmszRhD3ADxxP7yj3JDwW3W0BrZZSP8JeeFjxm91dEkhYApup
aOh9SxBhH6w46rzcqYOyL3Y73CuZWjWN8GQgvuVIY7OMcADOpbi93+AZTFiK
Kq9AedKgEMJTYM/L9zb4hhGehpaOwS/k+2YQlqHl4rhan1454WDYgodgsd8s
wiEoWajK3LEsknAoIq5FBnGZinAYZKceLkkpBOEZOKHUGY0+cwjPRJ67Q1cT
pxwO41bJ54avUYQjoJ3U/0HZqCYsB/+6VirVaQjPglWe/dY1NIbwbFjrNR+k
9ljCkeClh7OlV+MJK6BUf2napkgkrIRxnUv1nVF6wirkWA7aP92gDGRoivds
/0aYA7rVDv4evgax2Rw4/zLful6fJPbADoeOPPoVIEkWm81FwGN7udJEmM9F
V4eD4YmdMIvCq/Pf+/cmp4jNo7DukGfF6zTCTI1ol7LRw2oIczW0tdnhTpWp
YjMNQhraXeXT08TmGpj/TC/P3UyYRaNNMmFRzWnCPBoTrj/pP/neKDaLwaiu
N927PhLmMfDqaVNv7kkXm2lRq1hTXTokQ2yuRWfatj5ftwVis3m49NTCvSsJ
83lI/p3fu6mGMNPh0cujt+oiForNdTDfkVt+2haJzWJReNbUtLKTMI9F56pQ
3Qj3TLHZfHTeHn+gJI4wn4+f7bxgQz5hFgdXl9PW2VsI8ziYy9y1/ocXi83i
kVV0eemVXsI8HtaCZ+F9Y7LEZgkobDdtDFMR5glw9u7JSoslzAb+CLpyM44R
RiJSJ7dWNtYT5olY3yzb4/ecsC0RxQXpqeaZ2WIzPd5dfdAXd4Yw9AjxsTq+
dMsRm+vRuvPHhTwTYZsexTWO1qRCwsyAcw29NyOLCMMAryl1Q3cockn/BYHr
acM=
           "]]}, 
         {RGBColor[0.922526, 0.385626, 0.209179], PointSize[
          0.005555555555555556], AbsoluteThickness[1.6], 
          LineBox[CompressedData["
1:eJx1yH9M1HUcBvDP1Az0+DF2etDcFIsARYI7QkLhnrsD7gfH3X3vAI/jpoKK
pEMYy9pI4jPBiVw4CFtncQtnnJR/qP1gFognC6MkLOYtltW6sjYYrRonatkt
+7vP+9mePXs9ybWN9n3LGGNnHvW//V/SzgblCaNqsf9Qs+Fv0oK6GcIMzMBW
HJ5/QDgKgfmlzN7kR7/Q8cDmfbmZ9uWE5cDspcG4MQXhRPC4Bz3T0hOE12Fo
YeXfvZ9nE96AoTV9fdprSsIb4XXfmBn5WEX4KdQbf+4/rcwj/DQul9+U/OZ8
wmnoVKc/E+0uILwJgakrB31dhYQzMHA76/XyfDXhTHwVyE16+R8N4SzcKdaF
Km5oCWejs65308nblJWob7o+luosIqyC4cQPNZ7oYsI5eMEX0bhaKD8L2bXp
d+4aSgjnQv6FoiumjfJW3G9oOxY1oSecB8z55SkyI+HnIOs+oOjqoZyPWX3/
yNIpytsQ/umvP7/LLiW8HZOt3/pdPjPhApyqee1mnd1CuBDmWMlzzElZjVdT
XA2jC1bCwIG53w+VXrGJzYHIaNWqyouS2EyDluP3vnxzhV1srsGv3pGN+xMJ
My2uP//h9xY9Ya7F2i1vHZ8YIMx0ODK7p7Bx0SE212HY8ssbNXnlYrMiXD7n
noobI8yLUD+k1BVGCLNizGesdvgTKsTmxfCntKdX+wmzEgyt//q9sk8J8xLc
coZ3P7xUKTbTYzxZvjotdofYXA+u0hqstYSZAXktnSprpEpsboDtZKxrVbxL
bGZEj9J7Xl1FmBtxZEv7mcE5wswEWeXdreFQtdjcBCRpPvGkusVmpbi/5smz
WU7CvBQ5MY+3z3YTZmZMplpmwj7C3IyccEyw+m3CrAyTy999sSl+p9i8DAt9
H30wXUuYWfDwXMVnG9oIcwtkt5JO90XtEptZcadxwrc/ljC3YsA/3tR/kDCz
oaNOoW7+kTBsOLT+t6rRbbvF5jaU3wu6zVrCARuWqQaj1+oIMwmm3KKCHXWE
IWG8IXR00UuYS7AlnpjcGyQckHDUdGHnyBJhZscriqmERUON2LAjMWrXS1ct
hLkdpmbpcLeVcMCOyrlI62NhwsyBjqt7jR3RtWLDgfd7POnb1YS5A85QqzfU
TDjgwLqM4ZWegj2k/wU3NJkU
           "]]}, 
         {RGBColor[0.528488, 0.470624, 0.701351], PointSize[
          0.005555555555555556], AbsoluteThickness[1.6], 
          LineBox[CompressedData["
1:eJx10n1MzHEcB/CvbqTWHxelB7EkUV1cxIXq3ndXd3q6fkRI6ZTQJsJWeco3
TR5y5mlFqyY1ysM0eeiG+Y1sPWwXG5s/PA+7TbrbDdnM49++n/f23nuv/9/T
CrcuK/ZgjB3+23/7X3RDo1+dDq3YLi0ryt6uyPWA2Ay8ZvLnS1fHEh4P2cu/
c/DjRMJKyCavXelBUwj7wWKtLj/RQTkQSuXAjCfdYYRDIO+a+yuwNJxwKJh/
av+jl5TD4KrLelsToSIcDmXV5jE9+yhHQMrfq3G9ojwLlsgJoYNtMYSjULZt
xa2SRbMJqyDv//7QnhVHeDa6NjlHausoq6GUmp4eTZpPOBZltpOv9wUsIDwX
jmDv/MNfNITnQXpZe6RbG084Dm8CalxubRLh+ehxb0kYW6AjvACqmdMH2khr
IJ/+XTl03EA4HsMKddnWURPhhfC5aW0Jjl5CeBGeb9BMiiqivBiWhituawPl
BLRfv9vpik0nnAjZ/i1G6WcmnIR2/VevuGOUtbh0wCp9jpYIA/FppTtGVYQ5
EDbSanu8dKnYTIeMZ86Dx9sIcx3q50XZgwqXic30qO8777Jtyxab67HHd07O
vaAcsZkBfRv11SFthLkBTTGuLWM6CLNkVJVF+EUbV4rNk9FUcGrkrEyYpaD9
1E7TuXGrxOYpqLz2onmmD2FmxCHH7TxdCWFuRFSz653PB8LMBJX6w7fykdVi
cxN8lGds+ytyxWZLcPS5nl10EuZ/f1qeLRl+EGap6JhSXSEp1ojNUyH32zVn
iwmzNHzPjNmdc4EwT0NovfdOoyVPbJYOdZJvXMNFwjwdZxwh5cO9hFkGNpd6
tJaY14rNM4BPXQGXDxaIzTLR/r7HvP4TYZ6JvlrPFmPEOrGZGcsf5BefbiTM
zUi+c9//mZMwy8LADc+N1VMLxeZZyIjNu33lDmEmoXfVtZWafsKQENjyszF6
mDCX4I7s9DMoisSWJYSobo2rS6T9B4gmLjE=
           "]]}, 
         {RGBColor[0.772079, 0.431554, 0.102387], PointSize[
          0.005555555555555556], AbsoluteThickness[1.6], 
          LineBox[CompressedData["
1:eJx1zFtM03ccBfCfBFh1jqByMeq0kMZULQYUKgWhx7aWFgT/vQxZVcQ2OM1A
seGhOBJ/04k4awbIA8NLFBNEUeYtyJRBWTQCEjCCqJubC6jBIJdNokaJzj3v
9z3Jycnn5UQ4d1hz/RhjJz/2v/1/rL9L5SVasce1zFQQd++bCcIMJwLjagca
QyG2DD7vxVTLdcrBKJtTpR/+TU44BGh5pq8foTwbf7XW1P2sUxCeB95blL1R
rSQsh5RWVKtzUY5EsLH/7sizGMIKFHxfmH8pSE14Id58azs45baGsBJV/g8H
KmYmEF6MYPOt5aHfJRJWobT+h8o9ZygvxVaH5bTrVRLhaCgruv45/yiZcAx8
++RFn0dpCS9DaejxgFg75eWY3FXm3jsHhGOhsn+oOxZPOQ6y9Pbtg7cpq+Ht
8Db4B+gJrwDbMD2nZT/leGRdm+LOkxsIa5CXlzr2ut9IOAFNF941xCakEE5E
n04e8ekCE+GVuLLgdE+9inISttZeyVzxFeVk2IMiwzQVaYS1qNv79HLpLcpA
peGP40uiMsTmwMTTO8WJOsJsFRRn2hod1YT5KlR9NtAw0kaY6SC7OkuGJZLY
XAfH3y+7W7WEmR6VFs/4umLCXI+SL4aG2CHCzADJsEc92kqYG+D3qLsqsYsw
Ww2Ps+XGjWSL2Hw1wo50duaUW8VmRgS9/2U4OsAmNjcix7Pz3OUowiwFiyef
uBxJhHkKJra9j7SP2sVmJmTXzWjqHc8Um5ug9jq82sB1YjMzIn+dPLByFmFu
RtPhXNNYMWGWipqIvI63BwjzVIxKbJnrEmGWBnX+1/cPlWeJzdMwu8vCr9V8
KTZbA09Iz/D8aQ6x+Ro86etpnpAIs3QoBtuX9jevF5unw9dXeTE+eoPYLANe
t1w5mLFRbJ6Bwp8udG8qJczWIvb6w6CF2myx+VoolJK7OXeT2EzCUY3Pbzif
MCR4QgvC7/cS5hJkR6cOhn+SI7ZPgnOsLGrmIsLMgpBzPEKTSRgWhJVkvR1b
T5hbEP2iwGiev1ls38e/+vPJTgNhZsWDuT9umXGWMKzQLWrzr35AmFuR9ebq
ZPpjwj4rtt997j622yk2syFTX20+e5gwbGg5FR68+yZhboOqcGjqnyqX2D4b
5qkaAw8m0f4XnL+aPA==
           "]]}, 
         {RGBColor[0.363898, 0.618501, 0.782349], PointSize[
          0.005555555555555556], AbsoluteThickness[1.6], 
          LineBox[CompressedData["
1:eJx1x3lI03EcxvFv18xUMhA0XTWPMszUOeeRx57Nc+qWx5amTryVwrKykFL4
IhZqUjErqExHEakQpSzxyv4oS1TETMvAaCokVmapUFB/VH/3+zzw5uHlmnc8
pXA9Y6zqb//+v3VVz3LnKYWwvykkSWz31qJtEDaDxPZzZuc+F8KbkTOw+EW6
6EvYHlhbkvh2BxJ2wJXYdKmrTzhhJ9R2yt+7D0UQFmNteIt+pRiEJRBL032e
ZigJu8GU9/vBLxcVYQ+IZfaDkYgmvAcF8QWSG49jCO+FKbxRojwaR9gL0690
CrOtmrA3rj57LX94h7IPKp98bH0ZkEjYD7qV9t5mkYawFMFyk+1gE2V/mEez
2xyqtYRlGDNdLpqZTyIcgE8Rdqa3McmE5ejssLHYHKQciEr2ta+nnHIQNgal
GZYnKQejpGpi5bshhXAIrk+cmXSsoHwA/XHOItHtVMKhcHLQ1Xh2UA7DzHCH
0lOuIxwOsUQjXainHIHg+XxV8whlBUTz7rtapikDJRa9zslCmAOBIwsZLwb0
wmZK1Jy40G7/45CwuRJd2dccjXZpwmYqzLXdejSRTZirUKlnd0/3EWaRaFKF
Gtes0oXNIzEng7skmjCLgseGrOJKHBY2j8IlZr3Qe4Qwi8Zzry7Z+ZOEeTRG
zcWFZS2EWQzK6qwt25czhM1jYLvfsKnNPVPYLBaTxxpzS2YJ81iETdX3qNdl
CZvFofbc1pBqDWEeh+6K8f4hO4OwmRq1Oz5YDd8kzNVIVJcmqOuyhc3iYe47
y7yMhHk84l2NNSXSHGGzBDRY7Vyq1hPmCRhLkK2+O0WYJcJyrzP55yxhnoga
xXBDK3KFzTTwm1itc0slzDUYv/+mVOefJ2ymhbainAeNEuZaiL27RBfD80n/
AX0K8X4=
           "]]}, 
         {RGBColor[1, 0.75, 0], PointSize[0.005555555555555556], 
          AbsoluteThickness[1.6], LineBox[CompressedData["
1:eJx10XtMDXAcBfAf0kKLWopJC82ru0p6P9zTQ/dWt3tvCSklERG9jR70m2pr
ilpiDbM88shwKWpqCFOEtGhl6DK6TZaboSzl8bff92xnZ5+/z7z4lPCEiYyx
wr/9t/8lvXz70e+9UrH1Uj7gkKQ+YQ2xGeI+Xzzdb7qIsBH41N+66VxCeAb0
P8YXNqkdCJvD8WFpSI/OifAslCnt8xItnQlbYYbvDVX5Yco20ITPfeOS5EJ4
Pi4MjH/V9lK2hXZEsd24wY3wQlRN7pnp/NSd8GKo8w37O9I8CS9FQ4XylsrT
i7AEcT4VByvfUbaH46tlLtzSm7Ajmrp+6pkrCC9DqruuOWiQshOsGrd5mzJf
wssRqapOy3hJ2Rmt16fE2zn5EXZBQd9Hv/0Kf8Ku4OGxQwNaym5I/D7n8pHK
AMLuMGj7kGFyIJCwB+TyXf65lTLCnjBOHq5PUAUT9sLdB2fPl3WHEvaGtuVF
7bCFirAPBh/lXx30UBNeAc2V5q0b5ZSlsD40pfdTbBhhoGvt6OsJbwlzwGD3
sUJdUbjYf39OLzmmzNIQ5r5oyCmSd8asEpv54bm8Lce0NkJs7gf9mrKmHNvV
YjN/ZN5b3VUQRZj7w/yGZXFRLWEWAM+mKy1D0jVi8wCMxLmZuUkixWYrkasd
TFuSTJivxJ6AS6ahmYRZIMylvbf7CwjzQNTldR6QHCHMZKi52V3dgnVicxkU
x1N5axphJgc2j9o1TooSm8vxZMEzo1YTwiwI3+5k92ekRovNg1Clmfa+bsV6
sVkwSmTBhkOZMWLzYERYmn2xb48Vm4VAI6vvGYvcIDYPgU1IdBgOE2YKVIzu
TbH+HSc2V6DgTdb9Uu+NYrNQmL2+lpKRTpiHom/JztlGZwgzJbbkvj1hUUeY
K3GufZ8+/RdhpoJhdnLP41PxYnMVak5qO5x1hJka41U7fJLGCEMNK8lNw2Kf
TaT/AJrMOZM=
           "]]}, 
         {RGBColor[0.647624, 0.37816, 0.614037], PointSize[
          0.005555555555555556], AbsoluteThickness[1.6], 
          LineBox[CompressedData["
1:eJx1x39MzHEcx/HPsFMoNzvz61CkS1rI6QedXtfvX3d97wqn/EiWkV+HTH61
j42mRJQjNCHZrc3Gims3Z2d+ZNGkxM2anxVDiTbl5/C3z/u1PffawztrkzF7
EGOs7G///r/lx4TWlr+NELs3wvlKZm8NHQmxGZw3h8dlfBlF2A3NhjcljkAf
wnKYa+7YJnVNI6yA1HiTV/SrCI9FJh8vbb4ynbAS8oCWGzKlP2EvoMLYvut7
IOEpeBn02uPyipmEfcDXTzzavJuyL+Rpqm++P2cR9oPbif0F3aODCPsjz2g/
fLFtDuEA1HdbLSEPgwkHwpy63XPUuDDCsyAV6g76Rs4nPBvxMdj5Wx9OOAhO
j4HqQ6UawnNg7fn5pLdsAWE1BiwZy08XaQnPxcCuIyXmtVGEg/GysTO2+X00
4RDs7g8pKO2nHIqzHz6y/WFxhMOQ++Dy1b6ceMLzsGbTk8JGRwLh+fCpeeTV
MDqRcDhcz1orFaspa3C7ueXH/cgkwgtQXFdWfWtsMuEIFNu03rbpesLA2fLY
Qx7qFLE5IGVvO/fOTRKbaeFSPe6+WkCYa5F3qT236BphFgmlpyOrrY8wj4Rv
l9ewOyUGsVkU1iTuU20sMIrNo2DSrH6r3pAqNovG9amd+al1hHk0TIZFNSeS
08RmMeg41TBUN2Oh2DwGRVpL4bFawiwWwZOrk848JcxjYT250q/Na5HYLA7r
lTvuTdhGmMchet3DcqY3ic3i4erac6S1ijCPR/2eqj6Z9xKxWQLSfnF17bx0
sXkCzJnZKsvgDLFZIi70NWwN2UCYJ8J6qe65uWqp2CwJ6gxn5uO7hHkSOvIU
n0ekLxObJcN03era4iLMkyHvyDm/eMhysZkO75YdgLZjhdhcB8WYLcfrJ2WK
zfRob2t1/zGbMNfjwIuKkW/6CbMU2C0O+1f3lWLzFOTWdaZXehBmEvxlmsq1
noQhIb+pcFj4XsJcQlZPk839BmGnhBFNOkdLD2FmQO7pKzmSPEtsGJA2zq20
N58wN8AUsfnB3W7CTgPsn7jC5rdKbGaEMuCa7KCG9h99nHND
           "]]}, 
         {RGBColor[0.571589, 0.586483, 0.], PointSize[0.005555555555555556], 
          AbsoluteThickness[1.6], LineBox[CompressedData["
1:eJx1x31MDHAcx/EfI2HNIe2o3URSKR1Oorr7XLmHru6x0Eo6Yp7TLMY89Ms6
j5uHWrE8jBphy7jlMeomNvN4K38chQorD7Pz/NQD/rXf97O999kreNEa25L+
jLGyv/37/8eHFDod03tUYntVPGrUnNE7+wgzuFrvjNj12g9i+0Ii9aatPzaW
sASuon5LazcFE/aH3O0uc64fT1gKdrREVlYeQTgILlldvHFSJOGx8B4Ovbiy
SEF4HMJ6Ys0HV8QQDoHbMeFZ+o4ZhEPBy1c3andTDkNXrn/lqdexhCOw/9eb
4CsDZxKORFh274XqtATCkyG56/FdWqAkLMePYmVF0nIV4Sl4bIi3PAlXE56K
Aedr8g6tozwN77PO5cqaKSuQXx4k7QzVEJ6OyEH2Eq1MSzgGm1+ah6k9lGfg
el9Rq/O+nnAs7Ec8MuUPyjORnxN0rb0imfAsyLuq/NKrDYTj8CXu6jNzLeV4
pJ903tzuppwAe5vhzFqfFMJKtJ7JLj61MZWwCgXJtuNPqigD7hOPE70hRrE5
0N09tFDSQJipIe+ObvTsM4nN1bBvyfd0GS1is0Rs6Ofuc+msYvNE6B85lO0H
bWKzJLzt2XWAvSPMk7D3w706TWCa2Gw2PCv9LunVhPlsbHdcLj1bT5hpsHli
TkxmK2GuQfmwy0ObTs8Vm2nhOjpmtPnEPLG5FvVX8zqj6wkzHXZua5Fkt2SI
zXVYpRlescdLmOkRH/VyU21gpthcD/9PvyvfRRBmyTjeURD49Slhnoz9zc7q
3oFZYjMDMp43NjdEE+YGyC+mx54rzRabpQAl5/sG3yDMU3DkZLE04zNhlgrp
T9e3ANsCsXkqfD++CXlxgzAzwveh7pY33C42N8IUcEzRpCTMTAhVRnQtNhHm
JvgUmbc+ryHMzDCos4yZtwhzM2RRPTXLwheKzSzI0y1pGRlFGBZ0dKrmy9SE
uQWvplR+ys8i7LLgWmahY04bYWaFtv1B3dbvhGFF73xNVYD/IrG5Fc7VgaW3
5YRdVrxXxC1urCDMbFiBBkVbSK7YsCEo8pLPngTafwB8b3fp
           "]]}}, {}}, 
       InsetBox[
        StyleBox["\<\"C12U95\"\>",
         StripOnInput->False,
         FontSize->15], ImageScaled[{0.55, 0.9}]], {{}, {{}, {}, 
         {GrayLevel[0], PointSize[0.01388888888888889], Thickness[Large], 
          LineBox[CompressedData["
1:eJxV1H9M1GUcB/AndKVjLG0uSUrDUPA6j98kHse94fh5B9wdgcC4gwNlzU3j
D64kUXjIpOxOcpGuEdkifwyntBSxLEmXmZo/qIsGLhxuujlxqRWKYNMvbn6e
53m2Z89e2/Ps+ex5Pp9PeHVtYU0QY6xFm1NrOP+oMjF5zMwej9vmzp3RwaZw
hif+QzFDhT3yWiA3hLxN8QyEeeqOvPv+PHKC4lnY8V5aILghgvyV4jkomtpe
Gkn2KA4FKxoq3efTk0MUv4jGnI31e70Gsk/xy7idubnJeUX4geKFMKDk2f6B
aLJRcQQCO6Kq+r2x5CHFi1HS0Kf/b3oS2a04Ci7XwxPNOiO5WrEOLaW+c/y8
sF+xHj8XurUTKeRfFRtQV5j6+ScXhd9RHINvX7K8+YsD5O8Vx0ILJsw2lkE+
qTgOR+9uKLt+Jot8THE8+M2Ot7ZtyCFvUpwA36h5mWO3cKviRDQMj1bcm7CS
GxUnQbtt5oldNnKT4tewp9g753h2HrlL8TIssoYmHIspIEcpTkZvxsxNe+ba
yd8pXo6bl/6t+VJ7sCf+W7ERF8qeOfPqPeF+xSnYPbRu9d3/hfcqNqFicHKN
LcFJ9ihOxXhxW0DXLjyh2IyDH2/fv2pRIblHMfCbky340SockM0BLdmnebcL
z5bN0vDCxfpT8X3CYbJ5Gmbl/d5tMr9Ofk42S8dUN/l0lXCsbJ4OY9BQ8uhI
Edkkm1nQyVIbByKKybtkcwvKp8qpXNgtm2Wg/X7b7C77CnKHbJ4BXf0Hh0/7
hfWyWSYGte9ytwtfks0zcSta98B3o4R8RzbLgpYtkdPbyshjsnkW7DUruwzd
wk7ZLBvBg38dGLlSTg6RzbNx8k/PN4mhLvIp2SwHafYZi1eXuMkW2TwHW7Ru
M3xW2Ceb5aLncT1Ukntl81ystWxtmcwXrpXNrPAHjY8X1wm3yuZWXH/q6Hre
KnxDNrNhbXOwa6RTuFY2t8GPty8sPy3cKpvlIW7nHf8bKR5yvGyeh/mXlwyf
MwsvkM3y8dkKrYKaqsgdsnk+Kp5fnx6zRbhSNivAxoGrPR92CzfK5gW4Gsi9
7/1H+JpsZoc+blrSOmM1ealsbofn1qGlzoPCVbKZA6987Zrf/INwhGw4MGE4
32f7SXhSNndgnr73aZ9pJTlM9nEHjEu+KDh7RPgRIfcxyg==
           "]]}}, {}}},
      AspectRatio->NCache[GoldenRatio^(-1), 0.6180339887498948],
      Axes->{True, True},
      AxesLabel->{None, None},
      AxesOrigin->{0, 0},
      DisplayFunction->Identity,
      Frame->True,
      FrameLabel->{None, 
        FormBox["\"Event number\"", TraditionalForm]},
      FrameStyle->Thickness[Large],
      FrameTicks->{{Automatic, Automatic}, {Automatic, Automatic}},
      FrameTicksStyle->GrayLevel[0],
      GridLines->{None, None},
      GridLinesStyle->Directive[
        GrayLevel[0.5, 0.4]],
      ImagePadding->All,
      ImageSize->400,
      LabelStyle->Directive[
        GrayLevel[0], 15],
      Method->{"CoordinatesToolOptions" -> {"DisplayFunction" -> ({
            (Part[{{Identity, Identity}, {Identity, Identity}}, 1, 2][#]& )[
             Part[#, 1]], 
            (Part[{{Identity, Identity}, {Identity, Identity}}, 2, 2][#]& )[
             Part[#, 2]]}& ), "CopiedValueFunction" -> ({
            (Part[{{Identity, Identity}, {Identity, Identity}}, 1, 2][#]& )[
             Part[#, 1]], 
            (Part[{{Identity, Identity}, {Identity, Identity}}, 2, 2][#]& )[
             Part[#, 2]]}& )}},
      PlotRange->{{0, 153.9232209737828}, {0, 80.}},
      PlotRangeClipping->True,
      PlotRangePadding->{{
         Scaled[0.02], 
         Scaled[0.02]}, {
         Scaled[0.02], 
         Scaled[0.05]}},
      Ticks->{Automatic, Automatic}], {615, -157.5}, 
     ImageScaled[{0.5, 0.5}], {400, 247.2135954999579}], InsetBox[
     GraphicsBox[{{
        {RGBColor[0.987148, 0.8073604000000001, 0.49470040000000004`], 
         EdgeForm[{Opacity[0.7], Thickness[Small]}], {}, 
         {RGBColor[0.987148, 0.8073604000000001, 0.49470040000000004`], 
          EdgeForm[{Opacity[0.7], Thickness[Small]}], 
          TagBox[
           TooltipBox[
            TagBox[
             DynamicBox[{
               FEPrivate`If[
                CurrentValue["MouseOver"], 
                EdgeForm[{
                  GrayLevel[0.5], 
                  AbsoluteThickness[1.5], 
                  Opacity[0.66]}], {}, {}], 
               RectangleBox[{0., 0}, {2., 28}, "RoundingRadius" -> 0]},
              
              ImageSizeCache->{{52.805729984301365`, 
               87.17323390894819}, {-251.57917371361023`, \
-50.219073783359505`}}],
             StatusArea[#, 28]& ,
             TagBoxNote->"28"],
            StyleBox["28", {
              Directive[
               GrayLevel[0], 15]}, StripOnInput -> False]],
           Annotation[#, 
            Style[28, {
              Directive[
               GrayLevel[0], 15]}], "Tooltip"]& ], 
          TagBox[
           TooltipBox[
            TagBox[
             DynamicBox[{
               FEPrivate`If[
                CurrentValue["MouseOver"], 
                EdgeForm[{
                  GrayLevel[0.5], 
                  AbsoluteThickness[1.5], 
                  Opacity[0.66]}], {}, {}], 
               RectangleBox[{2., 0}, {4., 12}, "RoundingRadius" -> 0]},
              
              ImageSizeCache->{{86.67323390894819, 
               121.0407378335949}, {-136.80197375346694`, \
-50.219073783359505`}}],
             StatusArea[#, 12]& ,
             TagBoxNote->"12"],
            StyleBox["12", {
              Directive[
               GrayLevel[0], 15]}, StripOnInput -> False]],
           Annotation[#, 
            Style[12, {
              Directive[
               GrayLevel[0], 15]}], "Tooltip"]& ], 
          TagBox[
           TooltipBox[
            TagBox[
             DynamicBox[{
               FEPrivate`If[
                CurrentValue["MouseOver"], 
                EdgeForm[{
                  GrayLevel[0.5], 
                  AbsoluteThickness[1.5], 
                  Opacity[0.66]}], {}, {}], 
               RectangleBox[{4., 0}, {6., 7}, "RoundingRadius" -> 0]},
              
              ImageSizeCache->{{120.5407378335949, 
               154.90824175824162`}, {-100.93409876592219`, \
-50.219073783359505`}}],
             StatusArea[#, 7]& ,
             TagBoxNote->"7"],
            StyleBox["7", {
              Directive[
               GrayLevel[0], 15]}, StripOnInput -> False]],
           Annotation[#, 
            Style[7, {
              Directive[
               GrayLevel[0], 15]}], "Tooltip"]& ], 
          TagBox[
           TooltipBox[
            TagBox[
             DynamicBox[{
               FEPrivate`If[
                CurrentValue["MouseOver"], 
                EdgeForm[{
                  GrayLevel[0.5], 
                  AbsoluteThickness[1.5], 
                  Opacity[0.66]}], {}, {}], 
               RectangleBox[{6., 0}, {8., 8}, "RoundingRadius" -> 0]},
              
              ImageSizeCache->{{154.40824175824162`, 
               188.77574568288844`}, {-108.10767376343114`, \
-50.219073783359505`}}],
             StatusArea[#, 8]& ,
             TagBoxNote->"8"],
            StyleBox["8", {
              Directive[
               GrayLevel[0], 15]}, StripOnInput -> False]],
           Annotation[#, 
            Style[8, {
              Directive[
               GrayLevel[0], 15]}], "Tooltip"]& ], 
          TagBox[
           TooltipBox[
            TagBox[
             DynamicBox[{
               FEPrivate`If[
                CurrentValue["MouseOver"], 
                EdgeForm[{
                  GrayLevel[0.5], 
                  AbsoluteThickness[1.5], 
                  Opacity[0.66]}], {}, {}], 
               RectangleBox[{8., 0}, {10., 4}, "RoundingRadius" -> 0]},
              
              ImageSizeCache->{{188.27574568288844`, 
               222.64324960753527`}, {-79.41337377339532, \
-50.219073783359505`}}],
             StatusArea[#, 4]& ,
             TagBoxNote->"4"],
            StyleBox["4", {
              Directive[
               GrayLevel[0], 15]}, StripOnInput -> False]],
           Annotation[#, 
            Style[4, {
              Directive[
               GrayLevel[0], 15]}], "Tooltip"]& ], 
          TagBox[
           TooltipBox[
            TagBox[
             DynamicBox[{
               FEPrivate`If[
                CurrentValue["MouseOver"], 
                EdgeForm[{
                  GrayLevel[0.5], 
                  AbsoluteThickness[1.5], 
                  Opacity[0.66]}], {}, {}], 
               RectangleBox[{10., 0}, {12., 4}, "RoundingRadius" -> 0]},
              
              ImageSizeCache->{{222.14324960753527`, 
               256.5107535321821}, {-79.41337377339532, \
-50.219073783359505`}}],
             StatusArea[#, 4]& ,
             TagBoxNote->"4"],
            StyleBox["4", {
              Directive[
               GrayLevel[0], 15]}, StripOnInput -> False]],
           Annotation[#, 
            Style[4, {
              Directive[
               GrayLevel[0], 15]}], "Tooltip"]& ], 
          TagBox[
           TooltipBox[
            TagBox[
             DynamicBox[{
               FEPrivate`If[
                CurrentValue["MouseOver"], 
                EdgeForm[{
                  GrayLevel[0.5], 
                  AbsoluteThickness[1.5], 
                  Opacity[0.66]}], {}, {}], 
               RectangleBox[{12., 0}, {14., 1}, "RoundingRadius" -> 0]},
              
              ImageSizeCache->{{256.0107535321821, 
               290.3782574568287}, {-57.892648780868456`, \
-50.219073783359505`}}],
             StatusArea[#, 1]& ,
             TagBoxNote->"1"],
            StyleBox["1", {
              Directive[
               GrayLevel[0], 15]}, StripOnInput -> False]],
           Annotation[#, 
            Style[1, {
              Directive[
               GrayLevel[0], 15]}], "Tooltip"]& ], 
          TagBox[
           TooltipBox[
            TagBox[
             DynamicBox[{
               FEPrivate`If[
                CurrentValue["MouseOver"], 
                EdgeForm[{
                  GrayLevel[0.5], 
                  AbsoluteThickness[1.5], 
                  Opacity[0.66]}], {}, {}], 
               RectangleBox[{16., 0}, {18., 1}, "RoundingRadius" -> 0]},
              
              ImageSizeCache->{{323.7457613814755, 
               358.11326530612234`}, {-57.892648780868456`, \
-50.219073783359505`}}],
             StatusArea[#, 1]& ,
             TagBoxNote->"1"],
            StyleBox["1", {
              Directive[
               GrayLevel[0], 15]}, StripOnInput -> False]],
           Annotation[#, 
            Style[1, {
              Directive[
               GrayLevel[0], 15]}], "Tooltip"]& ], 
          TagBox[
           TooltipBox[
            TagBox[
             DynamicBox[{
               FEPrivate`If[
                CurrentValue["MouseOver"], 
                EdgeForm[{
                  GrayLevel[0.5], 
                  AbsoluteThickness[1.5], 
                  Opacity[0.66]}], {}, {}], 
               RectangleBox[{18., 0}, {20., 2}, "RoundingRadius" -> 0]},
              
              ImageSizeCache->{{357.61326530612234`, 
               391.98076923076894`}, {-65.0662237783774, \
-50.219073783359505`}}],
             StatusArea[#, 2]& ,
             TagBoxNote->"2"],
            StyleBox["2", {
              Directive[
               GrayLevel[0], 15]}, StripOnInput -> False]],
           Annotation[#, 
            Style[2, {
              Directive[
               GrayLevel[0], 15]}], 
            "Tooltip"]& ]}, {}, {}}, {{}, {}, {}, {}, {}, {}, {}, {}, {}}}, \
{{{}, {}, 
         {RGBColor[0.368417, 0.506779, 0.709798], AbsoluteThickness[1.6], 
          Opacity[1.], LineBox[CompressedData["
1:eJwV0vs/03scwHGXkmszZhYzbcctMuZbIebzdmvLg0ePFqlEZ7octKSi0yki
Q0eXU6OOs+oo5JTb2lmH5VAOHomcLlT7bowsZ12cchnKpR5O54fX4/kPvOiJ
+3m7DfT09KK+9r9VxQHPJLzLQdktHzhZf7Ih2X2khmP5A1Lw9yS6S9mgE54x
IloWoqCbNVb9lWxokA7cniaIkUN1mRdHxAYKp8D0LaEKkVKP+kUksWF9Ud9q
DaERNaSjA3NkNryS53UPELpQmS5zfO5wIEgebiWrCSrEKSUR/YMDoKsQlUgd
RtCjSW659WM/uCFeMDy+ZxJRD6l9M+VrYOlsbkhE6SyST/eEUPBVcHOWX5LD
1AO6UrvtrzkfWHqnbl1QtCHELIvLur6LBZpQZeSBu0bwZugIqbDSC4wukn6W
k01B1GvUa4GvhDTXTMq3ayzgQf75wpSD7lARqpm5F2kJ9o9mXydZuwGLZGeQ
rSFCcIGF/5SFCyQ96K/lplrDcL0f9WWgE8RozA0fUW1g3DaMl7mfAdrLzzJy
JWSIeDVBsH+9HDzumlzQ8SngMip5wm2lgX1r5yaBhR1cq6BNqYypULfbwdv2
ij24GmvN5xuWwcc0jTwz0gF4RlYX16fYgoYasN16iAbTSSm/JafbQKutwWZZ
xHKocSMeGRFaw3dWNY930OmApQZece4kQsJA6YvKd3TYvmhsoj3KEqRxET5d
bQy49fu/0xN1FhBdDQ75Z78Bo+SFxTNMM4hMmVeGRzuBWkD51DRuDFcH9o0M
ezhDYgevLEBuBGF0j1N2084wGFamlvYsgjDKtWzmExeYPXrnjuOEAYhzVOGc
SlcgtViJToTqA2qMvzQjcINYaYhebPUCgkpx2MnwFdAp8ieEP/+MivjLsyQE
d9ii9qVEJc8h/3N7C/peuMPfwqpd44EzKCAtVTtc6wG/sM50aEkf0U/05t78
jJUgZ29uWhM0hdgFrTaLN3iCaPRpGV2gQ+wm4huqHROmtp2YUAyOIxHfpdBf
w4QDW/zzpZOjKLhJl4M1eoEo6nFet9f7r9/lGe4M9oZeebGK+/wd2sAXTFyS
eAN3RTiJkf0G3TBu4LxYxoLPZj3Fccla5EZx1vZnsSBmUtfjVz6MNuuneW4c
YYGs3tyW91KD6nhDzUUbfGCvawxJlzCEJGrZHwqZD9h0V3yeMx1E8cCPLaRh
sDVw/GxFfD9aZb462FiIQXO0LIRno0Lp7UFfOvMwaIh/uLjYTIVuH+U2FhZg
cGEyuwjXVyGfd3Ess1MY7FmrMRCMKpF3Ry59qQiDQ/Ep5LYHSrQy56k+6SoG
HaXaVvoxJXKe2tvm2IRBuFBoVfkPjnbVZBwfasagfQes3d6Po+uJ2WvL7mHw
Y4j4C7kXR049RTJGGwatpnkbS1pwxJA0ljt3YZBbTVvSfglHtKQlQg8cA2N9
34P3N+IowZGI3isxqCu5UVvPxdGvCrv52j4Mrt4qEFQhHFHDmYeYgxiIO22/
v+yJIztGzE6WFoMSWqyoygRH21QJjrrXGKQLTXrq9XAkPp/UL3uLQfH8utP3
PykQZeHYplXvMWjKmE8e0yrQloZ8wvQHDPrGWk6bDChQyb5z3fVjGBjsq2a4
PlcghZP45OEJDNbNJHpyuxWIrC4P9Z3EgM8oqha0KdB/lCotfQ==
           "]]}}, {}}, 
       InsetBox[
        StyleBox["\<\"\\ncs = 0.057 barn\\n\\!\\(\\*SubscriptBox[\\(CI\\), \
\\(95  %\\)]\\): {0.04, 0.081}\"\>",
         StripOnInput->False,
         FontSize->15], ImageScaled[{0.7, 0.85}]]},
      AspectRatio->0.65,
      Axes->{True, True},
      AxesLabel->{None, None},
      AxesOrigin->{-0.4, 0},
      BaseStyle->15,
      Frame->True,
      FrameLabel->{{
         FormBox["\"Frequency\"", TraditionalForm], None}, {None, None}},
      FrameStyle->Thickness[Large],
      FrameTicks->{{Automatic, Automatic}, {Automatic, Automatic}},
      FrameTicksStyle->GrayLevel[0],
      GridLines->{None, None},
      GridLinesStyle->Directive[
        GrayLevel[0.5, 0.4]],
      ImageSize->{400, 300},
      LabelStyle->Directive[
        GrayLevel[0], 15],
      PlotRange->{{0., 20.}, {All, All}},
      PlotRangePadding->{{
         Scaled[0.02], 
         Scaled[0.02]}, {
         Scaled[0.02], 
         Scaled[0.05]}},
      Ticks->{Automatic, Automatic}], {1025, -157.5}, 
     ImageScaled[{0.5, 0.5}], {400, 300}]}, {}},
  ContentSelectable->True,
  ImageSize->{1242, 327.},
  PlotRangePadding->{6, 5}]], "Print",
 CellChangeTimes->{
  3.667711469282754*^9, 3.6677133608174677`*^9, 3.667717648594047*^9, 
   3.6677180157446527`*^9, {3.667718064342857*^9, 3.667718081973214*^9}, {
   3.667718416585634*^9, 3.667718458401558*^9}, 3.667719004936667*^9, {
   3.6677194708926764`*^9, 3.66771948539834*^9}, 3.6677195310452127`*^9, {
   3.6677195639191647`*^9, 3.667719654936658*^9}, 3.667720104763983*^9, {
   3.667720136610106*^9, 3.667720346434698*^9}, {3.667720913458851*^9, 
   3.6677209354270906`*^9}, 3.6677209657165327`*^9, 3.66773548979813*^9, 
   3.667736093840316*^9, 3.6677361604202337`*^9, 3.667736237333761*^9, 
   3.668254238532124*^9, 3.668255265776024*^9, 3.668256120524749*^9, 
   3.668333361167297*^9, {3.668333392546871*^9, 3.6683334036666393`*^9}, 
   3.6683340130467253`*^9, 3.669456983349675*^9, 3.66945762830602*^9, 
   3.6694605671790037`*^9, 3.669460721077531*^9, 3.66946095164192*^9, 
   3.6694610969857197`*^9, 3.669461232987105*^9, 3.669557010233976*^9, 
   3.66961610742319*^9, 3.6696332837925577`*^9, 3.6699848578888083`*^9, 
   3.669984947433011*^9, 3.669985036220358*^9, 3.6699850791996717`*^9, 
   3.669985254347612*^9, {3.669985285449545*^9, 3.669985330368556*^9}, 
   3.669985374056119*^9, {3.669985437282371*^9, 3.669985457904277*^9}, {
   3.669985492708325*^9, 3.669985543507881*^9}, 3.670131305677383*^9, 
   3.670154564870261*^9, 3.677564169289792*^9, 3.677915396520144*^9, 
   3.6779193242812557`*^9, 3.677919487017585*^9, 3.67793161903363*^9, 
   3.677935326790655*^9, {3.677935359900988*^9, 3.677935441129262*^9}, 
   3.677935474008698*^9, {3.677935505975809*^9, 3.677935542109735*^9}, {
   3.677935623589548*^9, 3.6779356387897263`*^9}, {3.677935696587152*^9, 
   3.6779357328893948`*^9}, {3.677935763037231*^9, 3.677935806671092*^9}, 
   3.6779358367465353`*^9, {3.677935970347106*^9, 3.677936060186517*^9}, 
   3.677936126139921*^9, 3.677936165268217*^9, 3.677937906749464*^9, {
   3.677938030576892*^9, 3.6779380467428713`*^9}, 3.677993850406967*^9, 
   3.677999022726614*^9, 3.678008943314899*^9, {3.678513960053379*^9, 
   3.678513969236731*^9}, 3.680063883064686*^9, {3.680064736315933*^9, 
   3.6800647543965807`*^9}, 3.680324409295326*^9}],

Cell[BoxData[
 GraphicsBox[{{}, {InsetBox[
     GraphicsBox[{{{}, {{}, {}, 
         {RGBColor[0.368417, 0.506779, 0.709798], PointSize[
          0.019444444444444445`], AbsoluteThickness[1.6], 
          LineBox[{{-0.5, 0.5157894736842106}, {0.5, 0.5157894736842106}, {
           0.5, 0.35789473684210527`}, {1.5, 0.35789473684210527`}, {1.5, 
           0.09473684210526316}, {2.5, 0.09473684210526316}, {2.5, 
           0.031578947368421054`}, {3.5, 0.031578947368421054`}, {3.5, 0.}, {
           4.5, 0.}, {4.5, 0.}}]}}, {}}, {
        {RGBColor[0.368417, 0.506779, 0.709798], PointSize[
         0.012833333333333334`], AbsoluteThickness[1.6], {
          {RGBColor[0.368417, 0.506779, 0.709798], PointSize[
           0.012833333333333334`], AbsoluteThickness[1.6], Opacity[0.2], 
           LineBox[{},
            VertexColors->None]}, 
          {RGBColor[0.368417, 0.506779, 0.709798], PointSize[
           0.012833333333333334`], AbsoluteThickness[1.6], Opacity[0.2], 
           LineBox[{{{0., 0.5261835024247616}, {0., 0}}, {{1., 
              0.3378651962937943}, {1., 0}}, {{2., 0.10847251038906028`}, {
              2., 0}}, {{3., 0.023216923276255005`}, {3., 0}}, {{4., 
              0.0037269271575040928`}, {4., 0}}},
            VertexColors->None]}}}, 
        {RGBColor[0.368417, 0.506779, 0.709798], PointSize[
         0.012833333333333334`], AbsoluteThickness[1.6], {}, 
         GeometricTransformationBox[InsetBox[
           StyleBox["\<\"\[FilledCircle]\"\>",
            StripOnInput->False,
            LineColor->RGBColor[0.368417, 0.506779, 0.709798],
            FrontFaceColor->RGBColor[0.368417, 0.506779, 0.709798],
            BackFaceColor->RGBColor[0.368417, 0.506779, 0.709798],
            GraphicsColor->RGBColor[0.368417, 0.506779, 0.709798],
            PointSize->0.012833333333333334`,
            Thickness->Absolute[1.6],
            FontSize->8.96,
            FontColor->RGBColor[0.368417, 0.506779, 0.709798]], {0, 0}], {{{
          0., 0.5261835024247616}}, {{1., 0.3378651962937943}}, {{2., 
          0.10847251038906028`}}, {{3., 0.023216923276255005`}}, {{4., 
          0.0037269271575040928`}}}], {}}}, InsetBox[
        StyleBox[
         RowBox[{"\<\"\\nC = 0.024271\\n bw/\[Lambda]: 0.778689\"\>", 
          " ", "\<\"\\n \\!\\(\\*SubscriptBox[\\(CI\\), \\(95  %\\)]\\): \
{0.571634, 1.0582}\"\>"}],
         StripOnInput->False,
         FontSize->15], ImageScaled[{0.735, 0.82}]]},
      AspectRatio->NCache[GoldenRatio^(-1), 0.6180339887498948],
      Axes->{True, True},
      AxesLabel->{None, None},
      AxesOrigin->{-0.5, 0},
      DisplayFunction->Identity,
      Frame->True,
      FrameLabel->{None, 
        FormBox["\"P(X=k)\"", TraditionalForm]},
      FrameStyle->Thickness[Large],
      FrameTicks->{{Automatic, Automatic}, {Automatic, Automatic}},
      FrameTicksStyle->GrayLevel[0],
      GridLines->{None, None},
      GridLinesStyle->Directive[
        GrayLevel[0.5, 0.4]],
      ImagePadding->All,
      ImageSize->{400, 300},
      LabelStyle->Directive[
        GrayLevel[0], 15],
      Method->{"CoordinatesToolOptions" -> {"DisplayFunction" -> ({
            (Part[{{Identity, Identity}, {Identity, Identity}}, 1, 2][#]& )[
             Part[#, 1]], 
            (Part[{{Identity, Identity}, {Identity, Identity}}, 2, 2][#]& )[
             Part[#, 2]]}& ), "CopiedValueFunction" -> ({
            (Part[{{Identity, Identity}, {Identity, Identity}}, 1, 2][#]& )[
             Part[#, 1]], 
            (Part[{{Identity, Identity}, {Identity, Identity}}, 2, 2][#]& )[
             Part[#, 2]]}& )}},
      PlotRange->{{-0.5, 4.5}, {0, 0.5157894736842106}},
      PlotRangeClipping->True,
      PlotRangePadding->{{
         Scaled[0.02], 
         Scaled[0.02]}, {
         Scaled[0.02], 
         Scaled[0.05]}},
      Ticks->{{{0, 
          FormBox["0", TraditionalForm]}, {1, 
          FormBox["1", TraditionalForm]}, {2, 
          FormBox["2", TraditionalForm]}, {3, 
          FormBox["3", TraditionalForm]}, {4, 
          FormBox["4", TraditionalForm]}}, True}], {205, -157.5}, 
     ImageScaled[{0.5, 0.5}], {400, 300}], InsetBox[
     GraphicsBox[{{{}, {{}, {}, 
         {RGBColor[0.368417, 0.506779, 0.709798], PointSize[
          0.006944444444444445], AbsoluteThickness[1.6], 
          LineBox[CompressedData["
1:eJx1yl1Ik2EcBfDHiMqknJA0YSuVGiJv6nR+1raz7y1TN7WJYWJSxCocCA7x
ox5G4UW4FMlQ6iaMQkXK9GZGFhGhBlkblFm5MomslalBJkZ23fs/cDj84CRU
u4tPbGCMudb7b/9LWNIS3v5DK+4FLS+JVqr2LhJm4IvRM5K2JcJbwJ2ZV1Ij
t0LcEsT3Wr3vZVLCO1BV5y9I7pcTXv8tD2xsZ4mEZbDHdc32XVUQjseksUr9
/aFAOBE57RNHb8tTCO9BvcPT2Z5KWYFQTSjw7RTlJCy0TF2y96QRTsZ5v7++
cYiygFefKxrcQ0rCKQhGpa1us6cTTkPbp+e/yr0ZhJV4I31yfLBERTgdxqHf
u6dcmYQz8GAuSuHszyaswlOb1HfjWh7hTAgRc3WP1ihnIbiSXz5tUBPOhvWr
q++xQUM4B00ffKdDM1rCuShMCIydcYNwHroDY6UxMh3h/ahJ0FgOvtATPgCz
eyD27LKBsBrdJ+OLVu0mwhokq3aWVYQpa/Gndzyl0neIMHBkJPDSoyoQNwfm
76U2SOoIMx3mLw5bsiYJcx2qb+U13tUXipvp4ZlQ125uIsz1qH3WGhO6TpgZ
EPfTO56bZBc3N2DWLZwz3yfMjIhYvHBz0OEQNzeiVb0WTGwuFjczobnaLYRl
peLmJuTGRM5NlxNmZnR0Vnq7BglzMxwdoxFNw4SZBSvKHpNfeljc3ILYd0vY
JBBmVsjZvi9FGqe4uRX5+R99u14TZjbcOTZaaq8qEze34S2PHBEu0/4L2Man
Vw==
           "]]}, 
         {RGBColor[0.880722, 0.611041, 0.142051], PointSize[
          0.006944444444444445], AbsoluteThickness[1.6], 
          LineBox[CompressedData["
1:eJx1x2tIk3EcxfF/q4ajoF7M1WLFjIxhY7h0Ojfnzp5tbrSZl2oGhU5tYYRd
wIXQyicoTHQiSSGVJppZjBVzgUSETYqkrTKiUiitVKIisLQSjG5v4/kd+HL4
pFQeLPGJGGPlf/v3/4/XtzywRCUQ9ox5hPUWcvNSwgxvFq59D3lkhJMwWtH3
wf40hfBKXJ2tjshT0whLsTOvvnkwuInwangvVRR2ONSEFajrL5B6fZSVcBpW
NP98pyG8HgrnhVnPiwzCG+AW7eqd+6ojvBEK5dFOY2MWYRXmO+IHzoQop8Fd
dehi/LeesBqtnaJVzrYcwhoklE92n1cZCKdjRF6kfTxBWYsp/8DN9yIj4c2Y
aimzuVUmwhlICiTf/TZIORMJ7vAx/zkzYR3E0YErjzgQzoLsiGkytZ8jnI1f
reEaa7uNsB5DBX7xngkX4RxcT5SXnT7pJmyA2VEd3ldZRNiI6OfjDxvGKOdi
cW3A83FRMWETfDeWPvPco5yH/QviwJrcEsJm3PF1X77lpAxEY11NevM2YfOA
bqs3edxDmFkg2ZLpamsizFtQcz8+PNO+XdiMw+RYIPRqmjDPoccZW7LOtUPY
zIq3n0bTtRHCvBV948Nda78QZjY0WpUvg3OEeRti3cuXDWk8wmZ2hKefx34E
CfN2ZO+NlNYpSoXN8mHXyWrl9YT5fMROFVc1nCDMHHjNS26rz9L+AwWfgqc=

           "]]}, 
         {RGBColor[0.560181, 0.691569, 0.194885], PointSize[
          0.006944444444444445], AbsoluteThickness[1.6], 
          LineBox[CompressedData["
1:eJx1x38s1HEcx/FPbH4zkeVXohrhpvLj/IyXw/lxKHeSvxRSipEabaX5JsTG
Vof6A2dtTbN0ySZHkVIWo5bZaoWFm2lkN1HGUP3d5/3annvt4ZKRL8/SY4xd
+9u//28ig2mFqiOMb10Yy/5V53OjlzBDv8X5DeXmFmEj6GzO7B5lduDbErpO
5XDodRfCu1C5nRadoaJsi4sf32Q3dO4n7Ij5DfkXUz0Pws4wGi1oO71EeR8C
7pQs7PU7RPgAYpYkfS+avAm7oq0od/G3Ukz4IDSbCq81S3/CHtB2aCUPJoII
i7Am+5439jmMsBfE1drpRiMQPoxlg6GEt2OUj+Bd9eQ9k3HK3ri7o7JCLg4n
7INLMjPzh6Dsi2Fp+ZRvPGU/DHZ7Nl6xlhAWY8mk/EPxVARhf2zNVql1I5GE
A7CsMS6v0Y8iHIizl2tz0lspB+FZ1mPNwlPKwXAquNBsq5YSDoHat85uD+mj
yBu0smleoRwKqaEyttwhmnAYKoZ01aX5lIH1V6tFiztj+RaAvoWXNjoHwiwc
9taqT9raOL6FcLimrefmaWR8MwlKqzJNLTzj+RYkWHKUi24VE2YRiJufbplv
IixEIOVn8nuPLsIsElYFCvfArQS+hUiUts+1rrsl8s2iEBqApJ4hwkIU1HP5
6omVY3wzKX7MtEhu2x7nW5BiW61bDdZP4ptFo7tGb0BsTliIho39WHDPbcIs
Bg6b978WdMn5FmJQ2LPgmJmq4JvFokn5Ou1qRDLfQizs3FVlZXkn+GZxeJRu
LdwsJCzEoUuRXTHZSJjJUD9R6pVSnMK3IMO5b7PWT0oIs3jkm/XHOI0TFuJh
N9Kg3+51km+WgIGQnN6ZVMJCAtxO1Tsb1hBmiZgUjJ+L6mn/AQzPCBs=
           "]]}, 
         {RGBColor[0.922526, 0.385626, 0.209179], PointSize[
          0.006944444444444445], AbsoluteThickness[1.6], 
          LineBox[CompressedData["
1:eJx1x2tIk3EcxfG/YqRhaORtYDrtwjRbm6Ztbrrj5u7TTE3LFpqVFXRRfKFS
xgMlBBWZYllJpLiyNB2lIKSTKLKyDCq6EGqSLHOGS4XMMKu38fwOfDl8IgqP
Zu7zZIyV/u3f/z/u2IeuI44fKn67Vf5O37dV1iDwmwH5nwKWZoUQ9ob71ULY
tF1A2B/uU6LewGkh4QBUzxx+Ll2MJBwCUVmJwjopIhyK4vHagYQlUYSFKD8X
rlF2RxOORMEyiTvsvJjwGtj3f0nYUSchvA6WioMDu5RSwiJYHKGW14VxhKOx
1+4VPVpKOQbWziKnsltGWAzZiFz5rI+yBO+VPjnalXLCUoxbr/++bFMQjsX2
tqhOiV5JOA7lihfefvYkwptwdkGq+KpOJhyPngMR2aZBygmQlTffqvJWEd6M
HN2cZ3IMCMswNufV0mGjLMfF2ON50mHKibhmmCxZma0mrED63G5t+xPKStSk
5df6N2kIJyGzdWosoF5HOBnOpg2Pz8j1hFUYjrtpCrJRBm7nNuhcXQZ+c4Cz
Rhfeu9rIb5aCiTsvy0YzCHMpSHeU/no3RZip0W6ezbr31MxvTo0TbUUPpicJ
Mw1uWIUbm1u28JvTYLAiIri+lzBLRXviHofXBGEuFTPik9yK9Rn8Zlr0Ob0H
XL5b+c1pUeUxVHylhzDT4aOgpkF9OovfnA6uwJGOCzbCTA9b3kSl05DNb06P
5YckgrvVhJkBQ/OzLW/shDkDtJdaXXmfCTMj/NIKfs4It/GbM6JR8LC/0UyY
mXC1Mt7ouUiYM8EjMdiQ25/Db2bG2tphPPpGmDPju3gV5nfm8ptZMMT53I+p
o/0Hq6naCg==
           "]]}, 
         {RGBColor[0.528488, 0.470624, 0.701351], PointSize[
          0.006944444444444445], AbsoluteThickness[1.6], 
          LineBox[CompressedData["
1:eJx1x38s1HEcx/HP0I5V25UkzSETl7g7v7ofcV6O8/MkhPw4/cDJMhQyoX1v
1VqLYvmRs0roBxvXkrV2Tdcfbv3DP/24HZ38YfNfS+uXFav+bd/3a3vutcee
k7U5FS6Msca//fv/B+8y0YLCDfz+HF83iqSxEiFhBuHu9ZLrw56E3dFZfEy6
2OJDWAjhljhtfpGI8A5Yj1ruNt/0J7wLAYJ120xvEGFfsPCo8IiuEMIBeKz2
fajIFBMOhFWY19QrCSUcBIXo7VJ7IeVguJtkklMaCWExZI6qTvm8lHAoLm0W
nNjeJyMchlhFx6IRkYQlEO80z3pYognL8OFaT3cV6QjMvVc/nRKDcCTOuwr2
FtspR8EvfFxtLU0gHA2Vc1NSwz3KMQgcW3ggGKF8ACrHVOHGioawHGcvDD0P
kWsJK2DIutOqaqGshCpUP6nsSyGsQk3/V3VNVDrhg5iuzPnY459BOBbzQ6Y0
2w3KcVAZC2b71iirsWjyyrO+0RGOR6lT2Vb+gzJQZP6lkE1m8psDJqoHn80F
H+I3S4Dp1baBZdcsfnMJ8Lpd1JrscpjfTIOV766Gd6uEOQ08b33pl2Zm85sl
olbPaYfrCXOJ2OcXGPPzPmGWhEq7LdsWm8NvLgmzZvn4cjFhpoVlbXD6SQVh
Tou2y+VS92rCLBn9nuec9Qm5/OaS0azZiHh9kTBLgXJG1JC79wi/uRRcMSzM
vewgzFJxeuTTjMRMmEtFh3G1/XhjHr9ZGrbW2SfOdBHm0lCw3/DC2y2f3ywd
4/bf36p9CHPp0DseObolhFkGho11Jr2GMJeBgSZde0wiYabD6FrZ0tVWwpwO
Ts7DEtZTQPoPKMvM0A==
           "]]}, 
         {RGBColor[0.772079, 0.431554, 0.102387], PointSize[
          0.006944444444444445], AbsoluteThickness[1.6], 
          LineBox[CompressedData["
1:eJx1x2tI02EcxfEHwcy5xERLQZu3qemY2nLe3dG5OZcrXbaBFpnWosgUkmVL
64GSvJRUmviiCJIR3fAWhlpQTcHAUkeKoUkhVkShKWhFQva6/+/Al8MnuKTc
eMSFMVa23r//b4OHZ2sXp1XCXlSxuF8K8wkGYTMUF3R6V4nEhDeC2xxpvh98
CHthUWIZPvY0hLAPdA7X/dbOUMJ+qLOerFo6ICUcgLpJsUN3KoJwEL701Cxf
VW4nHIKg/INFjX5RhMPwU98m6muWEw6H2Oh4+1oSSzgSssB7C/FN8YSj4LNc
8/FNchphGb4lyl9oclWE5bBYRdEy1wzCsbAx5dn52kzCcWg6qlv77asmvAOW
u/pNaxGUFfg6aFXXx2UR3glTZm3DlIFyPPpHZ15Fp2sIK9Fa0fC4/QrlBGjL
u7vqJ7SEEzE73FUc4JFNOAnG+e+j9jEd4WTYJG7uF/7oCafA28XZXlq0i3Aq
us9M+1/iuYTT4Nk+dd/gYiCcjt6GVcNIJWUVbE+2dY3YKQPaDeZ3E9W7hc0B
z5DwAVzeI2yWAWdwWaB0jjDPQMzSmHRLaJ6wWSZ6LKOKuUOE+bqNCSsllYSZ
Gqf9r3tEXjQKm6vh3muourNKmGVB6l867lwjzLOQ35L/+eG5vcJmGpxnE/1h
NwlzDdzannd4mQuEzbRIEU8WPntJmGux0CLKG7+9T9gsG0PTQw/YDGGejeiO
49bNqSZhMx22ypUV9lbCXIekYo8f2lnCLAeSFtOjvkKzsHkOAmNM3p+qCTM9
btkVK43XCHM93nP3AdkN2n8Bm1iuag==
           "]]}, 
         {RGBColor[0.363898, 0.618501, 0.782349], PointSize[
          0.006944444444444445], AbsoluteThickness[1.6], 
          LineBox[CompressedData["
1:eJx1x38s1HEcx/GPdkhbdttlrORHzK/8iOPi0L3uOM7PK7+PWSNl1W6MWdbW
+hialeTHZBVSVzQZ/VUmjD8kRm0sbX5sN9ZYmh+XyDT9+Ld936/tudcezrkF
SRcPMMbK/vbv/5/xbpmhSW8OYW8oav3ciivOiwkzDG2tL7xptyV8EPzOon5S
7kJYDCf9cpe+gPIRiL3mDldmuRG2g8Yu1+J4yUnC9vjpsjjr4OdL2Amizvsp
uRP+hE9gIqpNsVMaQNgVvGH51ddxKWE39K+aWGhqIGEPuO6HD4imKHthQ64q
etIqI+wNY0Ff1tZ7yr6o6h8zs9mmfAobQ7xy0iqYsD9KLxkU0YkhhAPgHfhi
oGKHshS/pA/FZv0KwoF4l989ZToGwkHI09v9HgiiLIPDJ8noso7yaexLE7xK
9ErCwTBl9O7u1VIOwX6dU4f1NmU5Zq8WZm/ZqgiHotsYWiUapByG60sdOsdl
NeFw1LSnFo6lRxM+gw9FHpNdXhrCCqx5No1cMFEGrFtcntXoYoXNgdfGoxvj
TwkzJQL6msoNNXHC5kpksuqpy+J4YTMVZEqLtJdRhLkK9buWzWuGBGGzCMge
H1q13CTMIzBj478WPJYobBYJyXzhbIb2rLB5JGLq2j539RBmamhtJ2L1bueE
zdXwzCoTDXYQZlGoLOmrr90jzKOQvHllsfNjkrBZNHqKe3Xe2cnC5tH4Prci
ibufImymgY+5u25+mzDXYE72PGfFLFXYLAaeD4q0cjlhHoOBew3uKxGEWSy0
LfaBXzoI81iMWPY23zYRZnGQbN5svGGdJmweh92cpUflasIsHu4zeWOqTMI8
HuXVJRKfPMIsAZNq32mfa4R5AoadWu3DRgmzRDhOf1NX/yDME7Genz8szU8X
NtMi6JZzhqGQMNdigVu99W6k/QfeWRnC
           "]]}, 
         {RGBColor[1, 0.75, 0], PointSize[0.006944444444444445], 
          AbsoluteThickness[1.6], LineBox[CompressedData["
1:eJx1x3lI03EcxvFvWqRpbngxjzwi7wO1mTqvZ5vO6Q6PqZFQmiRohnlgFqH8
KoyaR2IqK6g8ENQihUIsi4zARMiJEBM8OtT9YUUrOwzp/Dd+nwfePLx8i0/m
lFgxxs787d//v260FC2arcFvS7Kl7vKHZrkTYYa2xSdHLilEhG0wW6Gbf2Xx
JCxE7OR6u97Bj7AzIpYWvppeBBIW4bRyuUzSE0zYE4aJqKVjh8IJ+8BQUJrv
1BxJeC8M+ZUbm9+iCe+DZ+Ijg+F6DGF/CDv69pzoiiUcCEvjQ733JOVgKLPi
FmGKJxwK4dHWrFqPBMLhuM/CSkULyYQjMDB+2HE+CIQjMaUbGxrQU47C8mq1
a/aMlPB+VJTbeTx9Q1mMoYDhKX8rGeFoVH+MybzrSvkA3ha63Kv6RDkGDr+8
nu22lhOORbGvo7K2n3IcFC69PtdGUghLYN4w9QrlqYTj4XWq/0JBpYJwAi4K
OydsB9MIJ0Jfu6vKqFUSToJE3KbvXU0nnIyG8G0j2roMwoAkMNrN+JIwB7hP
lw85z6n4zaRYF0UmeevU/OakcPyeVD04quE3k6EirD7kZ7aW35wMn+3lV2eb
CDM57No93k+kZfObk8NkmeuOzyTMUvC4xP5s6TBhLgUBssm+tWXCLBUCm63I
c5U6fnOpuKITO/y4Q5gpcHtLPTomyOU3p4DUrcokdiHM0nAjO+RLmYowlwZj
np95I4swU+Ld6I7jMy2EOSVM6503czoIs3QU6pxqXvcQ5tJR9kDTWLpCmGXA
2Pp7s2F7Hr+5DGh2rjSZiwgzFQR+8/VBI4Q5FW51T9tDlc9vpka5Sdrl6n6Q
35wagrWa88G5hJkG9drncaJWwpwGS5zteGgn7T/TbeYr
           "]]}, 
         {RGBColor[0.647624, 0.37816, 0.614037], PointSize[
          0.006944444444444445], AbsoluteThickness[1.6], 
          LineBox[CompressedData["
1:eJx1x1tI02EcxvGXIFtKmmlkuoZbqfNQHtK0edizzc3NU5qmZF2IKQs1B6bk
lbxGm+Ep20wTSiylwigoL6LSMTvsRhaFGnahmYlFqHhhZhZaXff/PfDl4SMt
MR0v28IYM/3t3/+3Mzm2rYPTSmEvK/m77kbv+/OEGRxNQ1MdE6uERUDDkqWJ
b4Owd0J0t89/7ycpYV/Iax5UcnswYT/MfG1xE1lCCItxT4wKR1Io4UD4bRSp
hwPCCcuwvMNX7qE9SPgAemsfRWhKoggH46xLuuayUpbD98cXH3N4NOEwsCDz
WkMX5QiIVhcufv+cQPgQ9B8WysXxCsJRKNaGS5L7KUdDvvlCMqJJJByDOaVG
PGehfBhRLudwyEPKsVi5Y6uz/EwmHIeeGVn6rA2Ej+CyVTrt10s5Hs5Jddy6
QkU4AfbTA4q6c5SPQjK4WWM8T1mBZ5HGOfM+DeFEOD0zEip0lJMw8Nq1aEcq
4WT0NKtGbVmUUzDf6dE8cYWyEjJjpEzhpiMMuDU+tXp5pwmbA7Pi+ltXJXph
MxUGjo19+xVEmKvQtuFIKS0lzNQoaHXUjywZhM3VaAvO3P82P1PYTAPnm7w4
u1eWsLkGodcvnGypyhE2S4V50r3t/ThhnopTK7EWkU+usJkWH+WPa603CXMt
xsZvuPNLecJmOgT8Lut/EpYvbK5D88v25cUqwiwNE0b/9dZxwjwNo7s9vYey
Twib6VFYXW2IySXM9egeNOmdRYSZAaZe6W1lSoGwuQGJrzqzy9WEWTr6jB3i
XcWEeTpMle1VgXsKhc0yMMW3P4+4RvsPySq8Bw==
           "]]}, 
         {RGBColor[0.571589, 0.586483, 0.], PointSize[0.006944444444444445], 
          AbsoluteThickness[1.6], LineBox[CompressedData["
1:eJx1x11IU3EcxvHTljapzWSpg9KaiJpstnIvNdfOs1dHL+qOa4VRZilaUVJU
F9XF34tWSVkpRngRMejCFUuEbpSkTEibJIEzaRgusSXVWEkEUlHdxvk98OXh
oz7cKjRJOI478rd///+YystaMhZ4caf4e3XzgfwHSoibQ02DZyRLryIsQ19A
eP5isoDwakyr2bFiQynhNdgXHzPr0nSEVfDlZt/N3FhOeB0aVd8i+5cZCW/A
uEodH7pfQbgAVxTzB39VWQgX4tq0+U3VAOUiuNue5A3csBEuQWC8P5K4TbkU
O/Qxk1ZtJ6xBUD7D+EnKZbB3Tv1QNjgI65DPV8dKWilvxgfFqfBFqZPwFvT8
ftoe8rsIl6NoUtmW+Z6yHgFvH//ynJuwAZJg9EwySNmId5J2LPVSNkGIGpc6
Bj2Et+J8sUzxfXgn4W1YkianX+fsImyG8ePbuUvHdxOuQKh7/WfFBGUL+l/5
1948Wk14O/JuzS02X6ghbMUzbwFfd8hLmEd1MjIm6aAM1KdbZnNHCDNgYjjR
lTZLmLPhgFVjaFkgzGzILUtUpGcJ4ubs6AqcvBq1EWZ21KdO54QbCXMOrLBO
Fcp+EmYOND++LjdpasXNOeEYfTjqsxNmTmgzZIkvKZ+4ORdODIXkPV8JMxc+
rQS/KOwRN+dGk2vVHXQSZm48ssxKz4b94uYq0bs8Gc/W7hU3q8Sm2thln0CY
82CGZQxqumn/ATNxhKY=
           "]]}, 
         {RGBColor[0.915, 0.3325, 0.2125], PointSize[0.006944444444444445], 
          AbsoluteThickness[1.6], LineBox[CompressedData["
1:eJx1zF1Ik3EYBfB/LkiNQmXkxxbTNkJy5eb8aLm5s023VaSlLhcZRblMK7Wc
WSDrFSoYFSSrrNZCgyL0xqhNrAydXTTrykqi3G7sw4yGNTQGFdl173PgcPjd
nKz9zZX2OMaYfbH/9r9E3SGtK6rj95yO9aUcsvkXCDO0bB0QPRelgd/xGIlJ
FPV1lJPQUx/SSdszCAuRmf40ljwsIbz4s+uY0J+6nrAYioUDBTc9lDPREd0n
PH9CQXgNxJdOLfE25xGWgUU7v9WWqwivxQdn471Wh5pwNpY+EX49vVxDeB1+
6VqzI3YtYTkuLBt1Twcob0DL+5WOeEkJYQVW+c4WPtwDwkr4NYLc8KyecB7u
zvQO7S0yEFah0D0S90lNOR99Q0g/GjQRLkCKK6xdrTETLkRE6vPVBikX4ZFy
YOqcxUJ4IwJ2g7O6ibIak/cFf6zdWwhvwvGT78aHE7YRLkbjZqN0zFZBWIPA
xO+ffS8oazFvujj3cXA74RIMibxKX+oOwjo8uH09STpLGci5KvsxEyHMAcUy
52FnfiW/mR5jTW0Zl48Q5vQQJPbHKsKEmQHfg+6GLnEVvzkDslaMu15SZkZ8
nkAozUOYM6LmWV2D5xZhVor26e7diQnV/OZKkesYrc5JJszKIOnpbXsrtfKb
K4PujGpe1kKYmeDNE3fKg4Q5E6ye192Ttp38Zma8qrrzZvAGYc6MLqvzWnk/
YWbBl46DhvAUYc6CEJfwWH6lhvRfLE6U7g==
           "]]}, 
         {RGBColor[0.40082222609352647`, 0.5220066643438841, 0.85], PointSize[
          0.006944444444444445], AbsoluteThickness[1.6], 
          LineBox[CompressedData["
1:eJx1x39MzHEcx/GPSsuaubXcKOry47payVXXj+vcve6qu35e334ho2hirLrG
FGr6zLGlo42JEcmMLZkfKYuy2i40xaoRS340VpboB2tDbfjXvu/X9txrD59c
S1qeA2PM9rd///8+TJnr+TYniHtSV1fm6LNd6kaYQbax4ux09BLCLtjamOW0
2+pBWIKtgzWqiVXehN0x+WXHvZCHMsJLwE8Ik0UrVxNeBq5pziw870tYBllG
+SHjrwDCK1AhtZ8KVQQSXoWutt9uXYeUhOXoHd/Xk60MJazAbOx3i85ZRdgf
wsLaliGXMMIBOL1juedgNeU16Byv+ry0hvJaKCacH9ekqwkrMTujdbdVUA7G
kU1e/Z6tGsIh6PWUdrq6agmH4sLFH0lngyirIGmIf9pWpyMcBrjMtvp3UA7H
+JD8ZvYZEI6A3DaY716mJxyJykuaT7yNshrXJIG7TAcMhKNQ6NTj83VlDGEN
io/XNf9opLwOA8kDL5qsRsJaGLpKhp+kmAjr8PywymAXKAPvnGTS8+MJ4uZA
lcN8r8yWRHEzPa4FNaq1jkni5np43Xj9wFdDmBmwZ7Nf2reTZnFzAyxNtfcr
AwVxs2i8HPXPjdpLmEcjflFlxlgpYRaDvVH7H5lthHkMXmal+fa/IcxiMdU8
6Ng5RpjHok9eP1+dkypuZkRD+e2jLmWEuRGL9Zbh4GOEmQk/BfvI1AxhboJd
n3JdqU0TN4tDd7vaLbuAMI9DeW+/R+tBwiwefdNS4aAiXdw8HonWBIWDjjBL
wPuL7eFFTYR5ApTRr9xTuwmzRMzJPiJXkiFunoirZZG3VxgJsyToc3fNxaYS
5kmwhj3bEviEMEvGvMYrvrd6CPNk2C8XtwQPEGZmWL1LO/Z8J8zNKG/IuHPB
L1PcLAUFXuckTXrCPAUh+eZabQ5hJqCkIevrqMN6cUOAbaQgz1JKmAu4u9Pb
Xv2GcIcAVYTRWmnaIG6Wird8QWtANe0/ZswxWA==
           "]]}, 
         {RGBColor[
          0.9728288904374106, 0.621644452187053, 0.07336199581899142], 
          PointSize[0.006944444444444445], AbsoluteThickness[1.6], 
          LineBox[CompressedData["
1:eJx10X1MDHAcBvCfmnNRXKRisiipU3ZyrqL03EvXe92lF42yModSXlq3ZOrX
P8K8r7wLeY0V68VaMWdrVJKXpowlWcqmKTMqLyN/+32f7dmzz9/PvPStcRus
GGNHx/tv/0uRsU7rPxQs9nCwpftyb8rbSRCbAfUm5cNoO8JSyPoWZdW12xOW
4d0Er0PdqTMIO8DyfrqksdaBsDMs1T91g/tdCc/BXtPCJ5IsOWFXbPtScOX6
Ocrzsdppo1PDFG/C7jhyJjPn7rCCsAdGV5XoktOXEPaEu0dO25ptlOVoanCx
NZ/2JeyNpge2M82KpYQX41nyvreOTssIK3DArTZRmaEivAS8qGfl+TI/wr5Y
ffzB4eb7/oSX4nrX5Ii5dQGElfAf8rL1ObGC8DLkNeR4qyopq1AfaY9dNYGE
/XBhoKtFbR1E2B97y2yimJRyAJR169LUzSC8HJ8/Fs97NkdNeAXyzbO7vuVS
DkT/Zs+JJ/UawkG4UZs+9LqQ8krEpVyaUfxYSzgYqmmOsT4yHWHg4eGTBZ+K
CXNAf+9a0q3gELGZGp0eJXGdhYS5GseGBvesf0WYaZAvc0zt2aEXm2ugGfiT
bJUWKjbTwhTdaiddHCY216LB5kVHaVe42EyHqcszm8udI8TmOrxgfubWLYRZ
CL7nVSXE8EixeQjKhvfvnjVGmOlRXV1ywi0vSmyuR/vXCcr3bYRZKExrJa5X
rWPE5uMur7bWagmzMKS2JdufbiLMw5B/6pe0ShMrNguHObTK700aYR6Odi9c
fHKTMItA4+287E0Sg9g8Ah8OVn7lzoRZJGbWfxpJmkt4/IfSp7m/FWGEWRRc
fozdy5YaxeZR6DAU9ylqCLNoVByJvLNWHic2j0ZRy5cFIxWEWQxqJicee+66
Smweg0ctzUUuGYRZLHa79To7qOLF5rEY6bc4+KwjzAxYf7ag0FRAGAZU7ByV
p2oSxOYGOHWkfw66RthiQPjrgJeqrYliMyMGXAIXWl0gDCP2xWcc3V5OmBuR
JBm8L5MniW0xopvbNHqX0v4LZ5RM3A==
           "]]}, 
         {RGBColor[0.736782672705901, 0.358, 0.5030266573755369], PointSize[
          0.006944444444444445], AbsoluteThickness[1.6], 
          LineBox[CompressedData["
1:eJx1x3lI03EcxvEvMzvsnqVCK9cS72M6rWZuPr/NqXM6zTKR8MiLiqDIqKjM
r5QZI48kQdJUsjRqGB2QWZGYaZcxtEPLpWUHaVGEf0ilVP/G7/PAm4fXyuyd
yXkSxtiRv/37/9cRrm0/MTYRKe7vkXJve8UFOEDcDCNu8xpHymcRno1dqcpm
g8mV8CJ0tFY7yMxywkswEG8NKPjmQdgNW6ucfpx5EURYht+eRfnvS0IIy1Hn
XCnblasirECWrSmtZpSyByKOhmU8s4YS9sQSi3LIK0dN2Bt1/YoZXq7hhH0x
7+f09h6Bsj8OBbiV1QoRhAPRZQ8y9nRSVuKZqW/PTB8N4WA0Li7f7dRLOQS2
TpNUiNcSVuE2K/X0N1MOxf6CUzkxZZTDELjVZ0t7uEB4NZxe7/X93E95DQ60
LA6dmqa8Fi63efdxm46wGi/kko+/gvSEw5Hx8EONh4HyOkiy22RT7yhHoHVA
gse9UYQ1sKhXHB6epKyFdtunm2/UBsKRaC9WdisaKQMfA99euGElzAGXQmHC
0keYCWjNbKz8XB8tbi5A8WCg6fxvwkyHp2VVm4QvRnFzHVzuXl87N90sbqaH
LjBkljwzUdxcjzj1m4ULLIRZFF6t97u2qJkwj8L9pdK0hsEkcTMDHGvNwpVL
68XNDXg7enQ42EqYRcPUOTR20TlZ3DwahpelT5pOEmYx6EmdXpWyfIO4eQwa
KtQa3x2EWSye97g7jBQS5rG40zx/1SMbYWbEZe2974XHNoqbG+GXZ0vushFm
cRge0+sd+wnzONTmDmr2HUkRNzPh63hsfuZVwtyE0pa60d2Rm8TN4lHS4p4h
3UKYxyP9YFuA1wHCLAH6rHOq+peEeQKMqqrZUjthZsbXkNPvr08Q5mbYl/VL
/cNSxc0SMZ5SU1y0gTBPRO/ms6bJUsIsCXY+55Z/Ne0/KiQWIw==
           "]]}, 
         {RGBColor[0.28026441037696703`, 0.715, 0.4292089322474965], 
          PointSize[0.006944444444444445], AbsoluteThickness[1.6], 
          LineBox[CompressedData["
1:eJx1x2lI03Ecx/GfLWqWgi5XCWpqHmMezXTm7Wdz6jympZa1NMt0Hl3imR32
MzEJK0yN8EEq4VXhUEmIfGAG9SA8qUgqE5IUUZorTeiBVI/7fz/w5sPLJftC
Su4mxtjVv/37/zbSMO2xMh8p7JVI3t37eCDeRJjBuSsrPbRMBGGL0a6++Lbq
upiwDRSzI02lRlvCdnAe2fqpJkJKeDdeFNTMtal3EnaATXOtwT7LgbAzJg3r
hfosR8KuECcUJvTrXQi7oc84VjdyzZWwB7Q90uC9CnfCMvSYcywsTB6E5dDW
+ntKflP2xqRsTiwxyAj74mj7rCpf7ktYAQUzbtMb/Qj7wUGfEZXpFUR4P7wj
v51RN1D2B5bX9jn9CCEcgGe/AlRnZeGElXDr1ZufZ1MOxLTypP3UI8oHoHlf
XPQ0L4JwEHLGS613eYJwMCSVHqIus4pwCAbyqySmz2rCoZjvbWjckxpFOAwb
8jtmc56GcDjUtWhTrFKOwPjPJwVrs9GEI/Glq3o6OSyGMPCm6LJnSydhDqRU
LkY7P4wTNlPh5cR84IMOwlyF8it9N7z9E4XN1DihPG51t0wnbK7GeUlrjrSZ
MItC40L5d5MoSdg8CkZ5jrYykTDTYItusOJmC2GuwUbTRIbjAmEWDYPP6pHx
kGRh82iEpG0PtqsjzGIg/WidW5h5UNg8BtVfRZpFI2EWi4mKMnndDGEeC693
ss0m20PCZlp4VQ8vx2cQ5lqUZKXfcjpNmMXBsjTOccAqRdg8Dp2qYXGwH2EW
D5/BjY4l/1Rh83goP4S/flVMmCVg3XDqXP8SYZ4AXf1Ud7c8TdgsEWPuqffL
LhHmiQhtrbecv02Y6ZCcVjJVKz8sbK6DcnQ4fWhHurBZEipHxcegIcyTMMMt
h7zv0f4D62vrfA==
           "]]}, 
         {RGBColor[0.368417, 0.506779, 0.709798], PointSize[
          0.006944444444444445], AbsoluteThickness[1.6], 
          LineBox[CompressedData["
1:eJx1x1tIk3EcxvF/QpqJVtKYpOncaumcpznnYXM+m+5Yq81qdiIxC0yikdHh
YsLbQRQsiGJ4kS2RCOlgpDVLvWhESLYtwpyCWhcWIYWMmaIXRXUb7++BLw+f
zGOumhMxjLGTf/v3/w+/b3Q3yxLB70gl1CPTFQ+FhBkKzg/VLSdtJbwO7GVM
9/PJDMIbEQnWR1+tSghvhl0WFQvXSgmnoH268+qnaBbhNNg9d5w95TmERTBr
VtDvkhMWo9e3xmay5BPehhmtca4xqCAsxZSguWFTrpJwFtzWRVHHuxLCMrwo
rv3eIS4lLMeI2ovXC5TzcKpt18wWcwXhAnxpHO0ZDFAuxMfxs8n3D2oJK/DT
6/MsNVMuQujouc76KR1hJVQ7Bf4Ni5SLIX2vS5pcpqzCA/+HvPjMKsIlCOsj
CvygXIoxa/pbb3o14TKERm8VHUoxEC5HbNOzxbpUI2E1hrKGRbdzKWtwOuTa
MWemXIEY7WrfxE0bYS18A3FC1bfdhCsRm8veDGfvIQzoE36F268R5gCXtSng
Lbbzm+mQmr7SdbfQwW9OB4vmYlqrnzDTY7ZLGA5OEOb0WPIe7rcpavjNqiBx
CLJt2/fym6vCheS+9Y+chFk1PDnBM70rhLlqDPaItWHKzIDr8wcGxiz7+M0Z
MP70870E435+MyPKWtyPLzUR5oxwxTmS9AHCzIT8J2OuluNOfnMm1LUtKEta
CDMz5gWXHYavhDkzEqXeBndGLb+ZBa1HVFciEsKcBbNc/LDcQ/sPfPKiIQ==

           "]]}, 
         {RGBColor[0.880722, 0.611041, 0.142051], PointSize[
          0.006944444444444445], AbsoluteThickness[1.6], 
          LineBox[CompressedData["
1:eJx1x1tIk3EcxvF/hWVL1lgaOVRUbHM63UGnc2p7dnCzqTVtTQ0xGougjKC8
GLLolW4sY5E2wQpMRhLzQjsg1gqLilIrDMVIaypIOoQyrCAKOlz3/h748vBJ
c5+oObyeMXbob//+v0WXjsk8swZ+rxqY49SVax4GfjOI3nrEQmk84Vg86nZt
ehlIJCzC6ou+30u7JYTjocuUP3+yTkp4B+a3Bz6LkignYTkuZvVSv4JwKlLD
4hbf41zC6Zh/tzgScisJZ8DrmBF7q9SEpWhO1kxOT1DOxNTWsmRBpYZwFt6P
WnvWtuQTVqBtISthalpHOBd32z751EeLCKtQfrJ+bCZdT1iNjEbBXPBLCWEN
hiX2Wb+3lHAeBoPnH4znGQjnY+isUlbgNBLWQnBk4nZiv4lwAe7fqOhoXDET
LkSXsGt5Q5yFsA7uNxc6G4JWwkX43rdnLfurjbAeQyunrxZX2wkXY8zn9310
Ui6B8PWz0GVlBeFSHJA0jenHKe+CuztF1bmxkrABkkjT03I9ZcD+rc5RKK/i
NweYdmp1MfWEmRGu4R/NfttefnNGzLUPNNxqdfCbmWCUyAPbBglzJpyLDf18
FbOP38yMyeyHaSkqwpwZdxp/6SIXCTMLopp7xw/2EOYsKKxR1LVGCbMy5ERy
GlrCTn5zZRhpN2t7R/fzm1kxIPHN+RcJc1ZU5wg6bspd/GY21J5JuL4gq+U3
Z8MHbnNYEaD9B9uRfAc=
           "]]}, 
         {RGBColor[0.560181, 0.691569, 0.194885], PointSize[
          0.006944444444444445], AbsoluteThickness[1.6], 
          LineBox[CompressedData["
1:eJx1x38s1HEcx/HP0iLLUp2bxDg/8iOKOI6Te90Px7nrSEq0frgl0i8/E8Y+
tjrJH3ZMP/RjMhWlFa3asommySopa2tFsyUlKdoamln1b/u+X9tzrz0kpqOJ
6YsYY+V/+/f/j89ppyYrZhXCnlIwg/ML6082EDbD3gtlzwNv2xK2wcgH1w1l
7naE7WF/421NrcqesAjZluu66gBXwo44VzY/Ll3kQdgZSS3vAsyfQwm74XiP
XdJHmwjC7jg0XaL+EkjZE11a66iqdspr8bTL6fq+Pso+aHXNtvjq5IT90GXy
rh69RdkfjsNuZoeRKMLrkTS4UGx6BMKBuK//+V18REk4CFl9Yy7mETXhjfD7
6hM9FaYhHIzOFrcASS7lENj2Fg5LFkcTlkKcal0pH6AciocHd0coTVrCYfAz
7bKynI4hLMPlldJGcUgs4XD0f31Z2nGfcgTqNfkin8eU5TBebZyt+64jHAnx
txLZr+44wptQIxmMOq/SE46Cyan/0Bk9ZQXaiwyvc8YoA7anPAoy0wzC5kCc
+qLXhN4obKbEwmq39lx9vLC5Eh/CqvfP7SHMVHhVUx7vn54gbK6C2qX1buck
YaZGbe77iQfSLcLmahweOnF2SEWYaVBwwPVHQxphroH3NfeeBlGisFk06nIU
xiYXwjwavctm1gSDMNPix7lqWf00Ya5FW0pKpafvVmGzGBS0zM4sFBPmMZiQ
XrqiaCDMYvGElVdO3iPMY7EmPX/dVXmSsJkOK4oGjjVNEOY6PEoWe2XNE2Zx
OFkz+uzO8m3C5nFI77BKbnYizPTQKZZEju0kzPUolP8OzqggzAwYPy0pTWgm
zA0IUopSvW8SZpvRLdkhejNAmG/Gy3pl55DDdmEzI9p82d7MQMLciPCfeSVm
WbKwWTyqMiyr5HmEeTyG+dIO/zrafwAzzQXo
           "]]}, 
         {RGBColor[0.922526, 0.385626, 0.209179], PointSize[
          0.006944444444444445], AbsoluteThickness[1.6], 
          LineBox[CompressedData["
1:eJx10ltI02EYBvBvUzGVSkXWNKslaloW8zBdU7d3m3Ob26ymS1iJ2diNB6Qs
2ozpV5GmMUlRDMQy18xEQsQuPIFaYmoODwkrsi5EFqIglJaVUN3G/33g4eF3
/xy9XKY3swkhtr/9t/+HirwWSNSahNmbEp55sKFmwAuYTYDvmjYUlnAQ7wGL
taSbxeUhDoQHY/0V3GcxiENg89Ft543ZE4i58KXGE/MikI84HEZ3c65JWUmI
eaBlVZ1r5AsQR8C9jz4fAp6nII6ELtNqg/st5mh4Z9F2DPQKEcdAyNM70kOl
qYiPA1fl416/noY4DnqXjdEPRzCfglFxvlFYK0bMhx+mbzuTPzHHQ26Acv9L
PwniBBiespvERkCcCBeHEq/W2jEnQd14E8fvpBSxAPw/G8zluTLEycDund7b
6cacApwKT+mqB7MQPjkcVW8UGYhPg//k7uTvCgViESTfP6gcH8tEnApGR+SG
1U+JOA3qVO/bm6Mwp0NwdZ6R34lZDKJiovOdwiyBwbYLS4VbmAE6JnqqXTYV
sylApXNmcc6JmEihsVtvnwhWM5tKIWxW7WSZEBMZDOYbeZZXiKkMXMXSbe6O
htlEDvXWw+wjci2zqRySiyZk+14jJhnANg3auhQ6ZtMMcI3ozR6KmCggeDHU
WXTgDLOpAhptnvU5FWKSCbGGspsJnLPMpplwt8joPXwJMVHCsYXatlsRemZT
JeSsWDh5E4iJCmYKrgiX3IipClrGu5a+RuQwm6ghtEdb0j+PmKohnq5E9wXl
MptkQWxQelyaCjHNgjbummOOGJhNNPD9Sbtmuxwx1cD8NtdibUJMtBDUN1bv
G3ae2VQLjwUC0a9wxEQHrS1yfX4r4r8/8S3M2VreQEyyQddhryzwzmM2zYZl
6jcU14z7DzBo9iY=
           "]]}, 
         {RGBColor[0.528488, 0.470624, 0.701351], PointSize[
          0.006944444444444445], AbsoluteThickness[1.6], 
          LineBox[CompressedData["
1:eJx1x38s1HEcx/HPyopZXFJkmq/zY7qj/DqOnHufn+f86GJ+lDZ12Gzi9Gv0
S5/ZYk5Za4mNykgm+mEoQ5g1sfk1a2qhDrXUH3eXciNR+rvP+7U999rDUaWO
z9xCCLm02b//bya/y3rK+6RsG6REsbU0/dwYYgJEkKPaG/YJsSnQ3HGDt16P
mAd01qkw96kRsTVoP4u/KddNgG1b6G/MsAiSWiK2B4NfvUhSsBMxBzeHHi0P
1Ngh5oMhWFglldsjdgaaPVQgkHGIXaG/gdOMco6I3UA5NHXH5glmAayMRuW1
9WJ2h4kfmozWJWfEB6Czy3zeKsUFsScs/rHc4Pj7EXsBN74gX2jwQOwNXFvf
rgcfPRH7wOWe9boBT2/EvmCYlLx/7u+DWAQja0vt72pEiP2gqn7azo0TI/aH
4+ZOK1MSCWIxmLbtI+oPmANgJNEzz/+KFHEgvGk0H73VhPkQtJeIts24AOIg
sJjXzhWrMUvAKDtTmH1NhjgYBq2CNbeHMUuBf6/a++diCGKA8ruBfp16xBRg
LMt3zkEXyjaRQddr6uHgFsY2lYFdizAvLQYxCQFFij51ciKcbRoCSQkvdG/D
I9kmoVAUcCpwMRsxDQWL4sE6/UMF2yQMjB1x1VrXaLZpGFy0dSySamLYJuHQ
2yTsOzmMmG76S7OwRBXHNomAXzajU8OKw2zTCDjmlXU6WI2YREJac8nLPalK
tmkkbM+8Wm9MR0zk0HEhYNqsBTGVg0/+41LrQcQkCnYcjedFqY+wTaNg9cb1
spRlxEQBZ2cqa0vL4tmmCmjN2XAUv0JMouFrv662TouYRkNF9f1y3rMEtkkM
dB/cnc9TJrJNYyBZqeOvqJLYJrFQeWL14nerZLZpLJyvmi5aEyAmcTBLzbrd
K3D/BR7RBqM=
           "]]}, 
         {RGBColor[0.772079, 0.431554, 0.102387], PointSize[
          0.006944444444444445], AbsoluteThickness[1.6], 
          LineBox[CompressedData["
1:eJx1z31MDHAcBvCfvKYoN/JSbp2wyh296Do69XTXvXTXXTm9SLFm3t9a4w82
7Kf0hpapJmIMK28RQ2GYu7RomTCZqbzOcN6St1LhX/t9n+3Zs8+fj2xxpm2p
C2Ms/2//7f951lXVVfbLDWJ/jqopvj0ye4KUMEO5R/OqLN1kwsPg6bCY27oD
CHtiRX1/+iKlnPBo+NYFp335pSA8DipZjiKqZgZhH6gKpi0P9Qsm7IvDl1d6
aPSUJ+HzvbrQYe8pT0ZpTd6YTo8QwlPx+LRLhEMfRtgf6efNb21eSsKByKjq
f9P3MJywHLvV+hM316gIT8fPs15PN26jHIT6LYn5tsERhIOx3d9atDeZ8t+f
hcWHVtdSDsWx8jsT93+gPBNy856eJqOacBhUpdGXUqsjCSuxYfOjtBfjQTgc
j3IUGTlRlFVoUFQuacuPJjwL6052JBVfpDwbgc21/NsnyhGYcHhQ4JpjGsJq
2KU3ppwJ0RKegx2NZ3eObo8hHInKqVufZAboCEfhXZ69Y9YuykCyu+albzdh
DmwNa999K1wvNotGt/ZA1qhWwjwa0iC43x5pEJtpkJ3r7HTWEeYauPw47rfP
SZhp8d2yVqsuMYrNtbArXOe3RsaKzWJw5Yj7xzvjTWLzGCyrGCKRSCxiMx2k
+a9TvFKsYnMd7lZ5mAY+IMz06NsUcf2ykzDX435tY9xvabzYzABrQbbk/DnC
3ICb9xv77N4JYjMjXo692Jv0jjA3wq0kY0yF/1yxWSx6HK2v9gQQ5rE45XP8
2umrhJkJNxamXm9/QpibkLbDcdBvnU1sZka1cvgIdSlhbkaLceGLC0XzxGZx
OFV5oV92JVFsHocB52qen/lJmFlQ8tjyfMviJLG5BbL01F6HT7LYzAo3ReSr
XYsIcytknd6J5qOEWTzerv8+9FkTYR6P6p4WU8NXwiwBX3LdDfULUsRGAlqW
hOtHFBLmCWjjrlflZbT/AIGyNws=
           "]]}, 
         {RGBColor[0.363898, 0.618501, 0.782349], PointSize[
          0.006944444444444445], AbsoluteThickness[1.6], 
          LineBox[CompressedData["
1:eJx1x2tI02EcxfHHzVlecFKZl1rLpVNKRG3lttKdbc5tKpTaxRExkmZFyqLL
kEh43lkpg5rLijIjLAWFhCQzQ8QCxRRSR5kEXoKClCSzho1Wve7/O/Dl8Emq
cJY6RIyxU3/79/+t5uVq6PK0TthLOh55wt/36TNhBn5p8tqUdIHwWjDXu4sJ
6mXCMYA3cD1MFQVhb8BMQ4/NcSSacDxauidmw25JCW8GWtw55f0bCW/FUv/4
4463iYQVOFO+rrjHLyOcDC6escf/oqwEom5WBq+kEE5DS4xu5PWokvB21Hxc
KVtJTCWcjqrAC/vXvkzCGXgSKz+671kW4Uy0KUKkxioV4Sz4DdbJ4EIO4Wws
NfXXRlerCe/E9/N3uq62agirwEXDGc4GLeFd8Cc+qhgOUN4N3htXORiXSzgH
6iLJG0OyjrAa32rn7w9Mg7AG2vqs0OQUPWEtVqUTsXqNkfAezF1wN4Q5Cwjv
hUj0qq3ZZCacC+UOSdLIXcp5EAUbrbauQsI6GHQPDsnriwgDW8ZZQoe8WNgc
eO+qM8kVhJkevx2esc52wlyPCJVEJvYRZgbIjp9ujuT7hc0N8F62SebySoTN
jAiKY7o7SwhzI2Yt6xPuPSTM8uEdCP+x2E6Y56P+duPQz2XCzISSpzeUbk+p
sLkJg4VnfaOthFkB2r9Upo7ZyoTNC2AcapqPmCLMzFiUHEt3nzsgbG7Gpm19
jt41B4XNLNA0pmW3eQhzC2R1vpBh+2FhMyuqT5otHhdhbsUHHv483Uv7D7Nj
pIs=
           "]]}, 
         {RGBColor[1, 0.75, 0], PointSize[0.006944444444444445], 
          AbsoluteThickness[1.6], LineBox[CompressedData["
1:eJx1x39MzHEcx/EP1TpiUblC1JHLWiVdUnLd667urrvq7uQqLP2wq93QIpv8
KH1MRthoZaahNcvUxhXzoxpFazhCt5l2aFiasNb8yOkPh79936/tudceki1l
WcXTGWOH//bv/5trapvEr00h7AkFM0g/bW9/R5ihd9y3/0DNN8IihO5/5lNj
mg5hz8HbYrfTIQ4gHIAdRd8vltrFhIPAXEElq+4GEQ4GbqbLJ1sXEg4Ft/vp
Y63BhJdApLV5LTBLCIch1Ndf8a2JshQTX3UtnuLlhJfj4axF3uJDEYQjcK7W
+nxGRyzhSFiM7ckj12WEo2F2yjNsljjCMWjYd2uh/EM84ZXIOy8pLRAlEI7F
l+JHo2N3kgjLYB6Z2ZP3iHIcrB+bKntWJxNehYhBSVxHJQjHQ1XemXiqQkl4
NTaNMNmOIcoJcNZZZVkXVIQT4RhZXBh+jfIaXOrqr/UfopyES4UTW8o8Uwiv
RfmDPZNnj6cSlmNq0ts23EI5GdKw+hde9ykrYNc/6VWL1IQBQ1K2V26URtgc
iFiqr1/k1AqbKTFluygrGyfMlfDbGfmyfmmasJkKxy6rY6YZCXMVuvJeV56o
I8xSsLVo8FVOgF7YPAXj4dbWfClhlorRnRvU+0sI81REPzaN316RLmymRvzs
SU2hKVPYXI3y796zrpgNwmYa/M4LHK3KJsw12N3n+hy4lzDTYu6wO+p9iEnY
XIsQVYNuWTlhlgYfd9ZmRRthnobiFVP9zSHrhM10cIsHpJYxwlyHjb3nCnTz
1wub6VH066fKQ0GY62EbLnF0bybM0nHvaN88VzVhng5ll0NX3UiYZeCH2DB2
hDLPwPxO35OaBWZhs0w0f/Iw/KoizDPxs6o9P6qFMDOg2uNGgX0oW9jcgION
Tz2V/jnCZkY0D2zzOSPKFTY3YmVXhfnqLsLMBJvbYt1UQxgmvOEzuiNP0/4D
FPEVuQ==
           "]]}, 
         {RGBColor[0.647624, 0.37816, 0.614037], PointSize[
          0.006944444444444445], AbsoluteThickness[1.6], 
          LineBox[CompressedData["
1:eJx1x39M1HUcx/FPXCBnB52ByYJrKk6YIB0dHBw/utfB/eCOH/eTH0ImIkLl
zB/5o0bhZ6TQvNxEc8NuggI5bWAkmzbRPLBJOdbkxLAywNGAMtnxcxxOVv3d
9/3annvtsaZsl227H2Os5d/++/9N8uHlHz4fUAvbq+YTS0aln5cwA3vvyrMf
62YJB8Ld2b9T0+4PYUtR+luD9O9WMeFQyPOj4n7pDyccBnlV4LvGmQjCEfA6
t7x66KmM8Gokv7bKM9IbSXgtOmT3IkMcGwmvw4jr2MKcM47wemDMlPfZgJxw
NDoap8J1lQrCG/CB5oJ4+UnKscDVuvaJPspxmAhf3ljUlUBYjm+Vk/VJmxMJ
xyM5vmrbE42S8OvYvSOg7ECSirACYeKH82ueSyGcgIUDq7dVtlFOhFQ07A5e
kUZYCUdb7cGdAWrCSeDpc28bJZSTEVv4wqKngrIKs/HezvZoEE7BtWVHpm+m
Uk5FzeU9oY9/opyGOx3j9/IfUk7HKy8+a95n0RB+A2P9k1elKZmE1agIOly5
SaUlDJgkLfsa0glz4MRfjotRtYSZBj03T933HSXMNRj63qwQDRFmGfAs3W1W
PiXMM/BSX8bXnrd0wmaZWJTv6paNEeaZ+OJMQm9Xk17YTIsrMZsTK2QGYXMt
qmv8d6wrIcx0KAg9K90gMQqb63B+vnVj+UrCTI+fs/pqp4sJcz1+rS37UraV
MDNAX9r0cvZBwtyAYJa1P9BlEjbLwu1yX3T3EmGehUt3V5w+7MwWNjOieinM
pXIT5kaU8cETcyE5wmYm3JGV5nsqCHMT/Ka/GR0cJcyysfd5RYK2IVfYPBtR
YyXBA8UWYbMcGOddM99NEeY5CKr6MyDtI6uwWS5ER3qeVDcS5rkw7G2tu9FE
mOXh0SHvx+93E+Z5SDSv3Lr7U5uwmRkhoqPD628R5mZ84junerBImFkwLred
HXrTLmxYsL/+0mREM2FuQefI9ZhzCoew3RYMXkz6Sq0lzKworIl5ULyHMKxY
dr/c1+MizK3wDbf1Vk8Rdltxw1cToyjKFzazYfzMo8dF9YRhQ9DJ0y3XYwuE
zW1YNXpN70wm7LahxDDTUn6cMLPDLGmPPOZfKGzY4czLKFgQE+Z26P5InRUV
EXbbseWd7Sm3SwkzB37n4q7YU7T/ARJxqp0=
           "]]}, 
         {RGBColor[0.571589, 0.586483, 0.], PointSize[0.006944444444444445], 
          AbsoluteThickness[1.6], LineBox[CompressedData["
1:eJx1x3lI03EcxvGvVmASNA9qgsVcmmEzb11ee3Z4bp6ZBlnNzQllqEjpErOv
pBlEUpmgNHVlqZFIkVpaiFT/dWhENgwRcrYyHVr9k5Ed/8bv88Cbh5efoTzX
5MoYO/m3f///Qj9/L86TSyDsZYW4sGGuvdWPMENf8HSt2UtK2A3irRmWqiXK
IkhkFrMtOoiwN/isQxJfLyMsxvgNpeLLuxDCvhisD/nUHxVKWAL/ovUja72U
pXjcPmwP0YcR9seiU2duiggnvBOFbnWOtYEIwrvQ7zM7c/sj5SCcyFFlVqqi
CcuwzHqM1lnKeyB6tqSfuhhLOBS10WNS8wEF4TBUNm4/Yl4B4XCspb+5cjVA
RTgCPRUlLRVP1YQjMVUQ+2DgkoZwFDrtIbcyfZMIR2OV2y3Ga5Rj0NM8P77Z
M5mwHM7Xbe6jOsp70XwmQ+NzjnIs3IsXEvI9UwjHwZCdVZdvpByPwyZlR5dW
SzgBrl9tR19aKCcicdJnx7EnlBUwfBBv6MvNIAxMR96f6OSEOZA7qpd72Agz
JUr6n0/cjcwUNlfCOZM32euSJWymgteplqAf97KFzVUosr03WecIMzV+s/Ob
rIuEuRoB1b1bzN05wmYaxBhudm2bJ8w1SBvWW8tzcoXNkjCyMHg930yYJ2F3
aZGitZEwS8ZQQ93Dt1bCPBnBHk01HWOEWQqGeiqkjlXCPAVGdXWcyGWfsFkq
Do0eF+nLCPNU/Owor3EfJszScLa7su2CIk/YPA2BjsD4zIL9wmbp8Msz1cvX
5Qubp2PlsuiX/hVhpkV11SKzOQlzLe6UvfAuPVggbKbDt6W4BftpwlyHGb7x
kayV9h+2ruBg
           "]]}, 
         {RGBColor[0.915, 0.3325, 0.2125], PointSize[0.006944444444444445], 
          AbsoluteThickness[1.6], LineBox[CompressedData["
1:eJx1x3lI03EcxvGvlqIzw3Rq0aELm6I2puac557pdOrmNa1pGHkWiLXKGQSm
38o0Aw9ISwyRktQsSKRQE9EMEhGboSGEFxkoWCKBBxJ0/Bu/zwNvHl6SPJOh
0JoxduNv//7/4eflCzLjlkrYG6qcgey6iXt7IWwGvhz4xG7CmbAdRrp/DHX1
uBB2QoOxt8fGfJiwGEpz/btiuYTwQcib2p6L0qSEj2B1s27s2D5vwp5oGOb6
oEt+hI+jue+O1dygjLAXepwvWvz0csJSiBU3nWy3Awj7YKdwYv39YwVhX+y0
ir6+tlIS9ofntm3Q2lHKMsxcOfmrtoGyHDmSbpbrGko4AJ5Pb5nUA5QDkanz
lBS5RhIOwsvkMvvyTBA+hW/Vmykt05SDETb46X64o5qwAs6uHVKTC+UQKHrl
DzNKKSuxf6Wqr2I8mnAoDJvKc9OTlMOwrhgVOYg1hMMh+pw/lNoeRzgCVT1W
viFuWsKR2C2zLAyHUY6CNNdhMVisI6xCx8Z1n5RHlIHyiqtz2x8Jc2Bha27S
44Fe2EyN9a6ytRF1krC5GrKusSBjC2EWjQ87BabS+mRh82iIdvcsmdoJsxhE
K6v53SnCPAZbEWneq4kpwmYalL8NdN02E+YaVJj7a5srU4XNYtEZPKvTdxDm
sXizqp3NshBmcdB65X0f2iLM4/DCYnimyTAIm2mR3mgQXzMS5lp4z58oONRI
mMVjOb1OteKYLmwej9as32UZCsIsASVuRW7ZXhnC5gk4sLSYLHE/LWyWiNKp
tOLz4YR5IkpqzipTbhNmOvhFtY37LhHmOnTO1OwmWJ8RNtNjory/8pWZMNfD
/YvcI3+DMEuCX5bNaLWvUdg8CfPcftC/ifYf9iriSQ==
           "]]}, 
         {RGBColor[0.40082222609352647`, 0.5220066643438841, 0.85], PointSize[
          0.006944444444444445], AbsoluteThickness[1.6], 
          LineBox[CompressedData["
1:eJx1yn0s1HEcB/BvLaW0no51luZwmtrFeewcuvdxOA53h+q2NuvB85ajtVR/
6LuoSEWEjB5WWWsl1lKiuP5hk0XTGFFJ0YOEpbIW1b/t93lv77332t5Oe8yx
SQsZY+f+9t/+H95vX6IsWABhT6osJnN2kmExYYb6wSUza2rtCVtD8uBnm9XN
dYRXIXWsI3Fyv4SwLYovtlSGeToRFkMxP/+7PFBK2AH5PZKJJxVuhCU41FDg
8lGxkbAzftat9hj+vYmwFPnOZTYvOmWEN+BDsOuouHIzYTfsenTKrWnQg/Am
pNoZpF6vKMug8fet6eFywu7Ia7t/p7uPshyWbbKCR8yTsCfq744MfJN5EfbC
u8zdrxs7/Ah7Q/pW01o4pyDsA5Nc72u7yJ+wL8anfVTdoOwH+emgtu4SJeEt
ONCYkHF2VwBhBYpHwx3Ksyj7Q3zmY4P7wyDCSoxflA6fslYRDoBClG030wbC
gRgIylyR1k85CHMr9bdbFSGEt8J5aIOXfL2GsAoH5xucS96HEga+21uZi1O0
wubAsbjCjbfEEcJmajTZ6NRzVZHC5mpMJA7lZVYTZsG4tLB7rWu9Ttg8GMny
uw03pgmzEJy4YqVVBMYIm4fgzrq38qxCwkwDd4+nE1NdemFzDb6eL7h2XWQQ
NgvFj+e5ElcjYR6KiifH29PiCbMwqJPrvr9IJ8zD4H308fIjlwmzcEy9ORFo
fZUwD4d+zrb9WC1hpsUv9XD/yRyjsLkWn1VONqdnCbMI7GwXmzLcY4XNIzAs
s4ysKCXMIqF6trPWNECYR+LwEVFn46I4YTMdjlvvUcYvJcx1qElxqjauIcyi
EBFyoVlpR5hHoevlrXLzJcIsGgGfWm3H7hHm0ViZNFbU0kuYxaBy/KmhxSpe
2DwGrTu69i02EWZ61F0biUlPI8z1OJPbXusyRpgZMKsXjQdgm7BhgKizN7jv
IWFuwK9nui85E4QtBtTMLCvda7dd2MwIx+hXr72NhGHEkL2kvmiQMDeiytEc
5ZGwQ9iWv3++tFlWRvsPmvRhZA==
           "]]}, 
         {RGBColor[
          0.9728288904374106, 0.621644452187053, 0.07336199581899142], 
          PointSize[0.006944444444444445], AbsoluteThickness[1.6], 
          LineBox[CompressedData["
1:eJx1x38s1HEcx/EPld+WLt2woyO/Zyfk/Di51+FwOBzOZUV2jawfhzZTqe1r
NqP8WKS2RpO19UNrJX/4UWKNWbciK2ZNJLFYJFsrMtXffd+v7bnXHq76wrQ8
U8ZY2d/+/X/LSjnVuG1Rzu9v8hnbFr1FgRX4zSD2n//ZamVD2AKj/V9qtwQC
wnaYCXXJnRgXErYHFDtn49scCTugSrhyw+yDmLAIuF4yoGnxISxGwYKxurJI
QtgNFnqdVbjIn7A7bicFvnXaCCTsidZXXuVa6yDC3qh5Y/IwYIiyL8Q9xs0d
O6WE/dB8z1rY8iyEsAQ19vUXImQywvvR1b71QrcWSTgA/TbDXeca5IQDkXOo
ybyzXEE4CIvv9A0G6yjCBxB5PMzm9clowsHw3OO1V1VJWQqJ5brJtbuUQ3D+
SLqxaoNyKPInnV92+cQQDsP8kzx33z7K4Vif+DUlm6Qsg9TVt0c2RzkCHcOZ
5kaBkvBBNIxNRRQb4ghHYiy3z22gmrIc+dIl9ePnlAFBuHx30Pd4fnNAslZ/
QndRxW+mQF3d3PIup0R+cwpIKiSfPEIIsyiMK+wqS3OS+M1FoUMwVLq6TJhF
436td5vGVM1vLhoGQ+agtpswi0Hg5/clKSuEuRgYEme3nzFP4TdTYrbYUS+6
RJhTYjWIs7V0SOU3i0Vc0aDqcChhLhbHRs1cqyoJszh8fGoQ3nlEmIvDdGr7
0QfdhFk8es20Gc3jhLl4jCh/1F9Wa/jNVNhSZ1eJNWn85lSYxlnPiquEWQIm
FpY6dYOEuQQMZHmIgl3S+c0S4X+r0G3xN2EuEc7Tfje/RmfwmyXhyr7T5ivp
hLkkaDVNy50lhJkajc3ZIyKhlt+cGsoyu/nNtUx+s2RMcZa9fk060n8A7GTl
4g==
           "]]}, 
         {RGBColor[0.736782672705901, 0.358, 0.5030266573755369], PointSize[
          0.006944444444444445], AbsoluteThickness[1.6], 
          LineBox[CompressedData["
1:eJx1x30sFHAcx/HfWCZhPVi5lqUHMvN48tARn8Nxdx7uKPRAmSFtJRLWk/1K
pdUmOtRiUbKYUnJrYkkmM90fRE0LrZVFLSwtDz2o/u73/WzvffZal3QoOsWI
MVbwt3//32zSf6+27w8QeyqgPeRDv3nLNGEGZlkV49dpAbFNAefwoVMGS8JL
UfQozfJX/TLCVrif9KLDPG8lYWsU+d9waJuhvAZFo6uGWp9LCNtisOXkmZxr
6wmvR/fZA3NeDZQ3QtmZnX8u25GwPZp/HjuS5u1M2AGG2U59WpY7YUc0S6oT
J4opO4Fl6uR37kkJu6Ck0sa02OBJ2A3JC4Uhyjofwu4YnMlN2NROWYrzt9Rn
Y99T9oCVfuRq8scthDejpH23o4lMRtgT+sIvPW3mvoS94BeRll/eTNkb34wf
1A/YbSXsg2aDtbwv2J/wFrhJKpoOzlOWIT5XV3tVF0DYF20ulSN5x0HYD2WT
0+qRODnhrfhk0ig7UUPZH5aDyzN23qUcgJzapdPl5wIJA199RktyXIPE5oDZ
hmVuw2bBYjM5jBb3pdy+qRCby5E+Yz/vcocwC8S1VO1Yr0Wo2DwQ3/tNRyq+
EWZB8C+7n+V6WCk2D8LDFS9XpV8hzIJROCzR9PYS5sFoaMoZ6N6vEpspMGH1
K972B2GuwGnX30VvP6vFZiFQW+zZNSsNF5uHIKnf2/XMZY3YLBT5UbLrFyO1
YvNQLCgOxNQlEmZKjD+RlqkyCHMlHlfzmoICwkwFu1Jnp9gOwlyFveYNO1IH
CTM13i6pNYqLihKbq6E73jHz6hJhFgbNa0OPopgwD4NOX3JUOxctNgvHuLTq
qcRum9g8HOvcjbuYmjCLQKtVq4ebdrvYPALVNl2NYSmEWSQmF6aaEioI80hk
NRqXu4wRZhrsWzukNyBGbK7B3Kc3O/MyCTMtfD2SF8afxYoNLd7F265ddCFO
bK7FMF/c6lRK+w/vYjir
           "]]}, 
         {RGBColor[0.28026441037696703`, 0.715, 0.4292089322474965], 
          PointSize[0.006944444444444445], AbsoluteThickness[1.6], 
          LineBox[CompressedData["
1:eJx1x31MDHAcx/Hf2CjzdO0kJHdJpcc71Umq+3R1V12njtLTZojWmlkeKrUl
v0Jbc81C62FmFCqlHWvOaj0IaWKM24zKVGe4KczDH02e/rXf97O999lLnpW3
LXsOY6zyb//+/2GisknzZEYt9me1bOmc6HcDEojNIFMakvOVywk7QHY5r71C
u4LwUshe/vIy9a0iLMWBSUll2rPVhF3g7eovnSqWE3bF0HnZ80y5F2EZzF4h
aTlP1xN2h0PnyE+3r76EPWC8U2p5ecOPsCfMYSes6xSBhL3Bjne6p+duIOyD
oleNevMwZT84YFdz4C/KATBlWB99Cw4irABPPbzW0kJZiYW5RZ0KbQjhDTB6
1u1Z0kI5CIrsxp7RF5SDMdpR7m6aVhEOQeiEl9rgs5GwCt7jrrq8hxGEN8I6
0leb1hFJOBSNV4vnZv0G4U24lbLziIeHhnAYegdmqq+nUt6MUufh7N5GyuE4
5FJhL7kaQzgCP3JHug60UI6ETl8Sp+zVElYj882y5rJ5OsKAT0HhoGNhrNgc
mKnfF3ClIE5sFoXFo7czPD4R5lHoGl6UhW+EmQZ2V+nmt8vixeYalL/WT/Xv
J8yi4fkgpurQR8I8Ghe6v9x75qsXm8XAs+ZC5Hs9YR6D8rpjpapqwkyLxRdX
pps+EOZaNCw61V7VkCA20+HhuJOm1UKY63CmtMe3R20Qm8XC+dp9X+eThHks
Oo5OuZe1E2ZxCMtX2fZeShSbx6Ej3mY+O50kNotH2/XH4f5LjGLzeMzu3mcv
SCLM9Pg9u6IhpZAw10PSvUCWWUGYJWAsP8NcbNoqNk9Ak7VO1pK/TWxmwOnJ
F9X1rYS5AdGSwXXVlmSx2RbIp1c6aeyE+RbU3xwNzilJEZslIrB+u/1gG2Ge
iKCxoT1NNsIsCbVFk0V33VLF5klom6+3HVESZkbkSNd8ciskDCO+n3PK3VFL
mBuhXuMyzy0vTex+I8a4Y7dfDe0/r34vKQ==
           "]]}, 
         {RGBColor[0.368417, 0.506779, 0.709798], PointSize[
          0.006944444444444445], AbsoluteThickness[1.6], 
          LineBox[CompressedData["
1:eJx1x38s1HEcx/GP6xfCUomM5iTyqw6X3/Hizp07x50flY0aNq4ltbXV5td8
JPolS8XqFoq0UknLr00/9EOt+SMzP9KGyUTZlCxqk3783ff92p577SFOOxyX
LmKMFf3t3/+3G2cSRJkdocL+GpoS/dtqvtMUwmboWdS/NmywJ2yMpvNFuS2k
10A3MNbWcktMeD2mQldUFYc5EraBxGXJW5xG2Q46i5LU4w83E3aA8VhueOqE
G2FHtE/faR6VeRB2QkrJUa/URcrOmLKtyA/e50l4K1LmvtWZP6bshnZX8+XL
/PwIe0AiKj6ZUe9PeBv62gon81kgYQnsXrkP/zLdSdgLyeZrLU81hxD2htzI
YlNaPwj7YMPbR9nJ18MIS1H5JeuX3z0Z4R3IGeh9V+osJ+wLhbvG8eUtyn4Y
6X42/6M3grA/RuyvrDJcUBIOQPXDhdL4j5QDIbJ0GGq0iyQchPmSskM6VxXh
YDx/4vm6Lp3yTrhZFJ5yqaUcgoyInIDAbDXhUCy9iJWeaaQMhOTFpo51E+ZA
TpfP7JYFwiwMpl1Jg07qKGHzMMyc9Z0YnNAIm4XDuVvyycQxRtg8HIa8dfVH
DISZDOGLZmuS8rTC5jKU6aWJtScJMzm8h9PUl0sJczl2jyfcvPSUMIuATHSw
KstKJ2wegbq57dVTVwgzBbTWpkbK27HC5gq8aU1+oOgjzJT43q8tX5DHCZsr
4TPtUFgxQ5hFIv1uWXKnOF7YPBL9xwxFPSGEmQo/bYLOzeYT5iqoTrzfp2gi
zNToulbzIXhlgrC5GkPWysr7PoRZFAqGajrypYR5FOw7pAWf5YSZBp434/dO
lhPmGpx2SjzQ2kCYRUMsGx1aLdklbB6N8QnLZw3rdgubxWCjbVuPUSBhHoOs
q3rfRj1hpsVgp1eTWSZhrsXF/fVnc7sJMx2GuUmHR8Ue0n8A6OYT1Q==
           "]]}, 
         {RGBColor[0.880722, 0.611041, 0.142051], PointSize[
          0.006944444444444445], AbsoluteThickness[1.6], 
          LineBox[CompressedData["
1:eJx1x38s1HEcx/GPlGnKj13LaRYSZ+VXfv84vPy64/xIx3FL2rBkLV0pseXH
B62VmLJ+XExrZqtoKjXWKqVJItdmmpYMMZJZJDFFP/5t3/dre+61h02aRnlg
DWOs4G///v89Hy39sHtyMUjYs0GwVP2InVgmzGBacd3u2dhWCNsQEcbm55Kt
JYRNoa4uLjtaTnkTfIZPvcl46UxYjPy8lSqRhRthS3TsrCmxSqVsDe1Ubuek
qTvhbVjy1W3sqaW8HeXJul9205Ttkflem3uhy4OwA8YrWrwmZj0J78Cd6YGM
YZE3YUf4qBcnJut9CDtDnCnJ7kuSEnbFCdVnM15FeRe6pHEypU0AYTcgWWeo
SqTsjn2ylmYrw0DCHhjJXjDraQZhTxQGOZQ9+EnZCw2flDMGb4MJe+PIUKHk
sEkIYR98S9D4xldQ9oVMq59S2UTZDzqjRw1mklDC/jikuGRQUE9Zik7dw2v2
KeGEA7A84nLGyl9GOBCBOfP9vR/lhINgbH37+LspysCqImX/4AxhDmyeNDy5
bjlS2CwYfdJYzdKAQtg8GBNmJiVqcZSwWQiU0hqnulzCPAR+53Vjo03Rwmah
aGuz9TcIjBE2D0V7R2+jb0GcsFkYRN02a90WCPMw3Lfgflcos3B8HUvOd0/f
I2wejpu1e5e1eYSZDKmvLspduwlzGfQiHc62fyfM5CgeNRrM2qIUNpfD6Va1
fvNBwiwCRZWlrWNPCPMIzJlX6yUMEmaRKDJnX7LmCfNItEashErq4oXNFChK
1IazvARhcwVcpm70K9JUwmZR+D0eIFutIsyjoNK0vlA3EmbRmAu2zT09RZhH
oz0m/fWxDYnCZjHIuXpvvFZMmMfg7lzjbIAoSdgsFqUmT91C8gjzWAzx9Y8d
L9P+A9xiCVM=
           "]]}, 
         {RGBColor[0.560181, 0.691569, 0.194885], PointSize[
          0.006944444444444445], AbsoluteThickness[1.6], 
          LineBox[CompressedData["
1:eJx1x38s1HEcx/GPaOf+aeiswh8OFcb5dX4f97o73A+HI2XrtC7LxZL6g1S7
te+6JKVLTEu2ktuYIVa2TCltUSqyhkZMN7f6o7WorCa26u++79f23GsPcdHx
vOJNjLGqv/37/+YVke/oHZbze1nOmfpv6iuWCDMMd2zUufj8JOwOyLyLvWyU
PQBjTW7Xsgv4LUJrg/+x2Aoh4e1gwSOvky6KCPvB5D4zvVjvTdgfy9dFW+01
voQD4N7ue3u2U0w4CKccPWVnrgUQ3gXTB/PwqCiQcDD6IuSjd3KCCYfC1Oam
rGwJIxyGkv3DI6vCcMISWA69W720JZJwJF4YFy5ENEQTjoJsdmqb5D3laJyY
EFjHjFLCMahzlhsqXRIIS+HWOqc435ZIOBYWqGztfcmE4yDrPuD93ZFCOB7P
JsuH/PxTCSegsFN2pXlFTjgRfZ/ju09FgXASiorta+PrlJNh/uJ2w1mmICyD
srTpnm5SSTgFkhj1Y4OninAqzJbBecNlynIo7b0r1vA0wsBMtkjwRqzhNwd8
1FTdKvhBmCnwcrO2y2rX8ptTwEcVa1v01PGbKREq1bgmOQhzSkw8KbE472by
m6lwtn7dJh0jzKlQdC714KMZPb9ZGszVtVeXJNn85tKgbnSp+5Rj4DdLR0+o
YmC9lzCXjg5z3tO5AcIsA688lnaq5glzGTj9Nq4xGLn8Zmo8mBJZJYcJc2oo
shesgWbCTIOv34buL6fm8ZvTwDXl+fjv2j38Zlps2Hvyk8cIc1o099cIhIn5
/GY6TIeIhclWwpwOWUHaIzvWCLNM7C4VhKBjL7+5TBxtLdeP/iLM9PAsdA7K
Gvbxm9Ojpdp4smGaMMvCAid8GNZUQPoPIEnhgw==
           "]]}, 
         {RGBColor[0.922526, 0.385626, 0.209179], PointSize[
          0.006944444444444445], AbsoluteThickness[1.6], 
          LineBox[CompressedData["
1:eJx1x3lI03EcxvGvVuvStNJQsezYbJmz5jSvrT2bm7st3TzoAB0tiMr8o9vE
bwaKrSBplpX9YXaIFVJpBtE1EwxbVBhFKggrwiItI7NLqr/7fR548/Ba5NyR
6wpkjB3827//b5M/iIo1T9XC/qRm0t6j4o3vCTMMNhhG/NEiCHsaWOtg2Mlp
QYRDwX3XdVrjEsJhqA9hzUMvxIQjIH1psQ7lSghHAxFvGi7NWkp4IVLTYkZt
ShnhxTjWfTZANSeBsBjGuIr6ykg54VgcWxbsr2MphKUoDIoOCQ1IJxyHUH+E
aYVCRTget8453Y0TlBPgWR++rHOSmvBKlI5/zvuaQFmODY2N+56/ppwIcXSp
7WQJCCtQ6RwtkERqCCehZDxPOTxCORljidUDml9awqugzTm/+3lhJuEU5B+P
OtCl0BFOxTx9uO9tLeU0nOO+ua/7Kadj7K7/Tc9DPeEMHH48+DV2ZhZhJWLn
Gzq3L6aswroLr6bq3UbCq5FftuVJyyYTYTXMBVHJE+2UgURZ1aGkvWZhc+DE
wMauPotF2EyDltpO+0W/Vdhcg2HnlXsdDpuwmRY3PaL9vppsYXMtZrhrXb+7
CbNMSBRHgkX1a4XNM1H+qOtM2zhhpkNnRXicUZ4jbK7DPql3suQOYaZHsqOv
qcOTK2yuh91b5C2+Tphl4WOYaZvrNmGehQBeY824S5gZIC+dMCzpJcwN8AX3
qHbZ7cJmRlybfd+6uZIwN6K9tfr05RCHsJkJP01nmoY5YW5C2a7yohsNhJkZ
Wx1TcpbG5Ambm/HMq/zS5iLMLNihkxV/2UOYW1Cz0z1d4ibMrPDblCU/PhPm
VjS+axV9m5EvbGbDqdrfHf0zCXMbUpo9vckLCLNsyJZfLX6gIMyzscK7kwc6
CbM1kH+fpKmuKhA2X4MBPv12fB3tP4Z2AOw=
           "]]}, 
         {RGBColor[0.528488, 0.470624, 0.701351], PointSize[
          0.006944444444444445], AbsoluteThickness[1.6], 
          LineBox[CompressedData["
1:eJx1x2tIk3EcxfE/STczk5HNRqGWudKZs2fm0rYd3dWBslab+Cqwi1oOJZW0
Uh5B0BVkRWalbTVagmQZZpiJJSTGaN2GhUSUNXMJRZCsIrq+jed34Mvhk1hS
ad0zjzFW+rd///9wbnZhbVsMhP1ZIy9RxLt7VxBmkHd/PHa6WkJ4EQbZeDCj
bAPhGFQMmtzSCo7wcuBsfcSV4izCcVDOOb+LOSXhVbi4tLvKF5lNOAE1jv3+
maM5hNegb9+sWnddRTgJXW3NB0vq1YSTIa+yt8aLNYTXI4nNXCsYppyCJ1Me
w961ICxDAictH6qhvBHZJ+scx12U5XDduuuvtOQSzoBL0ZIYaKW8CYZIjs98
S5mDOa1paEKqJayA9erjgF5OORO+4Z5fXpOe8GaYD4i4gVLKWYhu/RBX9pqy
Ei73y/Jam4HwFniWeVNGJihnw3M/aPtSbyScg0NndKk/RylvRfT7dSGu0URY
hUf8pZv2y5TV+PTgWdFIk5mwBud7XCdERwoJA6Ib1fdSGwjzwA9ZndNZbBE2
ywX3LRRVGCbM52Jsl2y1em6bsFkeet8kd8ymW4XN5+F3c6SmL0iYafHVfWEJ
mybMa1FgCausD7cLm+kwmn64pX/lDmHzOkQ05AccIMz0uB3cOTXtJczrMaZ8
0allNmEzAyZt3V0DsYR5AzT9ofliL2FmhOO5SbLgKWHeiPbG3acCsXZhMxMm
30VJwh2EeRPSxv0dvn7CLB+v+MV3ZO1FpP8APDGhDQ==
           "]]}, 
         {RGBColor[0.772079, 0.431554, 0.102387], PointSize[
          0.006944444444444445], AbsoluteThickness[1.6], 
          LineBox[CompressedData["
1:eJx1x3lIE2AcxvG3FEkpXOUxrUQtj2yNdJ5zuZ+bm7vMo7aIVchseYGiHUMR
9ybIRsY8Z1lC6D/FQrIIJYRYlglWIAXDTJloppBkJB6ow+rfeH8PfHn4RBgq
C4y7CSE1f/v3/4+OrL8Z3FgWs/1LDBafRMHWFmICsL1Y56jzIN4DJNLoLl3e
QcwB5+MuXeu6L7AdAHSC9PX37UfMBU6XW2GlwYgPQ2FL8PsrqlDE4TCudi1a
A48ijoSWUT9evDkK8TFwzpX1WIpOII6GvKdF1NzGQxwLE1MOpaeYjzgOlqwX
OkK4AsQ8CGhQF5rLMfOB+7HRaqxORHwKvMdN/gu8ZMTxYOXPO02uFMQJ4KzY
d3OmRYRYAHdeC6tm88WIE0ExZ9IvrWJOApdqTcuXAuJkGIjbiH0XnYk4BSpK
u/2pDXMqGOLLOkQ+EsRp0GvfHgrlSBELwXbAXT9djDkdBga1fmmPMItAmODQ
9nKzEJ+G6rHc5zN6zBkgT6rsfnkfsxhsl6bSwqwyxADJipIVt03ONgW4rbQP
v/UgJpkw7B0YJbiczTbNBJ354iEvg4JtIgFdqr7zZ6yKbSqB2S/3bp2sR0yk
4KgJHgsrVrNNpbDpVZXOtSEmWVB7t+eqR6hhm2aBLrw0pv/GGbaJDL67jueZ
6hBTGVRHzx9JeoaYyEG4a/RbsyGXbSqHa0+Cgib35rFNssGuaROFZCCm2eCr
HDdymhETBbQfXHV/2slnmyrgQQ3vs8xUwDZRgqV7ZEuvPss2VcK6JKJI+RAx
UUFMbeVmZx9iqoIfJcsvfl8/xzZRQ+MUWWl4hZiqoXyI7BFkadkmGvja1Lam
akVMNSCYtDQt+OnYJjnQ3rHo8yEOMc2Baeo7xLOfR/0HLqTupQ==
           "]]}, 
         {RGBColor[0.363898, 0.618501, 0.782349], PointSize[
          0.006944444444444445], AbsoluteThickness[1.6], 
          LineBox[CompressedData["
1:eJx1z2tM02cYBfBXVJDN6DAs6YiWtjCFFoiOcmtdPbS0peXS9l+5xGR8ACWR
zIEyMnGLeZcmsswoLgMVIl4ArRAiiLeBRavzgoN5ZwySOTPcJN3GLJtmqPGy
r8v7nOTk5PfxKEsrpXUhjLFDr/vf/j+KVPXtpbUMYj9axb7tRKwUSphh80W2
IK1QQXgeNm/aumHKF0P4Ldysrrm0R7OMcCR2Kfed2zQcT1iGg9v+sRTcTSC8
GJP6BZ/bA4mEFVBEpaq87UmEVVj7oW3oa+UKwrFokK27EOKmvBQsuu1G9K9a
wnHQev6O4SyFsBofyxfXz6lOJZwAX1/GgWSkEU6C33Cn1ilRXo7l9b7pexXp
hFfg5CKPqqaK8nuY/DItceI85WQ8P+0fP782g7AWvGNi4R/NOsIp+Gxh6yct
v1FOxd3OQ5VHf9cTfv3zYMN0//WVhNMRu/qjse4yA+EMtL+Uwlk1ZR2i4tue
ySozCeuhmxu6t2u+kfBKlD78yxR1k/L7qDhZHB7faiJsgPGEQjtwOIvwKgQc
T8evV5kJA8eC6n+d8yxic2Aq5UJFiNwqNsvEuLLm1IH0bLF5JuS9L4aX5BBm
RqgCcRlbNxLmRuiKon3dZwkzE8rvX6ucPUmYmxCQDR0/s9cmNstCSURZoqaN
MM9CaUd78wubXWxmxjnNg231rTliczPkScE7j3sJMwv2H+FJwz7C3ILdHs3+
q95csZkVJbLZ8r4uwtwK3ZUN+q9G88Rm2VDLRma+fyNfbJ6NqcHgROebhJkN
hScuxyQrCXMbjI33LGEOwswOw5EH90dqCXM7pqeHy7MnCbMcBH6pSux5TJjn
4HbdkGws0iE2y4Uhwtb7g5owz8WTMcvFuWbCLA+St18ZMUGY5yH47pYdp2RO
sVk+brWEjsyKJczzYR14pzu8nzBzYPRPT5w1xCU2d6AmWf3dczNh5oTe8mim
toEwnBh4++dLjh5JbO5Eo8laN6N0i+13YijhqXbNF4SZC5rInp2DTwjDhYJZ
DxvKwlaLzV1oShstb7YT9rvgWNLVVNFHmEkwqYo76uYUiA0JEaHPWvKvEOYS
tnu8G2N+JOyXsH735TG2pVBs5sanh8O+KfYQhhtN84PLiryEuRvrTx/7YE0H
Yb8bP/HwswmNRaRfAaommCo=
           "]]}, 
         {RGBColor[1, 0.75, 0], PointSize[0.006944444444444445], 
          AbsoluteThickness[1.6], LineBox[CompressedData["
1:eJx1x39MzHEcx/GP04iFzq/OilVHP7HcRXXqvq9z/biuq7ujMsqPWaXZsIim
bD4zWX5cNCw/6o+SOT+GIUbKbfq1WmLayChKdW0IsyQ/wt8+79f23GsPn03b
V2bKGGMlf/v3/635SkWv7Z4k9ieJyUNyUsufEmbg/VCMdAwTdgWfk+9UB48R
dsfGKmdme4sbxJ6J49e7D05u8CCsAE8r7XHZqSDsBUNFZK3XK2/C3nCmVAWa
H/oS9oVTtmlgYpiS8Hy4yvoNwwf8CfvBoqzvWZ8cSDgA7oMzs5NPBRMOgiJE
f2d14WLCC3E7aXrk1ioV4cWwXzCpc9VqwiE43Wx/fuRSKOElKHraV1HpE05Y
hXrt2bdZKspquL4Z1O9dGkE4FM6JLqHmdA3hpagPuP9dvi6K8DJEqoIvVLdr
CYdheO30Ns0DEA7H7qYbY3WdlCNQHLvjpq1TR1iD0eplsyd06AkvxzY3ZebN
tGjCkWic3OQpvacchcO98rp5m2MIa1F5xpE+poslLKHY+MX/+kHKgFbpvuj2
YYPYHBgNsL3/qYkXm+kwmrtN+lZpFJvrEHRkd3+c2iQ2WwFZWO6t8g2E+QpU
Ok5+eDInUWymR37Nrg6NljDXw6jcuPdaNGEWjf09eflSHGEeDT/tnaxUVZLY
LAYfZRnT/DVmsXkMzn3zaDjUZhGbxWJfT3NiZjdhHgvPrt9DGTqr2CwOEdK9
PVE/CPM4fN/S9uSu70qxmQEJBtvDmijC3IAZRSbF+lTCLB7jdAVlP08S5vFY
VTp3qvwXYWbE9k8NrQEpq8TmRgwV+VS7ZRNmCajoNDybVUqYJ6DJZs/waSfM
TJiVF1jQMECYm9DXeiLtzRBhlohn57LLR7KSxeaJqK193T3eTpgl4VFOb8vl
GsI8CfI1CUcvPSbMzBh8l+f9tZMwN6Og8aLJo4sws0A631iyZEGK2LAg4vS0
F24SYW7B56AD9jLfVLEdFqy5P1L3spAws8Kz9djV8CbCsGLKHvXlYpfVYnMr
yh2FXTlehB1WvOaTahaeov0HW8RgHg==
           "]]}, 
         {RGBColor[0.647624, 0.37816, 0.614037], PointSize[
          0.006944444444444445], AbsoluteThickness[1.6], 
          LineBox[CompressedData["
1:eJx1x3lI03EcxvEv0mEHUmY2q3lV6mxlU5c6r0d3z23a1PSPDErUMOgwtWKR
X/yjQ5MisqSaik47KDNT0Bq4kgoTS7EUBCVQyyA6RO2249/4fR548/Dy273f
kuPCGCv527//f76/bibseCGCsD/FoyBuZ1OlP2EGkaJo2ZMVgYRdEeSUdsii
JYSXYU+kZW/VpY2EPZAisn38PiUlLML1r/da1W4hhNcCKvelHeUywr7oc2Qc
eWULJ+yPAxZNpo9VTng9ai8MH07LURAOgHM0q+12fxzhIOyb4JOv80A4GGXS
3qPKEspSuNQ1nJo7Q3kzRg09N+1liYS34H7zdI79DmUZSpskD71eKAmHojqw
4mXxAOUweLcGOSJkKsLhyF/rI25vpizHvg01tSVDlLfi/Gd1m6JATTgCjcel
IW+LKUdi0LmSl85QjsKgn+IHpBrCChisnbcspVrC0WjJNLTNS9IRjoFhxlro
eoByLGaLO24oFuoJxyGg/trXwpwkwvFYfXrdtPd7I2HAnP/4ffkMYQ6ExubW
2RtNwmYJWBzSbUlpIcwToAg2jcgdhFki/O3akWydWdg8EY1j3k9l4mRhMyWs
Bwusva3bhM2VqEjxH7g+RJip8K1CUz8+RpircHIqt8jvO2GmxkyD212ll0XY
XI1dP1PDYuSEmQbdDz3Hny9IFTbXQF98zG69SJhpcSgr/ByvIsy1WBJ7wvjM
RpjpoOx0tM41E+Y6dBWJPyW6pwmb6bH86rvsAAlhrkde74fJACdhZsAVZ1h/
4SxhboDNY75kqyhd2CwJUe11lapgwjwJEz1D6tJ0wswIvfZR9/AZwtyItsfi
lk1DhJkJX/TVnmt8twubm2DLXzXclUyYmdHwpuDs5QrC3Iyj4t/ymj7CLBkj
fNEDaWUG6T8S2gtC
           "]]}, 
         {RGBColor[0.571589, 0.586483, 0.], PointSize[0.006944444444444445], 
          AbsoluteThickness[1.6], LineBox[CompressedData["
1:eJx1x31MDHAcx/GflsnDYYoScxWlSx2lruvp7lPXdVdd3YnDirVSibEMWW3k
FzM15plKMSS7YcMSU0a7NTWtxKFh5aEH0aSi1ooN/9rv+9ne++zlnp6TlGnH
GCv+27//f3yKk8U43KUWe1ANq75T1TBBmAEW11aT1Q5iO+DD5Ie7TuvtCc9G
m0+RQp7mSNgJbk0qWBulhF3Ap/akuw+6E14I9rv0kcsdT8JuyPbcbMszeBH2
QFO569X8z76ElyDw1O+9tcH+hL1Q8eJ6Yf4lyt5w+9T+/W55AGEfmAocsuJf
UvaF28f+QVvySsJyVFSrpG8tQYRXoDRo3z1FZjBhf5xJTdlm3Uk5APaP307s
d1cSXols/WFl9VHKgWiwDdwIXhZKOAhLnp++2F5EWYEPhfbH2mVhhIOhzJgv
qSmKIKxExe5T3c5+KsIh+Om7/ltlE+VQeHfqdki3qAmHYZpsZGDAGYTDMa5z
HDPPiCQcAbmk0mN7LmUVDtRf/rX8HmU15jj0j2ydHkUYOF/z5hAviBabA9d0
8zZPmqkVm0Wittd8ts+ZMI+Ea3iPV4YfYRaFuFZpx/GJGLF5FBIXXXGVVceK
zTSIenYuu/lCnNhcg9EuQ+PlaIPYLBq970qHcnMSxObRkA/vuT1XaxSbaeFs
27DYstQkNtdiqPfOmnODhFkMKqWKj4Xhq8TmMVhluf9AXkeY6VDlWNax4DVh
rsNI34kQB88ksZkeLcacrq8ZhLkeGhd/H8cCwiwWIWr0sJuEeSxKSiTTUp4Q
ZnG4JR3LLo1cLTaPQ3l/R5ViiDCLR2NncbG2bY3YPB6SRX3dBd5msZkB/Q3K
1CIlYW7A0GhWWbKGMEuAbjwlIPUEYZ6AWQc9Xh15Q5glItNO07lRvlZsnoji
1NiTeYGEmRFmf0MeSyPMjZA2t9iQRZiZ8ON92lO19zqxYcJqK774yAlzE2SS
jJBNxwnXm9DBp9b5nqX9BxFMMA0=
           "]]}}, {}}, InsetBox[
        StyleBox["\<\"C12U100\"\>",
         StripOnInput->False,
         FontSize->15], ImageScaled[{0.55, 0.9}]], {{}, {{}, {}, 
         {GrayLevel[0], PointSize[0.01388888888888889], Thickness[Large], 
          LineBox[CompressedData["
1:eJxV0n1IFGYcB/AnZ/a6vMEiW2VqNabZdb5rrvx6d77eeZpWQ4MsQUis3PVC
ZWnPspKM0Yv5EnNmEUhbTLvG1lKL3RVZZi+mpXbalhtlFoZlEhWtBT3P7/nC
ly+f/7/eWXmp2S6Msfz3/X8bf7F336m+G8U+5FnUwW3lvr11D4TTt1MzTO1Z
lFO/s1/4b8VjsceqQ9zKCfjos4o16HkxvPzCyYnC7sPUn2OgMu1se6ZG2PUI
tQcabllDbLlThNsVT4fnSCYzXvcQDlPsBadbnYv3pFnC/Yp9UA6ju3eR9HHF
s9HYtVvX7JC+ovhLJOXOd1Z66ITTFH+FtnVWgz44SLhTsR/6vwi1780MFh5U
7I8lvxeNK2mTzlCsRWvlncsX/EKFbyvWYb2bzXBMEyW8RXEAvt/xeuM0rXSp
4kAs9GmusmdLGxQH4U1jS01IlbRLE3Uw8g80D+ywQrhAcQg25TQ88zoovUVx
KLqOrKnXdkQLOxWHYWagblpgtl7YR3E4xuz2jV072yA8XnEEQjf8YGv5QzpC
8QLU1yaHO1ms8BnFkSitrbqYYZcuV/w1OvjDrDez4oU7FS+EpbP4acf2BOHF
ihchb2XWn2EO6fWKo3Ai/cGr558lCtcqBm5Ue85IjpBuo+bA0JMVpd0FJuFh
ahaNwa6NfatapYeoeTS+O5dTN/maWXgXNdPDZ3BzkeNf6TnUXI9ReT+3Nh21
CLtSMwO+DVi1/58u6Q3U3ICfivZpUwNShE9RMyPM98+nhKdLW6i5Ef6Hswc+
rZDWUrMY7OqL9M0fkd5DzWNQGFP4VuO1WJhTv/9Jddkpa9rYVOEaah6LmbXl
iS0F0t7ULA6WoYr2zpPSKdQ8Dke1mokRI9LHqFk8emsybjaNTxP+i5rH48Xq
47/5+Um/pGYJMJUU977bKp1EzRMwd27x8NWL0vOoWSK6f/Rwexy5RNhJzRNR
NgJj61LpCmpmQmHuzk9C8qU5NTfh0KvRjjab9GFqZsZpX1tAietS4TPU3AzH
QMW9d6elL1GzJOy1J1eOSVkmvI+aJ2GN5wq9Sf+N8DpqZsE9Pq7Bv0y6h5pb
YO77NWjSI+n/AAXbAjU=
           "]]}}, {}}},
      AspectRatio->NCache[GoldenRatio^(-1), 0.6180339887498948],
      Axes->{True, True},
      AxesLabel->{None, None},
      AxesOrigin->{0, 0},
      DisplayFunction->Identity,
      Frame->True,
      FrameLabel->{None, 
        FormBox["\"Event number\"", TraditionalForm]},
      FrameStyle->Thickness[Large],
      FrameTicks->{{Automatic, Automatic}, {Automatic, Automatic}},
      FrameTicksStyle->GrayLevel[0],
      GridLines->{None, None},
      GridLinesStyle->Directive[
        GrayLevel[0.5, 0.4]],
      ImagePadding->All,
      ImageSize->400,
      LabelStyle->Directive[
        GrayLevel[0], 15],
      Method->{"CoordinatesToolOptions" -> {"DisplayFunction" -> ({
            (Part[{{Identity, Identity}, {Identity, Identity}}, 1, 2][#]& )[
             Part[#, 1]], 
            (Part[{{Identity, Identity}, {Identity, Identity}}, 2, 2][#]& )[
             Part[#, 2]]}& ), "CopiedValueFunction" -> ({
            (Part[{{Identity, Identity}, {Identity, Identity}}, 1, 2][#]& )[
             Part[#, 1]], 
            (Part[{{Identity, Identity}, {Identity, Identity}}, 2, 2][#]& )[
             Part[#, 2]]}& )}},
      PlotRange->{{0, 94.33085514}, {0, 80.}},
      PlotRangeClipping->True,
      PlotRangePadding->{{
         Scaled[0.02], 
         Scaled[0.02]}, {
         Scaled[0.02], 
         Scaled[0.05]}},
      Ticks->{Automatic, Automatic}], {615, -157.5}, 
     ImageScaled[{0.5, 0.5}], {400, 247.2135954999579}], InsetBox[
     GraphicsBox[{{
        {RGBColor[0.987148, 0.8073604000000001, 0.49470040000000004`], 
         EdgeForm[{Opacity[0.7], Thickness[Small]}], {}, 
         {RGBColor[0.987148, 0.8073604000000001, 0.49470040000000004`], 
          EdgeForm[{Opacity[0.7], Thickness[Small]}], 
          TagBox[
           TooltipBox[
            TagBox[
             DynamicBox[{
               FEPrivate`If[
                CurrentValue["MouseOver"], 
                EdgeForm[{
                  GrayLevel[0.5], 
                  AbsoluteThickness[1.5], 
                  Opacity[0.66]}], {}, {}], 
               RectangleBox[{0., 0}, {0.5, 28}, "RoundingRadius" -> 0]},
              
              ImageSizeCache->{{52.80520844002865, 
               90.93298678684823}, {-202.8856133577449, \
-49.945881590785746`}}],
             StatusArea[#, 28]& ,
             TagBoxNote->"28"],
            StyleBox["28", {
              Directive[
               GrayLevel[0], 15]}, StripOnInput -> False]],
           Annotation[#, 
            Style[28, {
              Directive[
               GrayLevel[0], 15]}], "Tooltip"]& ], 
          TagBox[
           TooltipBox[
            TagBox[
             DynamicBox[{
               FEPrivate`If[
                CurrentValue["MouseOver"], 
                EdgeForm[{
                  GrayLevel[0.5], 
                  AbsoluteThickness[1.5], 
                  Opacity[0.66]}], {}, {}], 
               RectangleBox[{0.5, 0}, {1., 17}, "RoundingRadius" -> 0]},
              
              ImageSizeCache->{{90.43298678684823, 
               128.56076513366793`}, {-142.99857587786806`, \
-49.945881590785746`}}],
             StatusArea[#, 17]& ,
             TagBoxNote->"17"],
            StyleBox["17", {
              Directive[
               GrayLevel[0], 15]}, StripOnInput -> False]],
           Annotation[#, 
            Style[17, {
              Directive[
               GrayLevel[0], 15]}], "Tooltip"]& ], 
          TagBox[
           TooltipBox[
            TagBox[
             DynamicBox[{
               FEPrivate`If[
                CurrentValue["MouseOver"], 
                EdgeForm[{
                  GrayLevel[0.5], 
                  AbsoluteThickness[1.5], 
                  Opacity[0.66]}], {}, {}], 
               RectangleBox[{1., 0}, {1.5, 7}, "RoundingRadius" -> 0]},
              
              ImageSizeCache->{{128.06076513366793`, 
               166.1885434804875}, {-88.55581453252553, \
-49.945881590785746`}}],
             StatusArea[#, 7]& ,
             TagBoxNote->"7"],
            StyleBox["7", {
              Directive[
               GrayLevel[0], 15]}, StripOnInput -> False]],
           Annotation[#, 
            Style[7, {
              Directive[
               GrayLevel[0], 15]}], "Tooltip"]& ], 
          TagBox[
           TooltipBox[
            TagBox[
             DynamicBox[{
               FEPrivate`If[
                CurrentValue["MouseOver"], 
                EdgeForm[{
                  GrayLevel[0.5], 
                  AbsoluteThickness[1.5], 
                  Opacity[0.66]}], {}, {}], 
               RectangleBox[{1.5, 0}, {2., 6}, "RoundingRadius" -> 0]},
              
              ImageSizeCache->{{165.6885434804875, 
               203.8163218273072}, {-83.11153839799127, \
-49.945881590785746`}}],
             StatusArea[#, 6]& ,
             TagBoxNote->"6"],
            StyleBox["6", {
              Directive[
               GrayLevel[0], 15]}, StripOnInput -> False]],
           Annotation[#, 
            Style[6, {
              Directive[
               GrayLevel[0], 15]}], "Tooltip"]& ], 
          TagBox[
           TooltipBox[
            TagBox[
             DynamicBox[{
               FEPrivate`If[
                CurrentValue["MouseOver"], 
                EdgeForm[{
                  GrayLevel[0.5], 
                  AbsoluteThickness[1.5], 
                  Opacity[0.66]}], {}, {}], 
               RectangleBox[{2., 0}, {2.5, 1}, "RoundingRadius" -> 0]},
              
              ImageSizeCache->{{203.3163218273072, 
               241.44410017412667`}, {-55.890157725319995`, \
-49.945881590785746`}}],
             StatusArea[#, 1]& ,
             TagBoxNote->"1"],
            StyleBox["1", {
              Directive[
               GrayLevel[0], 15]}, StripOnInput -> False]],
           Annotation[#, 
            Style[1, {
              Directive[
               GrayLevel[0], 15]}], "Tooltip"]& ], 
          TagBox[
           TooltipBox[
            TagBox[
             DynamicBox[{
               FEPrivate`If[
                CurrentValue["MouseOver"], 
                EdgeForm[{
                  GrayLevel[0.5], 
                  AbsoluteThickness[1.5], 
                  Opacity[0.66]}], {}, {}], 
               RectangleBox[{3., 0}, {3.5, 1}, "RoundingRadius" -> 0]},
              
              ImageSizeCache->{{278.57187852094637`, 
               316.69965686776584`}, {-55.890157725319995`, \
-49.945881590785746`}}],
             StatusArea[#, 1]& ,
             TagBoxNote->"1"],
            StyleBox["1", {
              Directive[
               GrayLevel[0], 15]}, StripOnInput -> False]],
           Annotation[#, 
            Style[1, {
              Directive[
               GrayLevel[0], 15]}], "Tooltip"]& ], 
          TagBox[
           TooltipBox[
            TagBox[
             DynamicBox[{
               FEPrivate`If[
                CurrentValue["MouseOver"], 
                EdgeForm[{
                  GrayLevel[0.5], 
                  AbsoluteThickness[1.5], 
                  Opacity[0.66]}], {}, {}], 
               RectangleBox[{4., 0}, {4.5, 1}, "RoundingRadius" -> 0]},
              
              ImageSizeCache->{{353.82743521458553`, 
               391.95521356140523`}, {-55.890157725319995`, \
-49.945881590785746`}}],
             StatusArea[#, 1]& ,
             TagBoxNote->"1"],
            StyleBox["1", {
              Directive[
               GrayLevel[0], 15]}, StripOnInput -> False]],
           Annotation[#, 
            Style[1, {
              Directive[
               GrayLevel[0], 15]}], 
            "Tooltip"]& ]}, {}, {}}, {{}, {}, {}, {}, {}, {}, {}}}, {{{}, {}, \

         {RGBColor[0.368417, 0.506779, 0.709798], AbsoluteThickness[1.6], 
          Opacity[1.], LineBox[CompressedData["
1:eJwVj304E3gcwOUlZV72S6fiosRVXtZ5SR6s77etdciiukrmUsu58IzsUk71
XKPoVpTzUh0h3UmFRazisI0sDqHUWoVWLvRC2OlMc90fn+fz5+f5LOXGbvle
V0dHh/2Z/+1Oxot4YQlrSzv6r6dnM5GxP/tUImc77Ayuy5efZmKoQ02bHycC
uvpvHdM/zsTI1ACeC+cgfEubMhLymThSnU2356RA3LUUw6ZAJrqya+xtODkg
zBxaNGbExIfn2xZ9ySmGfTiY7XCcgX/U92RacsSQovb8t1ywDpkJK5LaNsph
t27FffosQEEQX+i9qQukl/sq4sq88T3LtWa58hHU+9orVjR6onjTBQav9xlM
W7Q/9hpbjZX3bXwm6C+ATbPOyMh1w1uCDcm9vq9AkJtafy7EBZl2+fQs1mt4
xwg129dCQ1lUdscr02GwLwlIzUp1xBGvfgp3/jsQXZpHb+euQDNRq03i3yOw
IchxcUmzPT6d++MD2rYPYFlduNv66DKcLXB459EzBk5XnHxWfrMUHVpd+Ke9
J4Ae2T+CKmu0V3DZHxvU0O5vUlC3wwrDdzmp/OiTUD2wOkbDWIh5YpZqsPAj
/LyxJEt08wu8/uCkZ77tFBxZNZ7c62WOVTKrqUKhBppPZ1yMdiaYeVBBaqif
wG89zTEkwhTFRc4vb5/Rwmjs20fNaiPsLuy2MVDPQFre860hlnNQVRH0xO1P
HfRMYDCLgw0weDpMQYmbhbH1zXUdpno4muRdtd1WF81TfL87bDILx9841paq
dHFsgFWp8dLCOL3p0MocPUyjUjWuehrYxY8LqwjWR7U4s8ViaBLeqIaXlS4w
wLZAmgY81BDvY5zf3mKAPkvqKnd+HIOoz90p4Ww8zA+t3doxCqEXl+SzwRCj
fpKeL9d/D/u1rT3mo4aYOo96YVfvMIysE3oOiOagXfzoW2X3a4iO+RD0nDsX
t7ozd/A2DsCWo7ysfjsj7Ao/FjKlVIFHfEaakdIIM6rf6hU97Aefq4K9V05R
8Nq0Z6zx4l4oa0gJDwwwxuhQRUS7SAlWDW5W1jom2EPVbeQ8fgzqQvX0pMwE
oxczfMMX9cBofXLt+iRTlGzQ0rrE3TB4986q2+5mmFk61FdU2wkBIv37Hv+Y
YT0vbCbs93Z4JNGQmG1UNHTva6o81AoLfJ86TJVRcXdduFYokkM6sp5QTAnO
qcuU+880QbJzsurGDwRtWA3l1Y0yaMtrcFgXSZDW+CknoEYGFsbT/K4ognV7
ItcM3pBByfABvTEeQbP0zeec82XQcSXCzu0AQa0iKmM0QQaWtv4R1ccI7m2T
c7etkkGlBRm+c4GgMiR2h7BACtMn2K7+uQTXaynNN3OkwFL/kqjMI3jQNOTy
izQpKB7oUjQFBF8EL7/kf0QK2rMTjj7FBD9Zn4nevFMKfhQFr76SoG1CQuDX
86Xwa+J88aYqgucOPyksoEjh2VCQtrea4PWsPrq5nhRi7rWkz9wmeMRl7RbD
MQlknagVYQPBy7lrSmw7JdA7MTnZKSF4wqvUskougeXh7rhHRtDau0Tu1yCB
GkZZp+Du5/9ntfcE5RLQrxxaOE9O8OjL8wvtiiXAXvrVnqJ7BPkWJ39rvSiB
nLPcq66tBJ07YgLisyXQP5P/QfYXwfg4Nye7NAn8B35bRCU=
           "]]}}, {}}, 
       InsetBox[
        StyleBox["\<\"\\ncs = 0.33 barn\\n\\!\\(\\*SubscriptBox[\\(CI\\), \
\\(95  %\\)]\\): {0.24, 0.45}\"\>",
         StripOnInput->False,
         FontSize->15], ImageScaled[{0.7, 0.85}]]},
      AspectRatio->0.65,
      Axes->{True, True},
      AxesLabel->{None, None},
      AxesOrigin->{-0.09, 0},
      BaseStyle->15,
      Frame->True,
      FrameLabel->{{
         FormBox["\"Frequency\"", TraditionalForm], None}, {None, None}},
      FrameStyle->Thickness[Large],
      FrameTicks->{{Automatic, Automatic}, {Automatic, Automatic}},
      FrameTicksStyle->GrayLevel[0],
      GridLines->{None, None},
      GridLinesStyle->Directive[
        GrayLevel[0.5, 0.4]],
      ImageSize->{400, 300},
      LabelStyle->Directive[
        GrayLevel[0], 15],
      PlotRange->{{0., 4.5}, {All, All}},
      PlotRangePadding->{{
         Scaled[0.02], 
         Scaled[0.02]}, {
         Scaled[0.02], 
         Scaled[0.05]}},
      Ticks->{Automatic, Automatic}], {1025, -157.5}, 
     ImageScaled[{0.5, 0.5}], {400, 300}]}, {}},
  ContentSelectable->True,
  ImageSize->{1242, 327.},
  PlotRangePadding->{6, 5}]], "Print",
 CellChangeTimes->{
  3.667711469282754*^9, 3.6677133608174677`*^9, 3.667717648594047*^9, 
   3.6677180157446527`*^9, {3.667718064342857*^9, 3.667718081973214*^9}, {
   3.667718416585634*^9, 3.667718458401558*^9}, 3.667719004936667*^9, {
   3.6677194708926764`*^9, 3.66771948539834*^9}, 3.6677195310452127`*^9, {
   3.6677195639191647`*^9, 3.667719654936658*^9}, 3.667720104763983*^9, {
   3.667720136610106*^9, 3.667720346434698*^9}, {3.667720913458851*^9, 
   3.6677209354270906`*^9}, 3.6677209657165327`*^9, 3.66773548979813*^9, 
   3.667736093840316*^9, 3.6677361604202337`*^9, 3.667736237333761*^9, 
   3.668254238532124*^9, 3.668255265776024*^9, 3.668256120524749*^9, 
   3.668333361167297*^9, {3.668333392546871*^9, 3.6683334036666393`*^9}, 
   3.6683340130467253`*^9, 3.669456983349675*^9, 3.66945762830602*^9, 
   3.6694605671790037`*^9, 3.669460721077531*^9, 3.66946095164192*^9, 
   3.6694610969857197`*^9, 3.669461232987105*^9, 3.669557010233976*^9, 
   3.66961610742319*^9, 3.6696332837925577`*^9, 3.6699848578888083`*^9, 
   3.669984947433011*^9, 3.669985036220358*^9, 3.6699850791996717`*^9, 
   3.669985254347612*^9, {3.669985285449545*^9, 3.669985330368556*^9}, 
   3.669985374056119*^9, {3.669985437282371*^9, 3.669985457904277*^9}, {
   3.669985492708325*^9, 3.669985543507881*^9}, 3.670131305677383*^9, 
   3.670154564870261*^9, 3.677564169289792*^9, 3.677915396520144*^9, 
   3.6779193242812557`*^9, 3.677919487017585*^9, 3.67793161903363*^9, 
   3.677935326790655*^9, {3.677935359900988*^9, 3.677935441129262*^9}, 
   3.677935474008698*^9, {3.677935505975809*^9, 3.677935542109735*^9}, {
   3.677935623589548*^9, 3.6779356387897263`*^9}, {3.677935696587152*^9, 
   3.6779357328893948`*^9}, {3.677935763037231*^9, 3.677935806671092*^9}, 
   3.6779358367465353`*^9, {3.677935970347106*^9, 3.677936060186517*^9}, 
   3.677936126139921*^9, 3.677936165268217*^9, 3.677937906749464*^9, {
   3.677938030576892*^9, 3.6779380467428713`*^9}, 3.677993850406967*^9, 
   3.677999022726614*^9, 3.678008943314899*^9, {3.678513960053379*^9, 
   3.678513969236731*^9}, 3.680063883064686*^9, {3.680064736315933*^9, 
   3.6800647543965807`*^9}, 3.6803244094475737`*^9}],

Cell[BoxData[
 GraphicsBox[{{}, {InsetBox[
     GraphicsBox[{{{}, {{}, {}, 
         {RGBColor[0.368417, 0.506779, 0.709798], PointSize[
          0.019444444444444445`], AbsoluteThickness[1.6], 
          LineBox[{{-0.5, 0.391304347826087}, {0.5, 0.391304347826087}, {0.5, 
           0.43478260869565216`}, {1.5, 0.43478260869565216`}, {1.5, 
           0.17391304347826086`}, {2.5, 0.17391304347826086`}, {2.5, 0.}, {
           3.5, 0.}, {3.5, 0.}}]}}, {}}, {
        {RGBColor[0.368417, 0.506779, 0.709798], PointSize[
         0.012833333333333334`], AbsoluteThickness[1.6], {
          {RGBColor[0.368417, 0.506779, 0.709798], PointSize[
           0.012833333333333334`], AbsoluteThickness[1.6], Opacity[0.2], 
           LineBox[{},
            VertexColors->None]}, 
          {RGBColor[0.368417, 0.506779, 0.709798], PointSize[
           0.012833333333333334`], AbsoluteThickness[1.6], Opacity[0.2], 
           LineBox[{{{0., 0.4572117279747543}, {0., 0}}, {{1., 
              0.357817874067199}, {1., 0}}, {{2., 0.14001568985238225`}, {
              2., 0}}, {{3., 0.03652583213540406}, {3., 0}}},
            VertexColors->None]}}}, 
        {RGBColor[0.368417, 0.506779, 0.709798], PointSize[
         0.012833333333333334`], AbsoluteThickness[1.6], {}, 
         GeometricTransformationBox[InsetBox[
           StyleBox["\<\"\[FilledCircle]\"\>",
            StripOnInput->False,
            LineColor->RGBColor[0.368417, 0.506779, 0.709798],
            FrontFaceColor->RGBColor[0.368417, 0.506779, 0.709798],
            BackFaceColor->RGBColor[0.368417, 0.506779, 0.709798],
            GraphicsColor->RGBColor[0.368417, 0.506779, 0.709798],
            PointSize->0.012833333333333334`,
            Thickness->Absolute[1.6],
            FontSize->8.96,
            FontColor->RGBColor[0.368417, 0.506779, 0.709798]], {0, 0}], {{{
          0., 0.4572117279747543}}, {{1., 0.357817874067199}}, {{2., 
          0.14001568985238225`}}, {{3., 0.03652583213540406}}}], {}}}, 
       InsetBox[
        StyleBox[
         RowBox[{"\<\"\\nC = 0.0819754\\n bw/\[Lambda]: 127.778\"\>", 
          
          " ", "\<\"\\n \\!\\(\\*SubscriptBox[\\(CI\\), \\(95  %\\)]\\): \
{77.0411, 208.06}\"\>"}],
         StripOnInput->False,
         FontSize->15], ImageScaled[{0.735, 0.82}]]},
      AspectRatio->NCache[GoldenRatio^(-1), 0.6180339887498948],
      Axes->{True, True},
      AxesLabel->{None, None},
      AxesOrigin->{-0.5, 0},
      DisplayFunction->Identity,
      Frame->True,
      FrameLabel->{None, 
        FormBox["\"P(X=k)\"", TraditionalForm]},
      FrameStyle->Thickness[Large],
      FrameTicks->{{Automatic, Automatic}, {Automatic, Automatic}},
      FrameTicksStyle->GrayLevel[0],
      GridLines->{None, None},
      GridLinesStyle->Directive[
        GrayLevel[0.5, 0.4]],
      ImagePadding->All,
      ImageSize->{400, 300},
      LabelStyle->Directive[
        GrayLevel[0], 15],
      Method->{"CoordinatesToolOptions" -> {"DisplayFunction" -> ({
            (Part[{{Identity, Identity}, {Identity, Identity}}, 1, 2][#]& )[
             Part[#, 1]], 
            (Part[{{Identity, Identity}, {Identity, Identity}}, 2, 2][#]& )[
             Part[#, 2]]}& ), "CopiedValueFunction" -> ({
            (Part[{{Identity, Identity}, {Identity, Identity}}, 1, 2][#]& )[
             Part[#, 1]], 
            (Part[{{Identity, Identity}, {Identity, Identity}}, 2, 2][#]& )[
             Part[#, 2]]}& )}},
      PlotRange->{{-0.5, 3.5}, {0, 0.43478260869565216`}},
      PlotRangeClipping->True,
      PlotRangePadding->{{
         Scaled[0.02], 
         Scaled[0.02]}, {
         Scaled[0.02], 
         Scaled[0.05]}},
      Ticks->{{{0, 
          FormBox["0", TraditionalForm]}, {1, 
          FormBox["1", TraditionalForm]}, {2, 
          FormBox["2", TraditionalForm]}, {3, 
          FormBox["3", TraditionalForm]}, {4, 
          FormBox["4", TraditionalForm]}}, True}], {205, -157.5}, 
     ImageScaled[{0.5, 0.5}], {400, 300}], InsetBox[
     GraphicsBox[{{{}, {{}, {}, 
         {RGBColor[0.368417, 0.506779, 0.709798], PointSize[
          0.008333333333333333], AbsoluteThickness[1.6], 
          LineBox[CompressedData["
1:eJxTTMoPSmViYGBQB2IQjQ4abr/7zX31gD12/gd7hoXWZzaksjhg5zM4SDgG
r5tuLIiDz+Hg0mOsJMAkjIMv4DChalZUpyYuvohD3t9m3wVhijj4Eg5BPo1i
Va+UcfBlHPoqvD9yPlPDwVdwOKS4SXhpuwYOvpLDuVxjmzNTcPFVHJqsZxle
v6yFg6/m0Dalctd7ER0cfA2HTQu9bn78j4uv5eD44bWQVqwBDr6Ow8d+OYVg
JSMcfD0H5fNfBbfMNcbBN3Co7b4882CeKQ6+ocPRqnyGVzHmOPhGDsKtsctm
38HNBwABY5Ll
           "]]}, 
         {RGBColor[0.880722, 0.611041, 0.142051], PointSize[
          0.008333333333333333], AbsoluteThickness[1.6], 
          LineBox[CompressedData["
1:eJxTTMoPSmViYGDQBWIQjQ4S1moqvp380B47/4P9Aw2NTb0vf+PgMzgwTOtY
H/WP1QE7n8OhIyRF12o/Fw6+gMOzP/Ffs8tUcPBFHNjuvJOqdNfAwZdwOBfh
uCBkqSYOvowD0zS5vlVftXHwFRzmvf+kcSxIDwdfyYGpaPvPx8f1cfBVHNLX
iTx3Pm2Ag6/m8N0hRe1+piEOvobDxhdRbmbFuPhaDutvnBd1PIyLr+NQGuts
4h5phIOv5yA5XS92XqAJDr6Bw9XOolypVlx8Qwdb0eful0VNcfCNHK4GWOrV
t+DiGzvUax9id3mGi2/icLzC1vy+sBkOvqmDcGvsstl3zHHyAYBPqxQ=
           "]]}, 
         {RGBColor[0.560181, 0.691569, 0.194885], PointSize[
          0.008333333333333333], AbsoluteThickness[1.6], 
          LineBox[CompressedData["
1:eJxTTMoPSmViYGDQBWIQjQHKOg645b+zx87/YL+CQ//3/mIWB+x8BocJCrIb
Y/5y4eBzOCyxmxf7wkUKB1/A4c1LO0UPeVkcfBGHTZefMjkaKeDgSzgExajn
rehWxMGXcTgVVKH4jV0NB1/BYd20F3mXUnDxlRycLq19nfhOAwdfxcEsq/ZV
x1pNHHw1B7lNHz1ve2jj4Gs4LJLU3PzjKC6+lsOiw591lsrr4ODrODzbtHvu
9TpcfD2Hj0tjCibPNsTBN3BI1fi2//J2XHxDh6mLN1TZ8hjj4Bs56L/ysl0Y
iItv7NA67/EBWXlTHHwTh+yPqZUyp8xx8E0dhFtjl82+g5sPANOYsVQ=
           "]]}, 
         {RGBColor[0.922526, 0.385626, 0.209179], PointSize[
          0.008333333333333333], AbsoluteThickness[1.6], 
          LineBox[CompressedData["
1:eJxTTMoPSmViYGCQBmIQjQ4WMFwOqcz9Yo+d/8F+woJX/57tY3TAzmdwcFn/
/8xbOREcfA6HIzdlpMy24OILOHgIXg1fECaFgy/i8Ke+6tTBrzI4+BIOXcXr
ktydFHHwZRy2bZ31pjJVCQdfwcHqhdpZ5t/aOPhKDpax+j+7fxji4Ks4dEat
SF0YaoKDr+YQWxFy/u8Fcxx8DQfh1thls+/g5gMAFwFuhw==
           "]]}, 
         {RGBColor[0.528488, 0.470624, 0.701351], PointSize[
          0.008333333333333333], AbsoluteThickness[1.6], 
          LineBox[CompressedData["
1:eJxTTMoPSmViYGDQBGIQjQ4OHPCYI7P5kT12/gf7ByxtqqsCnuHgMzgUXNHe
e9+HwQE7n8Nhxcbu+J/2jDj4Ag43DrA75waw4eCLODQsmyL3tBwXX8Jhwdw/
KWZXhXHwZRx+PNt1wC5bAgdfwYFjqaW3zD05HHwlh20eDS+qpynj4Ks41PFM
UF7noYKDr+bwaV5i1OI9qjj4Gg5uXGW9uzLUcPC1HJ7ZJr+eZqOPg6/j4KXO
d2yrFy6+nkPzFZ9v7cZGOPgGDo4HvdOj/uHiGzrYvuHnNL1tgoNv5DB/lopT
+z5zHHxjB+HW2GWz7+DmAwDWG5ze
           "]]}, 
         {RGBColor[0.772079, 0.431554, 0.102387], PointSize[
          0.008333333333333333], AbsoluteThickness[1.6], 
          LineBox[CompressedData["
1:eJxTTMoPSmViYGBQBGIQjQ4aDKfw+ex+Zo+d/8H+wcz8Zf4Vb3HwGRwunFl4
Zf+NHzj4HA4BHI/eZdX9xMEXcNCSifAUC1N0wM4XcXCKn+w6/6USDr6Eg1x2
lV8GjwYOvozDoh/KSgef6ODgKzis9VTnz2QxwMFXcmj0thFsmIeLr+IwtVzJ
VqDOEAdfzeH2BK/wFUdMcPA1HLp1g+NUtExx8LUcpDsObDpkjIuv49AbXS7k
3Y2Lr+cg3Bq7bPYdc5x8AIpgd20=
           "]]}, 
         {RGBColor[0.363898, 0.618501, 0.782349], PointSize[
          0.008333333333333333], AbsoluteThickness[1.6], 
          LineBox[CompressedData["
1:eJxTTMoPSmViYGAwB2IQjQ4euF7YPVfvuT12/gd7gyjFyZJmP3DwGRwuTNxb
Yi3B5ICdz+Fgwcb/eTYzMw6+gMOJXeI2/wNZcfBFHC6w7T/YEMmOgy/hcEK1
/ZnaO1x8GYcMr8MxvAa8OPgKDjP8Lh09dREXX8lBw+uRs7q/GA6+ikOKQn3Y
TXdxHHw1h5BTLyY0n5LAwddwKPmQ8V8pQgoHX8tBSGqL8ql6BRx8HQen8IKp
ZSxKOPh6Dq+e/r7+2VwZB9/AgWlJc9ziJ5o4+IYOj8JUpuhZaOPgGzmk1bH8
lLuqg4Nv7HAr9CGjWao+Dr6Jw+TDj+4lSxng4Js6XDZRS8hZYIiDb+ZweZ9F
tPYkIxx8cwfxF9frDpuZ4OBbOGgez1v8O8QcB9/SIT/7AVdGAy6+lYNwa+yy
2Xdw8wGlHc4P
           "]]}, 
         {RGBColor[1, 0.75, 0], PointSize[0.008333333333333333], 
          AbsoluteThickness[1.6], LineBox[CompressedData["
1:eJxTTMoPSmViYGCQBGIQjQ42lG9IPdz+zR47/4P9AyPLDe38Ag7Y+QwOl8w5
X1RyKOLgczjcOu0f8m2vEg6+gMOtByaTrISVcfBFHKouu149dUoVB1/Coe+j
e2LCMh0cfBmHv1cnvhd5Y4CDr+BQfEX46JZSYxx8JYfXgknv41aZ4OCrOLx/
yXtpwnZzHHw1B+HW2GWz7+DmAwB7Nmfn
           "]]}, 
         {RGBColor[0.647624, 0.37816, 0.614037], PointSize[
          0.008333333333333333], AbsoluteThickness[1.6], 
          LineBox[CompressedData["
1:eJxTTMoPSmViYGBQB2IQjQ5WOMnW9jAxOmDnf7AvsP/0VnUuEw4+g8OP1zfV
tGex4uBzOFjMn535wZ8XB1/AYYNHRYtOnjAOvogDxxGhcFYVGRx8CYdte7bf
FniuiIMv48DWs/d9yD81HHwFh1dGh+JEvNVx8JUcuKaU/c/bpIeDrwK0jylS
V14fB1/NwUtdzFbaChdfw0FYqcw1o9sQB1/LgXm+T+3r80Y4+DoO3Tu2LpUK
M8XB13MwTZh3tSjNDAffwOHgOdmSWglzHHxDB9uEQi5OK1x8Iwfh1thls+/g
5gMAl5GFvw==
           "]]}, 
         {RGBColor[0.571589, 0.586483, 0.], PointSize[0.008333333333333333], 
          AbsoluteThickness[1.6], LineBox[CompressedData["
1:eJxTTMoPSmViYGDQBmIQjQ4Cprcs5UzjccDO/2Cf82J24/lVYjj4DA42L8XY
HThlcfA5HFhcPd9Y7MbFF3Dge7Fa2uuOIg6+iIPWHiE+hiQlHHwJh3cCLlzS
D9Vw8GUctLRWPnmnoI6Dr+Dgd+jQD6EwXHwlh6zeaMHmP5o4+CoOdW3cDXZR
2jj4ag7XShI+/knXwcHXcNCKCyzwzdbDwddyCBN+KSRjqo+Dr+Ng1ltj2bcU
F1/PYealT1bS241w8A0covnW53m8MsbBN3TgvGOWpdFhgoNv5PD7vL/yTzlT
HHxjh9ibqxyiknDxTRyEW2OXzb5jjpMPAM9WlK0=
           "]]}, 
         {RGBColor[0.915, 0.3325, 0.2125], PointSize[0.008333333333333333], 
          AbsoluteThickness[1.6], LineBox[CompressedData["
1:eJxTTMoPSmViYGBQB2IQjQ42JPueeJr/yR47/4O9gvZB3bvFv3HwGRwe5BRd
8tYWcsDO53C4ELBwJke+KA6+gMMWn2UMKixyOPgiDq+8lCdNMlTEwZdwONWp
+9dLWAkHX8Zh009jPgFTFRx8BYdZASfW/4xWxcFXchCyEos11VbDwVdxKDsj
dkdeUQMHX83h2Lz3eSeZtHHwNRzWHdKr+HBPDwdfy2H++RnnvjIZ4uDrOHz+
+sl21RpcfD2HvbZlfb3qJjj4Bg5rDx3rvluJi2/ocPf9kqeb28xx8I0chFtj
l82+g5sPAH+BmaM=
           "]]}, 
         {RGBColor[0.40082222609352647`, 0.5220066643438841, 0.85], PointSize[
          0.008333333333333333], AbsoluteThickness[1.6], 
          LineBox[CompressedData["
1:eJxTTMoPSmViYGBQBmIQjQ4WzNhR96HjoT12/gf7C98ufeML+IKDz+BwIYm3
qN9H0AE7n8Phx94yNs85uPgCDhxb1j29t1AKB1/E4cbp7dy1KbI4+BIObExZ
O7VTVHHwZRyi2nIrtuer4+ArOMy3+sCmxGWAg6/kMPuReOqbNbj4Kg4XjZ54
nz6Pi6/m8H/Vj+bFriY4+BoOkRY+78WacPG1HASrXBfoS5ri4Os4bGTIUZa5
g4uv59DoWi/73MAcB9/AQbg1dtnsO7j5AF8YhZ8=
           "]]}, 
         {RGBColor[
          0.9728288904374106, 0.621644452187053, 0.07336199581899142], 
          PointSize[0.008333333333333333], AbsoluteThickness[1.6], 
          LineBox[CompressedData["
1:eJxTTMoPSmViYGDQB2IQjQ4k/q65rHBJ2AE7/4O9T6b2klWyojj4DA5vdj1m
YDQQw8HncEj5lXiS844MDr6Aw4/TGh85TOVx8EUcbn04MHm2ogIOvoSDE0Mx
n2++Mg6+jEOY9RLeYCMVHHwFh0185xftn62Kg6/k0Obj+jz+hhYOvopD24mN
YZrJujj4ag5Rp6d4r9fXx8HXcLDjPnLlayMuvpbDRim9a5aSBjj4Og6dgp6v
73vj4us5vFzzil/qAC6+gYN1KpPrUwcjHHxDB3cG4zgdFWMcfCMH1v1Gl4M6
cfGNHfRTDdUqd+DimzjY6hZ9LlpiioNv6rCSa1PT089mOPhmDsKtsctm3zHH
yQcA2V6ogw==
           "]]}, 
         {RGBColor[0.736782672705901, 0.358, 0.5030266573755369], PointSize[
          0.008333333333333333], AbsoluteThickness[1.6], 
          LineBox[CompressedData["
1:eJxTTMoPSmViYGDQBmIQjQ4CvrA8ULr8yx47/4P9jdfnt6cECzhg5zM4bMnz
OXjqPy4+h0OAfFFdM4MQDr6Ag0f1vpOfuaVw8EUcVhxPa3v6UA4HX8JhFvPd
b7a3FHDwZRy2nVx8KdVYCQdfwcGp5/jZ+3JaOPhKDnIpW6XXnMbFV3E4VJjB
auqujYOv5pD1wH+5gz8uvoZD0uYNEfbH9HDwtRxWN+hG7FI1wMHXcTjOGdAb
uhUXX8/h5tP5dz3u4OIbOGyfUaqw5a8RDr6hw9IzLLP9DY1x8I0c/udlmVT3
mOLgGzvEpx/IPRJijoNv4iDcGrts9h3cfABRIqs5
           "]]}, 
         {RGBColor[0.28026441037696703`, 0.715, 0.4292089322474965], 
          PointSize[0.008333333333333333], AbsoluteThickness[1.6], 
          LineBox[CompressedData["
1:eJxTTMoPSmViYGDQBWIQjQGku9V3Gt62x87/YL/jyv/LX9m4HbDzGRxk1pYr
CewXwMHncFiTnb1oiZwCDr6AQ9cKVqsleYo4+CIOvzhbFXZkKuPgSzicc7o1
3cRLBQdfxuHRuc0NPt24+AoOSj626SL/VHHwlRyUHtuKrpyqhoOv4tC1b9qK
J7nqOPhqDkelVv48vtoAB1/DYaFglnpCkiEOvpYDY+ulvb97cfF1HA46pH/i
PGKEg6/n8PpIsMr9+8Y4+AYOkvbPJoYpmeDgGzoYctTzH1AyxcE3cjj5zv6H
fDQuvrHDTMO9P6s0zHDwTRy23ro3864uLr6pg3Br7LLZd8xx8gGspKvC
           "]]}, 
         {RGBColor[0.368417, 0.506779, 0.709798], PointSize[
          0.008333333333333333], AbsoluteThickness[1.6], 
          LineBox[CompressedData["
1:eJxTTMoPSmViYGBQBWIQjQ4aTl3qf/Tlnz12/gf7LYXvs7PyBByw8xkcFP6W
aggfEMPB53Bw6T2rbGAtjoMv4HBKZpVlmqEiDr6Ig94b2+/zD6vg4Es4bPu1
tvLgVVx8GQctbUZ2q0I1HHwFh10RuuvNG7Vw8JUcrP7LvT1fqYuDr+Kw+wtL
7rq3Bjj4ag6iVk5xchMNcfA1HF5H65/8sxgXX8vh+KJ7i6vyjXHwdRz4rd5F
bJhqgoOv59DKbFcxdYIpDr6BQ/XciMa4Q7j4hg7CrbHLZt8xx8kHAD8Djlw=

           "]]}, 
         {RGBColor[0.880722, 0.611041, 0.142051], PointSize[
          0.008333333333333333], AbsoluteThickness[1.6], 
          LineBox[CompressedData["
1:eJxTTMoPSmViYGDQBmIQjQEeuR59vm+pPXb+B/sH+j9+qr98hYPP4KDB6bg8
y47VATufw6FAhO/8XVE+HHwBhxuLerslJHHxRRw8RKf6tE3kx8GXcNhzuPhh
7RpxHHwZh5D/HOwG/ZI4+AoOVzbbrL/6Qx4HX8nhUEZ2yLNXKjj4Kg5N/w5G
ubxXxcFXcyjKYn1WskwLB1/DwSm6xTZcQQcHX8vBPuS09D0bAxx8HQf741lP
YxKNcPD1HLYLWn+NCTfGwTdwsBS1azLVNsXBN3S4fvBmWLQuLr6Rw3qpt7ws
M8xx8I0dfC9qhFTswsU3cRBujV02+w5uPgCeTp/N
           "]]}, 
         {RGBColor[0.560181, 0.691569, 0.194885], PointSize[
          0.008333333333333333], AbsoluteThickness[1.6], 
          LineBox[CompressedData["
1:eJxTTMoPSmViYGBQB2IQjQ4SJhzJi//w2h47/4N9hj9XvMwUdgfsfAaHnDMb
dmaeEcPB53BYI2B78GO5NA6+gMMvpui9vbJKOPgiDu+Or7W4vEoTB1/CIetf
mJjDEy0cfBmHRYfLPwU16ODgKzj8usx2Yek9XHwlh3Usrv+8IvVw8FUczErE
V629ro+Dr+bwvLPx43o2Qxx8DQfW81fX++3ExddyKFyt73622QgHX8dhdmPJ
XPlGYxx8PYfVMktYt9zAxTdw+Pkm8ctyJxMcfEMH5p0loux/zHDwjRyEW2OX
zb5jjpMPABZLm6s=
           "]]}, 
         {RGBColor[0.922526, 0.385626, 0.209179], PointSize[
          0.008333333333333333], AbsoluteThickness[1.6], 
          LineBox[CompressedData["
1:eJxTTMoPSmViYGAwB2IQjQEecX6OfrDUHjv/gz3Dswk3up6twsFncGjIalh8
/dUhHHwOhwMr593XsrmLgy/gcODppZfbDz7GwRdxeKBV/GeO4l8cfAmHBbPT
ppywx8WXcajYsdnLJ5HDATtfwUHhmdenIxn8OPhKDjqZNml/m0Rx8FUcbK7v
UHOcJomDr+Yw46eE7pwjuPgaDgtO1hifOieNg6/loHPSxFV+qiwOvo7Dl5Xr
nn79JoeDr+cQtO9cdt0pBRx8A4ek55WzMtcp4eAbOkgxX1rb2a+Mg2/kIBe8
1VjFVh0H39ihzrxO3oZfDwffxEFJ44NUdas+Dr6pw213ecY19w1x8M0cKvMV
F1Z9MMLBN3fotZY7ujLPGAffwkHzf7PUhhBTHHxLh+ol2zY07DHDwbdyEG6N
XTb7jjlOPgBH0eE5
           "]]}, 
         {RGBColor[0.528488, 0.470624, 0.701351], PointSize[
          0.008333333333333333], AbsoluteThickness[1.6], 
          LineBox[CompressedData["
1:eJxTTMoPSmViYGBQBmIQjQ4aXvxOmMh9yB47/4P9AeYfvHNOfcPBZ3DoOMFZ
eekthwN2PofDAp31Vosfc+LgCzgU7JZ/VJzEg4Mv4vBBPNGv8DYfDr6Eg4Cu
6ebreuI4+DIOJQc3cjrySuDgKzgcOpB8IbZeCQdfyeHR8sJpjxdq4uCrOOT1
yATbfcbFV3Pw858w58tfbRx8DYe1DJPyV5w2wMHXcuj/+y9zVYgJDr6OQ7Le
tcbME6Y4+HoOE1Um7I4+bI6Db+Ag3Bq7bPYd3HwAvreLyQ==
           "]]}, 
         {RGBColor[0.772079, 0.431554, 0.102387], PointSize[
          0.008333333333333333], AbsoluteThickness[1.6], 
          LineBox[CompressedData["
1:eJxTTMoPSmViYGDQBGIQjQ4CPtnEK9v/s8fO/2B/Y7vAvGdHWRyw8xkcDJzE
BZb2COHgczjsqN23jd1YBAdfwMFmEvsvjpNSOPgiDjl6F/o7Fsnh4Es4OE05
lsGrqIiDL+Ngxtl+fbagEg6+gsMsB7b7+teVcfCVHGZ9zU55OUUVB1/FIUgy
xFq/WwsHX81BLbkm11pdDwdfw8H/5hXpzzkGOPhaDpEmc6pNp+Hi6zhsvSHa
fPWMMQ6+ngPnCdVGAUUTHHwDh+nXCgUSa01x8A0d9q+U2/OyygwH38hhp7A7
u8wicxx8Ywfh1thls+/g5gMAds6P+A==
           "]]}, 
         {RGBColor[0.363898, 0.618501, 0.782349], PointSize[
          0.008333333333333333], AbsoluteThickness[1.6], 
          LineBox[CompressedData["
1:eJxTTMoPSmViYGBQBWIQjQ4+fG+r2rnrpz12/gf7H7MFpf19eB2w8xkcjnSW
COh7CeLgczgU7Ly007gCF1/AoeMO19PjW8Vw8EUcFOoLF9cGyuLgSzjwdb7k
S2pTwMGXcRDqWcfschwXX8FhmoTA/8lBSjj4Sg5JE7hPS2so4+CrONiJVb41
/4GLr+ZwLynvWES3Og6+hoPc4xvW0pN1cPC1HJS1hG04NQxx8HUcZPf/7Uot
NsHB13MQv9ytz2ZghoNv4OBq6/S4vREX39BBuDV22ew75jj5AJeUgew=
           "]]}, 
         {RGBColor[1, 0.75, 0], PointSize[0.008333333333333333], 
          AbsoluteThickness[1.6], LineBox[CompressedData["
1:eJxTTMoPSmViYGDQBWIQjQ4WnLfvmOH/0R47/4O9wM1/O0+o8jhg5zM4bAnz
PFYeKYyDz+FQIPH7rkoiLr6Aww0W64ONb0Vw8EUcbOQqc0MviuHgSzjYpN6W
y98shYMv43BDQWEC2yE5HHwFhySxhojP/Yo4+EoO93SP+8nnqOLgqzhobWay
/+yqjoOv5vDI8ZnyjHw9HHwNh1mX97Cf2IuLr+VQt6RN/aKYPg6+jgObd42b
RR8uvp5DMavEywIlAxx8A4f1upLXl5rg4hs6TDes2nif2QgH38jh6ZWzq44t
NcbBN3Y4WpnbonkRF9/E4eszI44/lqY4+KYOwq2xy2bfMcfJBwB54qfY
           "]]}, 
         {RGBColor[0.647624, 0.37816, 0.614037], PointSize[
          0.008333333333333333], AbsoluteThickness[1.6], 
          LineBox[CompressedData["
1:eJxTTMoPSmViYGDQBWIQjQFm1U+4O++uPXb+B/sNW/kfcLv8w8FncIhYNKU1
25TNATufw+FAYMXGO+ZcOPgCDiLZyVskQgRw8EUcEm4rtMTfEMHBl3DQ2RQ2
58c5URx8GYcdl8QNQrbJ4eArOBgp3bw5VUEBB1/JIW3a/I/7l+Diqzgca1q/
RkxSBQdfzUHpJP898Qo1HHwNB7Gp599pXMXF13IwKv693m+5Og6+joOexO+K
rOmaOPh6DlJZ0ZzKsdo4+AYOap1RmTe36+HgGzrwO27UM3pihINv5FBd522b
zW+Kg2/skB8icm67rhkOvomDfV9YrHUILr6pg3Br7LLZd8xx8gHYiqJW
           "]]}, 
         {RGBColor[0.571589, 0.586483, 0.], PointSize[0.008333333333333333], 
          AbsoluteThickness[1.6], LineBox[CompressedData["
1:eJxTTMoPSmViYGDQBmIQjQFkFzM4bz1rj53/wf7McsObi/KEHbDzGRz+RJzX
9eQWwcHncFiR8f/H8XViOPgCDp9erGv+L6iIgy/icC5rv+qLdnUcfAkHtuR/
p09fxsWXcehqLP3bcV8TB1/BgU/qyicvZR0cfCUHp1WSYf1Cujj4Kg5m2lk5
Bpp6OPhqDkXpv1/dNtDHwddwWJl24LiyswEOvpaD+WuH3ZOP4OLrOISvtUrJ
/W6Mg6/nIP1HyEnF0QQH38AhVvJIcdhjXHxDh6/e73nNhU1x8I0cLj8+3R0n
hotv7HDZwTtl7QpcfBMH4dbYZbPvmOPkAwCXRqWz
           "]]}, 
         {RGBColor[0.915, 0.3325, 0.2125], PointSize[0.008333333333333333], 
          AbsoluteThickness[1.6], LineBox[CompressedData["
1:eJxTTMoPSmViYGDQB2IQjQ4SxDI2Sl99b4+d/8F+we3czUbX2Byw8xkcOO5M
v16UxoeDz+Hw5a9LyrY54jj4Ag4Zu12LxQ7K4OCLOCR1Pfp3yFcBB1/C4Vw4
U+ajMGUcfBmHopX3k+IE1HDwFRzyat1Ob3mtjoOv5JDGLXiZg0EDB1/FYVvj
DD2GnZo4+GoOVu0he6U1tHDwNRyKcj+Kuu/VxsHXcuja8ev14+c6OPg6Dl0V
0r3yM/Vw8PUc+ILlTdXX6ePgGzjwsogu3bXfEAff0CFa7Je9dpwRDr6Rg+eh
aWyFx3DxjR2Sm3jqlXlNcfBNHP5Xchipz8LFN3U4/e9oivoDXHwzB+HW2GWz
75jj5AMAy/WsDQ==
           "]]}, 
         {RGBColor[0.40082222609352647`, 0.5220066643438841, 0.85], PointSize[
          0.008333333333333333], AbsoluteThickness[1.6], 
          LineBox[CompressedData["
1:eJxTTMoPSmViYGAwB2IQjQ4ezK+SPa/E5oCd/8FeoSwzYeYmLhx8Bocbn59V
1G7lxsHncFC5IXv/MocADr6AQ8fh8DWTOXHxRRxC7PNmlcqK4uBLOMzYdjNN
+hEuvozDn5Mdl7gCxXHwFRxcvp12YeiTxsFXcjgTzlp4yEkWB1/FQWtmwFt1
H0UcfDUHrxAjca0eJRx8DYdHzFFxF9lUcPC1HPqszY+s81TDwddxmPc5OO34
dA0cfD2Hb116K3Iv4uIbOKSp/1biKtfGwTd02Pb88x3+A3o4+EYO+/5Mdd9W
rI+Db+ygpfVpnctlXHwTB9tO14reOgMcfFMHW9XOgsKpuPhmDobN1r+2RBri
4Js7WCY/19TzNsXBt3AQX7h/pvpMMxx8SwfZ/Aj9xChzHHwrB+HW2GWz7+Dm
AwDk3smF
           "]]}, 
         {RGBColor[
          0.9728288904374106, 0.621644452187053, 0.07336199581899142], 
          PointSize[0.008333333333333333], AbsoluteThickness[1.6], 
          LineBox[CompressedData["
1:eJxTTMoPSmViYGBQBmIQjQGeKMw7nDbBHjv/g/2Cs/6v/hW/wMFncDBg9P70
9ft3HHwOh4JDR35FXWF2wM4XcHARf8+Y8EIQB1/EwcLr+h3epaI4+BIOq77d
+coxWQEHX8aBKzjanS9VEQdfwWHRRBsHLR91HHwlB7Ufy9PC1+HiqzgoPU3a
V6mhj4Ov5vDzoJT/3Q2GOPgaDpdV8i9y7zHGwddyeBvlvHV9hQkOvo7Dbf+N
Xev8THHw9RyqD6fl1D3GxTdwEG6NXTb7jjlOPgBrYIwV
           "]]}, 
         {RGBColor[0.736782672705901, 0.358, 0.5030266573755369], PointSize[
          0.008333333333333333], AbsoluteThickness[1.6], 
          LineBox[CompressedData["
1:eJxTTMoPSmViYGAwBGIQjQ4S9KbvqnL6b4+d/8E+wNc2qzKdxQE7n8FhgtOv
X/l9uPgcDg4Hz//50MeGgy/g0CCq2x+gKYyDL+Lg0fj01T82WRx8CYcrZtmZ
NnPlcPBlHFYovjumvk4eB1/BoW3eldn8UxVw8JUc/j3cN9fLVBkHX8Vh226e
KpNyXHw1h1m1mQ+CZ+Liazg8kjo5I4pZEwdfy2HV+szNOW+0cfB1HE6/fZsc
sdIAB1/PwTUm/4B3pCEOvoHD6ReHCo8xGOPgGzoI/75cJbbDBAffyGHj8gWT
dqaZ4uAbO9wU6ti0cqYZDr6Jw8KnheHz1M1x8E0d2CWN+nS1cPHNHII/2M/7
Y46Lb+4g3Bq7bPYd3HwALGzASA==
           "]]}, 
         {RGBColor[0.28026441037696703`, 0.715, 0.4292089322474965], 
          PointSize[0.008333333333333333], AbsoluteThickness[1.6], 
          LineBox[CompressedData["
1:eJxTTMoPSmViYGBQBWIQjQ4+bI5+0db53x47/4O9xvc3Tlej2Ryw8xkcWjb4
q13vEsTB53AI6DYxL9cXwsEXcDjy6RKb1QMpHHwRh57pZne7jeRw8CUcKppT
imdskMfBl3Fwsr199UikCg6+ggPbLvvjdw1UcfCVHA6tSfptsl8NB1/Fwc9m
f5IjtwYOvpqDV1Hyx2MHtXDwNRxa/21k8KoywMHXclhsp+mvPd8QB1/HgZN/
sZWSmREOvp6DqV3w8tY3uPgGDuLtO+oUppji4Bs6CLfGLpt9xxwnHwAhUIlE

           "]]}, 
         {RGBColor[0.368417, 0.506779, 0.709798], PointSize[
          0.008333333333333333], AbsoluteThickness[1.6], 
          LineBox[CompressedData["
1:eJxTTMoPSmViYGDQBmIQjQ4a1tpabt750x47/4N9g/g9loOb+Ryw8xkcYuYY
Z/RFyuLgczjoWd/U721RwMEXcDj1IVTy2AQ1HHwRBzd1yUcP72ni4Es4uPV1
TrkrpoWDL+Nw7U9hwWVVXHwFh3WzDKuendHGwVdy+PZZ+3XIf30cfBWH2c96
Lwj5GuDgqzkc3DGvsK/IEAdfw+En46IDTypw8bUcTN3+MP/oMMLB13FYfkxC
6vs2XHw9h8setSIMjMY4+AYO60Mizs++jItv6LBU8/+nbSYmOPhGDjvVeWtt
55ji4Bs7XDVZOzcuzwwH38RBuDV22ew75jj5AMaqq0M=
           "]]}, 
         {RGBColor[0.880722, 0.611041, 0.142051], PointSize[
          0.008333333333333333], AbsoluteThickness[1.6], 
          LineBox[CompressedData["
1:eJxTTMoPSmViYGCQB2IQjQ5mtHC7LeplcMDO/2Cf4LdNdXolMw4+g0NK+n3P
9FRBHHwOhxbbj6mJPbj4Ag4uiRVLw5UlcPBFHPp2r/9bs0MRB1/C4Z3WNqNF
d5Vx8GUcwpas4940WQ0HX8Eh7eWDb2kzcPGVHOzOrrXdVaGJg6/i8CmtaG5e
uBYOvprDpmPVu0wj9HHwNRz4zDSDVuzBxddyuH6h8cqO82Y4+DoOwq2xy2bf
McfJBwDJIXe5
           "]]}, 
         {RGBColor[0.560181, 0.691569, 0.194885], PointSize[
          0.008333333333333333], AbsoluteThickness[1.6], 
          LineBox[CompressedData["
1:eJxTTMoPSmViYGDQBWIQjQ4cyrbdsK77ao+d/8F+go3XmjAJPgfsfAYHlf96
Kfrh4jj4HA483S5XE07j4gs46Hy6wrheRBIHX8Qh4NraQxOvSOHgSzhcMJ1X
mrlfHgdfxmHbyd8Ck7UVcPAVHGZxSH2e8lIJB1/J4V28TLJ2oxoOvooD12fd
G+8FNXDw1Rz42GbwWy/QwsHXcHBjl5XbLqmNg6/lcOjR56tl/bj4Og7TRNKa
7rjp4+DrOYhJHqs69AAX38AhPkczPlTdCAff0EFzqo/kCXYTHHwjh/DSO9uF
THHxjR1C//R++7nUDAffxCH+d0x0ipc5Dr6pg3Br7LLZd3DzASCJo3Y=
           "]]}, 
         {RGBColor[0.922526, 0.385626, 0.209179], PointSize[
          0.008333333333333333], AbsoluteThickness[1.6], 
          LineBox[CompressedData["
1:eJxTTMoPSmViYGBQBGIQjQEazhVKn99ij53/wb7hYOhyAZfrOPgMDg5pHGI/
Wz/g4HM4nEjp1ViTKeqAnS/gwLNplT5TrxQOvojDkXKP57NMZHDwJRzMGhbM
OvVbFQdfxuEcm5PuLT91HHwFh2Mrv6w/Zq6Bg6/ksOyZnvy96Zo4+CoO/goc
rEVfDHDw1Rx8fY96LBI3xMHXcHD22zbzfb8RDr6Wg6lj9V+/w6Y4+DoOgvxb
j/czmOHg6zkIt8Yum33HHCcfAOzBekc=
           "]]}, 
         {RGBColor[0.528488, 0.470624, 0.701351], PointSize[
          0.008333333333333333], AbsoluteThickness[1.6], 
          LineBox[CompressedData["
1:eJxTTMoPSmViYGBQBmIQjQ469PYr9+xgdMDO/2D/Q2r7rKsavDj4DA5LLvZ5
NhTI4OBzOIQc/O3Y4CaLgy/gcCSL8VjgXjkcfBEHud3TD5RNU8DBl3DYtVwg
RfE/Lr6Mg1lG/ha+BCUcfAWHTgW25d/UDXDwlRw8sxbpLeA0xMFXcbhdvlcv
eB0uvppDou6h2N1eRjj4Gg7cXg8TXTbi4ms5nG1Uv9CRb4yDr+PA3Pd1cT6T
KQ6+nsNi2ZZ70RbmOPgGDsKtsctm38HNBwDkQ36p
           "]]}, 
         {RGBColor[0.772079, 0.431554, 0.102387], PointSize[
          0.008333333333333333], AbsoluteThickness[1.6], 
          LineBox[CompressedData["
1:eJx1yFsowwEYBfA/5bZFcimL3BpmWJthmNlRxssepJWEksgtTUMzpbwsZZKY
S0nSyiWX5GGykWy1lFCuLyOWhKbQzAMPeLbv1On0O0kN6somf4Zhyn/7t/9y
cmna9WzKfftVPsD15lufbYQZjNr6lIFqD+FgbFy3HuhEwfDtcHRr3i8e1BGE
o7AEleWYwyEcA4+GXT8YFks4DhtxW+3DWsqJuDUF1T79/r6dDMuq9a40O5kw
F2WOAI7KTDkVjl6TLN1CmQd/sdO2ec8lzEfb2Y1GKkohnInLjmn3ZFEaYQHM
IZ+KiTXKQpz2K6cVLh5hEbz2xdfZDj7hbIwouuzhL5TFiP9mregMGYRzoOFN
zXu3Kedi4S1aJ+zJIpwHvqulu0ImICxBAnvO7qgREs5Hc+2Y0d1EuQBnrLnH
Q7eIcCGmDlw2PnIIS1EyVG1QHFMuwlWf88tyTlmGj3txrGE/l3AxJCyjfjw0
j7AcVV2q9Z1UysDyuva80U/i2wPA3p41qvOIMFOCSH3dwoyT9g+2uSEV
           "]]}, 
         {RGBColor[0.363898, 0.618501, 0.782349], PointSize[
          0.008333333333333333], AbsoluteThickness[1.6], 
          LineBox[CompressedData["
1:eJxTTMoPSmViYGBQBGIQjQ4UhKwDvns8t8fO/2Bv0KbckO/7GwefwcEg6Mqn
Lap/cPA5HI4YXTh331nYATtfwKFlfb/uBz5JHHwRhwQRN3dldXkcfAmHbWtC
kmtOKeDgyzhorbr4YkWiIg6+gsMhtekPijer4OArOeSZPDcVaNLGwVdx4PP8
+DCBUxcHX81B1Psn41wDQxx8DYfIvG1RjlXGOPhaDupG3BoLQ81w8HUc/iea
f37RhYuv5yDcGrts9h1znHwAGz54KQ==
           "]]}, 
         {RGBColor[1, 0.75, 0], PointSize[0.008333333333333333], 
          AbsoluteThickness[1.6], LineBox[CompressedData["
1:eJxTTMoPSmViYGDQBWIQjQFsF72xj/9tj53/wV7i6bqYv5bcDtj5DA4JHA/d
bj8WwsHncDgiLL0tJ0AEB1/A4ceG/aZvz0rj4Is4OOwq0DZnl8HBl3AQ8bvp
1rRUDgdfxmFDx1becE95HHwFh1Pdl/7Ns1bFwVdy6Nv/Qbz0AC6+isO59qi7
5Xdw8dUcnH6p+PdcVMPB13CQyv0jM8lTCwdfy+HX1amxXJf1cfB1HG7e+xBr
WGiAg6/nEOj1aN2eJYY4+AYOD5dfyhaSNsLBN3TglmTZb7YRF9/IIZrZ0+3q
dlx8YwfWiBi1sKUmOPgmDoavo6o0VM1x8E0dhFtjl82+g5sPAFtnqUY=
           "]]}, 
         {RGBColor[0.647624, 0.37816, 0.614037], PointSize[
          0.008333333333333333], AbsoluteThickness[1.6], 
          LineBox[CompressedData["
1:eJxTTMoPSmViYGBQB2IQjQ4a3n1ZvCvygD12/gf7B63/ssubH+DgMzgwLGZ1
/Of1HgefwyEhrEBiSgiHA3a+gEOEtP3RuiM8OPgiDlsWzzOpeCKIgy/hsMLl
YFstpwgOvoyDiLuqzqv/Yjj4Cg7TTtfpXn+sgIOv5CB1JWWRbLsyDr6Kg5Xf
A36pw1o4+GoOWuH/7Htb9HDwNRxcN7dfvO1vhIOv5eD8+4fA15fGOPg6Duw2
YQ65RiY4+HoO1ewXNtcJmeLgGzg0rnm9+Fu8OQ6+ocP3pWYTletx8Y0chFtj
l82+g5sPAHG5lvk=
           "]]}, 
         {RGBColor[0.571589, 0.586483, 0.], PointSize[0.008333333333333333], 
          AbsoluteThickness[1.6], LineBox[CompressedData["
1:eJxTTMoPSmViYGCQBGIQjQ4sTFvruUzZHLDzP9gHZF56dbpMAgefwSHszsNa
9l5VHHwOh1XaZklvtuHiCzisW/DwVO4VLRx8EYe0ZIkzH+/g4ks4qD07lOy4
VAcHX8bB6tDqlTNYdHHwFRyURPTvxDjq4eArOezn4ayyqDLBwVdxEH2015Jn
sTkOvpqDcGvsstl3cPMBkXRa5Q==
           "]]}}, {}}, InsetBox[
        StyleBox["\<\"C13U90\"\>",
         StripOnInput->False,
         FontSize->15], ImageScaled[{0.55, 0.9}]], {{}, {{}, {}, 
         {GrayLevel[0], PointSize[0.019444444444444445`], Thickness[Large], 
          LineBox[CompressedData["
1:eJxTTMoPSmViYGBQAWIQfW+BknNKzyd7BjD4YP/imqRas6mMA4zPeB2Zz+Cw
Ve1J/p+XcnD+ORQ+h0OWkUrNkbkKcH4ZCl/A4QX/vC2fE9Th/K8ofBGHH3oX
fuzs1IDzWfSR+RIObH5Mtg2bNOF8YRS+jIPSorSjPCw6cL4+Cl/Bwe7bKd+Z
oXpwvhcKX8nh7uraNfXbDOD8xyh8FQf9iD2N5ZpGcL4pCl/NYXv61cW39iL4
e1H4Gg725e+O2gYZw/muKHwthyimddufnkXwE1D4Og5lvbkrez1N4PwaFL6e
Q5big9+rvyH4BSh8A4eTlmvqWveYwvnnUfiGDrytsctm3zGH84VR+EYO4Rf4
zm38YwnnAwC2spNa
           "]]}}, {}}},
      AspectRatio->NCache[GoldenRatio^(-1), 0.6180339887498948],
      Axes->{True, True},
      AxesLabel->{None, None},
      AxesOrigin->{0, 0},
      DisplayFunction->Identity,
      Frame->True,
      FrameLabel->{None, 
        FormBox["\"Event number\"", TraditionalForm]},
      FrameStyle->Thickness[Large],
      FrameTicks->{{Automatic, Automatic}, {Automatic, Automatic}},
      FrameTicksStyle->GrayLevel[0],
      GridLines->{None, None},
      GridLinesStyle->Directive[
        GrayLevel[0.5, 0.4]],
      ImagePadding->All,
      ImageSize->400,
      LabelStyle->Directive[
        GrayLevel[0], 15],
      Method->{"CoordinatesToolOptions" -> {"DisplayFunction" -> ({
            (Part[{{Identity, Identity}, {Identity, Identity}}, 1, 2][#]& )[
             Part[#, 1]], 
            (Part[{{Identity, Identity}, {Identity, Identity}}, 2, 2][#]& )[
             Part[#, 2]]}& ), "CopiedValueFunction" -> ({
            (Part[{{Identity, Identity}, {Identity, Identity}}, 1, 2][#]& )[
             Part[#, 1]], 
            (Part[{{Identity, Identity}, {Identity, Identity}}, 2, 2][#]& )[
             Part[#, 2]]}& )}},
      PlotRange->{{0, 23.86175002845}, {0, 34.}},
      PlotRangeClipping->True,
      PlotRangePadding->{{
         Scaled[0.02], 
         Scaled[0.02]}, {
         Scaled[0.02], 
         Scaled[0.05]}},
      Ticks->{Automatic, Automatic}], {615, -157.5}, 
     ImageScaled[{0.5, 0.5}], {400, 247.2135954999579}], InsetBox[
     GraphicsBox[{{
        {RGBColor[0.987148, 0.8073604000000001, 0.49470040000000004`], 
         EdgeForm[{Opacity[0.7], Thickness[Small]}], {}, 
         {RGBColor[0.987148, 0.8073604000000001, 0.49470040000000004`], 
          EdgeForm[{Opacity[0.7], Thickness[Small]}], 
          TagBox[
           TooltipBox[
            TagBox[
             DynamicBox[{
               FEPrivate`If[
                CurrentValue["MouseOver"], 
                EdgeForm[{
                  GrayLevel[0.5], 
                  AbsoluteThickness[1.5], 
                  Opacity[0.66]}], {}, {}], 
               RectangleBox[{0., 0}, {100., 10}, "RoundingRadius" -> 0]},
              
              ImageSizeCache->{{52.72409733124016, 
               109.01687598116166`}, {-201.62891874398952`, \
-51.492543171114676`}}],
             StatusArea[#, 10]& ,
             TagBoxNote->"10"],
            StyleBox["10", {
              Directive[
               GrayLevel[0], 15]}, StripOnInput -> False]],
           Annotation[#, 
            Style[10, {
              Directive[
               GrayLevel[0], 15]}], "Tooltip"]& ], 
          TagBox[
           TooltipBox[
            TagBox[
             DynamicBox[{
               FEPrivate`If[
                CurrentValue["MouseOver"], 
                EdgeForm[{
                  GrayLevel[0.5], 
                  AbsoluteThickness[1.5], 
                  Opacity[0.66]}], {}, {}], 
               RectangleBox[{100., 0}, {200., 5}, "RoundingRadius" -> 0]},
              
              ImageSizeCache->{{108.51687598116166`, 
               164.80965463108316`}, {-126.81073095755208`, \
-51.49254317111466}}],
             StatusArea[#, 5]& ,
             TagBoxNote->"5"],
            StyleBox["5", {
              Directive[
               GrayLevel[0], 15]}, StripOnInput -> False]],
           Annotation[#, 
            Style[5, {
              Directive[
               GrayLevel[0], 15]}], "Tooltip"]& ], 
          TagBox[
           TooltipBox[
            TagBox[
             DynamicBox[{
               FEPrivate`If[
                CurrentValue["MouseOver"], 
                EdgeForm[{
                  GrayLevel[0.5], 
                  AbsoluteThickness[1.5], 
                  Opacity[0.66]}], {}, {}], 
               RectangleBox[{200., 0}, {300., 1}, "RoundingRadius" -> 0]},
              
              ImageSizeCache->{{164.30965463108316`, 
               220.60243328100466`}, {-66.95618072840215, \
-51.49254317111466}}],
             StatusArea[#, 1]& ,
             TagBoxNote->"1"],
            StyleBox["1", {
              Directive[
               GrayLevel[0], 15]}, StripOnInput -> False]],
           Annotation[#, 
            Style[1, {
              Directive[
               GrayLevel[0], 15]}], "Tooltip"]& ], 
          TagBox[
           TooltipBox[
            TagBox[
             DynamicBox[{
               FEPrivate`If[
                CurrentValue["MouseOver"], 
                EdgeForm[{
                  GrayLevel[0.5], 
                  AbsoluteThickness[1.5], 
                  Opacity[0.66]}], {}, {}], 
               RectangleBox[{300., 0}, {400., 1}, "RoundingRadius" -> 0]},
              
              ImageSizeCache->{{220.10243328100466`, 
               276.39521193092617`}, {-66.95618072840215, \
-51.49254317111466}}],
             StatusArea[#, 1]& ,
             TagBoxNote->"1"],
            StyleBox["1", {
              Directive[
               GrayLevel[0], 15]}, StripOnInput -> False]],
           Annotation[#, 
            Style[1, {
              Directive[
               GrayLevel[0], 15]}], "Tooltip"]& ], 
          TagBox[
           TooltipBox[
            TagBox[
             DynamicBox[{
               FEPrivate`If[
                CurrentValue["MouseOver"], 
                EdgeForm[{
                  GrayLevel[0.5], 
                  AbsoluteThickness[1.5], 
                  Opacity[0.66]}], {}, {}], 
               RectangleBox[{500., 0}, {600., 1}, "RoundingRadius" -> 0]},
              
              ImageSizeCache->{{331.68799058084767`, 
               387.98076923076917`}, {-66.95618072840215, \
-51.49254317111466}}],
             StatusArea[#, 1]& ,
             TagBoxNote->"1"],
            StyleBox["1", {
              Directive[
               GrayLevel[0], 15]}, StripOnInput -> False]],
           Annotation[#, 
            Style[1, {
              Directive[
               GrayLevel[0], 15]}], 
            "Tooltip"]& ]}, {}, {}}, {{}, {}, {}, {}, {}}}, {{{}, {}, 
         {RGBColor[0.368417, 0.506779, 0.709798], AbsoluteThickness[1.6], 
          Opacity[1.], LineBox[CompressedData["
1:eJwVxXk4lAkcAGDXinVMaWyEZMaxjg4Z5crvJzsVu1MZSoSJMEU1mXLlnE+H
dkqlJq2yodi24kntehx5mG9yJrMlJkfKsjGso0UTit39431eszAeO0JFSUmJ
9Z//Z0wtTD9wkrsnTzHCT9vZoc0zjwmS1ghGEoMrvjQ7tOsfSrlEkwHDeg/f
wsAO1/ztwoynDcG7kLNur1TtsDRm8G4UTQGyz4Lu4B5bPMqoDAynLcH7FRzq
aqEttoluO4TSVuCvIoWf/5gNpjYY5HNoVsjd4u3m9cQatVNzFvlGTtiX+IVz
xM8Kvz8ZIEwe9sA5bedf4rwsMDCAhV1F27DDc+WIWywdVbcPaNa9ZSHFie78
W7EZbn2UT78j80GbusM73pisRv+m/B9KvvihvCtY5OBogqxJX29V/b14spVK
v5SxEjesG1W2UQTisG3ku2pnA/wrtl0iWhGCx2tcO5MU+vhULjU9JNiPBnk2
edHaVMwsoDSVTIRih51F5j0/PXR4Ez9DTTmAXAdrllbhUtxt/jJtcCIcv/lj
ZFN9qC6GTPhd7BRE4qbs+WVXz2lhgKe9Jk/7IJpTc00oyprYWrj4lpd8CK+h
M8+0Wx0tz3x0vaIVjVmMNYHaVWr46cTb6VXph9FnScDZ2VEVfDg0ueH58qM4
aHVYdN1cGQMH9vWY5fNwjr8lPWjVIrjHBh2byDyG9b11xM0jn4F0ueXI8YnB
zm23KXP1s6Civs86Q5uP/Wfv+MlOKaBa5Mmek/AxaXNpo176DHC5dTUqwuMY
vDm3K0UwBVL3cv/a705g1Y5Csw7pB7Ddiwwd3VhM40i7wXwSlDYqmKXtsVjL
zYtZ3DEGlw2tzqiej8Oyxg2BRk0joA+jGiO+8ej6Qskp3msYdkd9W3VKNwGr
WgZoK23fg25gdj6/PgFj5fYPQpiDUCW81PxBmIhxyZ57N0X8CTTJEjML5klk
R6vFc56/g1S35dVynSSU9do3G8T1gag6JyOsOQnXDvNev2rpAcvF7YK1gmTs
r3383JjbBfdOZYmF21NwOLrc9f3XMhihsNbnqaRiwa2PNU80O8Dkza1+aE1F
Nxe3+yOUdmg+atrkmJ2GLeugMIv1AgxVz4/zLNJxnKqW+CVPCo08du6Fc+k4
Pf15ruteK/hydgd/NZSOIg9x81XrFjAuG68q3iLAmfLEAv/RRuijv6xcWixA
vUTBbN/jekg1/Ef6SoVANX7kgf4XEjApN9I4rkYgXaKj3NMsgSdsJi5TJ1Br
LKNPJpbAvPD6Q5YmgQzLXN+eMgkkLLhfbqAQ+OxEpbJmtgT4A0J2hTGBY4xu
rwW2BLglFh03NhI4v7P39DYZCereO3VcnAj0GNS4USwlofh9AvO1M4E58+MN
Gk0kDJq2/k7dTGDR5aHgzgoSwrL51y54Eri1pijiWi4JQfG1/mm7CKSWyhru
hpAwv1x+0YRN4PrI24+c/EnIfajXVO1LYFZ4WMGznSR0ySOcPu0h8KZ+NzGH
JOwJ0jaMCSZwre59h2Q6CTOfHH0oHAIpWzX0zY1JuCrinCvZT6ADu2iijUpC
e9ujWfkBAo1T2oRr1EngR/faZ0YQ+PTnKe/+BTHoaahHWXIJfP3Tjws5CjGU
3VlX+PQggZWWoUU+k2LY5RHQHRZFYEUi011XLoZ/AWNXOKA=
           "]]}}, {}}, 
       InsetBox[
        StyleBox["\<\"\\ncs = 0.002 barn\\n\\!\\(\\*SubscriptBox[\\(CI\\), \
\\(95  %\\)]\\): {0.0012, 0.0033}\"\>",
         StripOnInput->False,
         FontSize->15], ImageScaled[{0.7, 0.85}]]},
      AspectRatio->0.65,
      Axes->{True, True},
      AxesLabel->{None, None},
      AxesOrigin->{-12., 0},
      BaseStyle->15,
      Frame->True,
      FrameLabel->{{
         FormBox["\"Frequency\"", TraditionalForm], None}, {None, None}},
      FrameStyle->Thickness[Large],
      FrameTicks->{{Automatic, Automatic}, {Automatic, Automatic}},
      FrameTicksStyle->GrayLevel[0],
      GridLines->{None, None},
      GridLinesStyle->Directive[
        GrayLevel[0.5, 0.4]],
      ImageSize->{400, 300},
      LabelStyle->Directive[
        GrayLevel[0], 15],
      PlotRange->{{0., 600.}, {All, All}},
      PlotRangePadding->{{
         Scaled[0.02], 
         Scaled[0.02]}, {
         Scaled[0.02], 
         Scaled[0.05]}},
      Ticks->{Automatic, Automatic}], {1025, -157.5}, 
     ImageScaled[{0.5, 0.5}], {400, 300}]}, {}},
  ContentSelectable->True,
  ImageSize->{1242, 327.},
  PlotRangePadding->{6, 5}]], "Print",
 CellChangeTimes->{
  3.667711469282754*^9, 3.6677133608174677`*^9, 3.667717648594047*^9, 
   3.6677180157446527`*^9, {3.667718064342857*^9, 3.667718081973214*^9}, {
   3.667718416585634*^9, 3.667718458401558*^9}, 3.667719004936667*^9, {
   3.6677194708926764`*^9, 3.66771948539834*^9}, 3.6677195310452127`*^9, {
   3.6677195639191647`*^9, 3.667719654936658*^9}, 3.667720104763983*^9, {
   3.667720136610106*^9, 3.667720346434698*^9}, {3.667720913458851*^9, 
   3.6677209354270906`*^9}, 3.6677209657165327`*^9, 3.66773548979813*^9, 
   3.667736093840316*^9, 3.6677361604202337`*^9, 3.667736237333761*^9, 
   3.668254238532124*^9, 3.668255265776024*^9, 3.668256120524749*^9, 
   3.668333361167297*^9, {3.668333392546871*^9, 3.6683334036666393`*^9}, 
   3.6683340130467253`*^9, 3.669456983349675*^9, 3.66945762830602*^9, 
   3.6694605671790037`*^9, 3.669460721077531*^9, 3.66946095164192*^9, 
   3.6694610969857197`*^9, 3.669461232987105*^9, 3.669557010233976*^9, 
   3.66961610742319*^9, 3.6696332837925577`*^9, 3.6699848578888083`*^9, 
   3.669984947433011*^9, 3.669985036220358*^9, 3.6699850791996717`*^9, 
   3.669985254347612*^9, {3.669985285449545*^9, 3.669985330368556*^9}, 
   3.669985374056119*^9, {3.669985437282371*^9, 3.669985457904277*^9}, {
   3.669985492708325*^9, 3.669985543507881*^9}, 3.670131305677383*^9, 
   3.670154564870261*^9, 3.677564169289792*^9, 3.677915396520144*^9, 
   3.6779193242812557`*^9, 3.677919487017585*^9, 3.67793161903363*^9, 
   3.677935326790655*^9, {3.677935359900988*^9, 3.677935441129262*^9}, 
   3.677935474008698*^9, {3.677935505975809*^9, 3.677935542109735*^9}, {
   3.677935623589548*^9, 3.6779356387897263`*^9}, {3.677935696587152*^9, 
   3.6779357328893948`*^9}, {3.677935763037231*^9, 3.677935806671092*^9}, 
   3.6779358367465353`*^9, {3.677935970347106*^9, 3.677936060186517*^9}, 
   3.677936126139921*^9, 3.677936165268217*^9, 3.677937906749464*^9, {
   3.677938030576892*^9, 3.6779380467428713`*^9}, 3.677993850406967*^9, 
   3.677999022726614*^9, 3.678008943314899*^9, {3.678513960053379*^9, 
   3.678513969236731*^9}, 3.680063883064686*^9, {3.680064736315933*^9, 
   3.6800647543965807`*^9}, 3.680324409589909*^9}],

Cell[BoxData[
 GraphicsBox[{{}, {InsetBox[
     GraphicsBox[{{{}, {{}, {}, 
         {RGBColor[0.368417, 0.506779, 0.709798], PointSize[
          0.019444444444444445`], AbsoluteThickness[1.6], 
          LineBox[{{-0.5, 0.6510067114093959}, {0.5, 0.6510067114093959}, {
           0.5, 0.2953020134228188}, {1.5, 0.2953020134228188}, {1.5, 
           0.053691275167785234`}, {2.5, 0.053691275167785234`}, {2.5, 0.}, {
           3.5, 0.}, {3.5, 0.}}]}}, {}}, {
        {RGBColor[0.368417, 0.506779, 0.709798], PointSize[
         0.012833333333333334`], AbsoluteThickness[1.6], {
          {RGBColor[0.368417, 0.506779, 0.709798], PointSize[
           0.012833333333333334`], AbsoluteThickness[1.6], Opacity[0.2], 
           LineBox[{},
            VertexColors->None]}, 
          {RGBColor[0.368417, 0.506779, 0.709798], PointSize[
           0.012833333333333334`], AbsoluteThickness[1.6], Opacity[0.2], 
           LineBox[{{{0., 0.6685229424324246}, {0., 0}}, {{1., 
              0.26920386943587565`}, {1., 0}}, {{2., 0.05420212136292798}, {
              2., 0}}, {{3., 0.0072754525319366405`}, {3., 0}}},
            VertexColors->None]}}}, 
        {RGBColor[0.368417, 0.506779, 0.709798], PointSize[
         0.012833333333333334`], AbsoluteThickness[1.6], {}, 
         GeometricTransformationBox[InsetBox[
           StyleBox["\<\"\[FilledCircle]\"\>",
            StripOnInput->False,
            LineColor->RGBColor[0.368417, 0.506779, 0.709798],
            FrontFaceColor->RGBColor[0.368417, 0.506779, 0.709798],
            BackFaceColor->RGBColor[0.368417, 0.506779, 0.709798],
            GraphicsColor->RGBColor[0.368417, 0.506779, 0.709798],
            PointSize->0.012833333333333334`,
            Thickness->Absolute[1.6],
            FontSize->8.96,
            FontColor->RGBColor[0.368417, 0.506779, 0.709798]], {0, 0}], {{{
          0., 0.6685229424324246}}, {{1., 0.26920386943587565`}}, {{2., 
          0.05420212136292798}}, {{3., 0.0072754525319366405`}}}], {}}}, 
       InsetBox[
        StyleBox[
         RowBox[{"\<\"\\nC = 0.00472001\\n bw/\[Lambda]: 124.167\"\>", 
          
          " ", "\<\"\\n \\!\\(\\*SubscriptBox[\\(CI\\), \\(95  %\\)]\\): \
{83.9959, 182.396}\"\>"}],
         StripOnInput->False,
         FontSize->15], ImageScaled[{0.735, 0.82}]]},
      AspectRatio->NCache[GoldenRatio^(-1), 0.6180339887498948],
      Axes->{True, True},
      AxesLabel->{None, None},
      AxesOrigin->{-0.5, 0},
      DisplayFunction->Identity,
      Frame->True,
      FrameLabel->{None, 
        FormBox["\"P(X=k)\"", TraditionalForm]},
      FrameStyle->Thickness[Large],
      FrameTicks->{{Automatic, Automatic}, {Automatic, Automatic}},
      FrameTicksStyle->GrayLevel[0],
      GridLines->{None, None},
      GridLinesStyle->Directive[
        GrayLevel[0.5, 0.4]],
      ImagePadding->All,
      ImageSize->{400, 300},
      LabelStyle->Directive[
        GrayLevel[0], 15],
      Method->{"CoordinatesToolOptions" -> {"DisplayFunction" -> ({
            (Part[{{Identity, Identity}, {Identity, Identity}}, 1, 2][#]& )[
             Part[#, 1]], 
            (Part[{{Identity, Identity}, {Identity, Identity}}, 2, 2][#]& )[
             Part[#, 2]]}& ), "CopiedValueFunction" -> ({
            (Part[{{Identity, Identity}, {Identity, Identity}}, 1, 2][#]& )[
             Part[#, 1]], 
            (Part[{{Identity, Identity}, {Identity, Identity}}, 2, 2][#]& )[
             Part[#, 2]]}& )}},
      PlotRange->{{-0.5, 3.5}, {0, 0.6510067114093959}},
      PlotRangeClipping->True,
      PlotRangePadding->{{
         Scaled[0.02], 
         Scaled[0.02]}, {
         Scaled[0.02], 
         Scaled[0.05]}},
      Ticks->{{{0, 
          FormBox["0", TraditionalForm]}, {1, 
          FormBox["1", TraditionalForm]}, {2, 
          FormBox["2", TraditionalForm]}, {3, 
          FormBox["3", TraditionalForm]}, {4, 
          FormBox["4", TraditionalForm]}}, True}], {205, -157.5}, 
     ImageScaled[{0.5, 0.5}], {400, 300}], InsetBox[
     GraphicsBox[{{{}, {{}, {}, 
         {RGBColor[0.368417, 0.506779, 0.709798], PointSize[
          0.006944444444444445], AbsoluteThickness[1.6], 
          LineBox[CompressedData["
1:eJx1z30s1HEcB/BvJg9T6+hm0YWOjCNDHHn8OI47dw7XkjyU45hVarva8uzb
Qq3MRrRjLac1a8rD1l3TudAfwqJJ1qLdMd2speRqNhWV/u73eW/vvff6830w
/4K80IoQUrPdf/tfeLrkt2ksYPZaLP0d0e0W6oyYgEYX+u3+tCtiO+jnc2M+
3vFCzIL+OemHeo43YjakiV7K2B0+iPcBVbtEDur8EHNgUa/MUYb4I/YA0aWV
VFtxEGIurJ3vEkWZgxF7wdqyT8b7hhDE3qA+43GON4J5+4dra5OiOAwxDzZK
drhsccMR+8NihqmiuiIKcQAMGGbbPA3RiAOhWBa40DcfizgINKqmW71TgDgY
Mne23Bv6jvkIlGZpe+rNAsQhYHC2UIWvEHEoaJWWLEVlEmI+WKfnTq6/wxwG
tcRd/SNHhDgcah3qdHMWMeKjQBqNbk9+YY6AWVOYfrVJgjgSuvYvu+fGpCGO
AvXDKqN1J+ZoyPT6LEznpiOOAZV2YN3WV444FmKWRqVXIjADqAZfSAtaEVOA
zeGL1aZRxCQO5FN0YtLmGLNpHOzqySo3+SEmAggWSjdGwhBTAaicxq1uyBCT
eGjn702VmBHTeGh5/WlwWn6c2SQB2O2cy7xqxDQB6JxFs9CUyWwiBHrC8Hxl
GDEVwiuWf7cu7ySzSSLozdlXny4gpomg0gxohxyzmE2SYEl2m+XkiZgmwZDv
1y/KbsREBEWlrWdF6mxmUxHo+TbNq7a5zCZiCBBW9jkqEVMxCIpmxPN2p5hN
kkFf9eD6xO7TzKbJ0HzYqN3TiJhIIFI+Zl0+k8dsKoHH18rGNw8pmE2kUHOA
/azzLmIqhcKSrrHSXsQkBco0Kmo/iZimQJ2Dd/NWRz6ziQxuNogG3zxCTGVg
qeXYt/1ETFLhj3vhrJFTgPovrasTxg==
           "]]}, 
         {RGBColor[0.880722, 0.611041, 0.142051], PointSize[
          0.006944444444444445], AbsoluteThickness[1.6], 
          LineBox[CompressedData["
1:eJx10VtIE2AcBfDPEPMCtYe1li4zU1EZeZk5b21/3XTTbTWXeXcubWoWGTPK
4e2j0NTEjFWERihpOSvRIhiuzECFFMlQeqgsSDQMMpnUrCCz577/gcPh93z2
FlXojFsIIebN/tv/MuRbYRtblrK9KqWtp8jK3CpiAjDiVpXndAO23cHAXZY1
t3gj5gBnsd7NJd8fMRdouaJjahozHwwjIo5VtA+xAMJ31a6da8LsB4NtJ58O
1AUg9getPWDN/CQQcQC0bw3Lk/eGIg4CZWOV8ltfBOJg4EtHa/2bIhGHAp8r
WtrZK0IshMGauKKfXVGI98N6lt78qjMOcTi465cf6u/GI46A9eYJ1Yp3AuJI
KLOUOh7NA2IRuJYK3kgWMEcBN/LLd4stCfEBMGh7ynT35IijQRgWOHAlOQWx
GFonG3sbHErEMSC4bFF7WFMRx8LN7j/2zv40xHHQFytKTH+NOR5Gdyxu42lV
iBNgZiRzXXcd80HwG3I+8N3ALIFWR/2PaB8NYim0X01/9nsR8+YP7uNOG+cw
2xTA1O0ifJetZZskQrRRx4eviGkifDAfGr8oPsI2SYK27eFeZ0oQ0yTIrm8P
5P9CTGTQpSngeV47yjaVQW7JUqe1BzGRQ5Crh1OmzGKbyuH95GzDpAExSQZT
Tl3I58fZbNNk4J1Y+WR6mcM2SYEb9luX1MW5bNMUON0zulDCy2ebKMCzulJ0
IQgxVUDL7r5hZUgB20QJEzFvO4KrC9mmSnCIz3ZZBhCTVPgYPKae9jKwTVNh
1jdPMpWAmKSB8/n927YaxDQNjKaMzPR+xEQFPndGQs/PIaYqsItzeDP6Y2wT
NeSUW+eHCxFTNZRm5AtDLIiJBl4oFMcllUVsUw1s7DHOzQuKUf8FBxXpTw==

           "]]}, 
         {RGBColor[0.560181, 0.691569, 0.194885], PointSize[
          0.006944444444444445], AbsoluteThickness[1.6], 
          LineBox[CompressedData["
1:eJx1x2lI03Ecx/GfZWBNUsFwilSOEpsmlfPKch+PbR5zimtleM/MpYPKossW
v0rJLqoHdqjUMsGwNNsKIiPNB15BlJm4UlIzNR/MgxIszOpx/+8H3nx4+ej3
p+YvYYyd/tu//2/vhoZNxZNyYU/LudWloEDuDmEzmH2m3eyHPAg7oWncPX7v
VwlhV+SUay1DgYGE3VH+pEVdY5URFuOq3PnpaGUwYW+Y3xvOl7mGE14Lg9sz
dV3+NsISGKqz1mXaKa8DF6d2l/hvJ+yLVpVIuf+AnLAfOmGyXHwbTViKS7UD
D1rvxxAOwKUrRnuHMpZwIEoHivKc4yhvgvOj15dv2hWEN6N2sfxCU0QC4S1g
82dn9TrKQVhrXSxesFGWob/afLR0JpFwMNIkt9qfBaoJh0CmU50OrdAQDsWe
hTWGyHuUw1DP6x9P30ghHI6TYz3GiDuUt+KUeONkQZmWcAQmuvRSzy+Ut8E3
+YLdM3oH4e1QOk3OnflAORK3e8OSHPx0hOU4fDygMFK6kzBg7p2a0voT5sCE
ounI0wrCLAqSzFnp3O9dwuZReBE0a2r+nCZsFg21bCTdKWG3sHk0vFJEAzbH
dGGzGDR+cxAHFRDmMahpNBldxwmzWKzuET0vDM4QNo9FpXW+ODKFMFMgZGHx
iTUgU9hcgTNtFxu9SggzJbaM/aoUrcgSNv9r92mDRZItbKbCyj6VR4aUMFfh
Y4VkwSOXMItDn8bif62NMI/DkprOTQ+HCbN42NJ0O1LdcoTN42GqXzZSdIww
S4C1e27ziWrCPAH7GnzfHLpLmCVi/jqWNdgI80Qs3TBqXeWSK2ymhrYqNm5p
BmGuRtXBl58UhYRZEs61rH8x+J0wT8Ivx/t1xn69sJkGXe3hr5oHCHMNZvz8
cn/+IMySUdHRlu27PE/YPBmLa/J7B71p/wEezyAs
           "]]}, 
         {RGBColor[0.922526, 0.385626, 0.209179], PointSize[
          0.006944444444444445], AbsoluteThickness[1.6], 
          LineBox[CompressedData["
1:eJx1x2tIk3EcxfE/ouVsDJXSkaaVV2xZbnPqND1u6lwY6coVzjQ3DBoOJfHy
xngsCAki08BC0XlBSgxrzMCIisLSQCux2tKW5IhZEEKQuRxWb+P5Hfhy+Owx
1uqq/RhjZ//27//fk6ZPnRaZGPxezcHQhr3SFU+YYelOpqhh+QDhQHDKAI03
RUo4GO3PXFV1pZS3Y2r8ka9nkLIYHot7pntVRjgSbb7RmMpBOeHduLWwnJN3
TUF4Lzxvp8Pud1OORd2CT7RmVRKOR7Aho+x2oIpwItr69vdOWvMJJ8E90PHt
lEhDWALP5/qgpYkiwslg5Z6QC94jhA9C6K98/KG9mHAKhOuSGndICWEpZu1d
DfoXOsIyGN/YQ0UDxwjLkWioTXpw9DjhVPy03RuL0lNW4Jf5YpXkOeU0iFv7
L7cISgmnY8Oqr3caKWcgShAeMXGDshIvV90JPzR6wplojk3Tys2Us7BFUaw7
w1E+BK9J7QjdeYJwNobi3K8a91HOwdTD4d8jJsqA5HtqaXjLSX5zwPUaYbLQ
RZjlYm7r62hpQhm/uVzYxheL5DOEmQquZftkvNbAb06FWWY+7DhHmKkxvPil
3+8KYU6NbFtXTM9NwiwPT7PSzwvqyvnN5SHMUeyUdRJm+ZhrfLfmslTwm8tH
kLqjWVlQyW9WgPcVK4ar/qf5zRWgxCT21W8jzDSY7tul6k0mzGkQIN7hGBkl
zAqxYrVkNn0lzBWitWfd67xUxW+mxdj85t0IhZHfnBab0dXzHyNNpP8Ae1m1
1w==
           "]]}, 
         {RGBColor[0.528488, 0.470624, 0.701351], PointSize[
          0.006944444444444445], AbsoluteThickness[1.6], 
          LineBox[CompressedData["
1:eJx11P1PFHQcB/AvzpDGqWSHywt2IEfeSBQlO0Q738A9cXDcE048ArnLowxC
miMHRPvufAAXW3MTxHzggh36A0pRw8nAHd1WPJTpQZSY8rCiq4lBrYdNoujX
9v28t/fee/0D73jXYZt7BWPMt9z/9v/hiY/nZ9+Z3yP28pYsntnik0JsBoTq
PFWLlCPg9RwPD/nWE44Ci14IBAflhKXwt5Ted5bFE34Glba6/Z4myjGY2lWX
1qNSEI5D3EBgpvmTRMIbUeK9qNl8NImwAlPJf+Wy2h2En4NypMdwqkJFWInK
2Lil68OUk+C9Wtj41JtphDfj9qiuwd1NeQuitk7pD0ykE06BZG/ltdbPQXgb
GrJlp5u0mYS3o9EWiln0awinQmNeu/DRSi3hF9DnKhgsiNAR3oFQr0q7NqAn
/CIavgrVHAo3EFbhofrIsQ2mbMJpmPo0Nfak3Uh4Jwwrn469NEM5HRc6qqdn
38ohvAtjCfXJV6wmwruB3ZFIPEn5JVjGrz+UVuQRViMkvzX3KNlCeA941ffN
PaWUAbV/+6jiMGEOZP7d2y5XWcVmGYiLGpH8GGYTm2dgKWyyatFCmGXiVnV3
edcxwjwTY+NhZd/6CbMs9NZXXFvQ28XmWXj714DmdSNhpsFt84eSg28Q5hrM
zn1zfus9wkwLddv8SPxAvthci5Csr2tItVdspoPSbCxPcBLmOjhk55UJJwgz
PVwpm1L7fYS5HpLRqhVdT+wTmxnwQPblnbMRhLkBx/vTb/xRRphlQ5q06dTN
TsI8G+N35alHMwrEZkbUfDbj0DoIcyM6h8/2BDyEWQ4u+O791NpNmOfA8V3x
0M8BwiwXwWiX2vQ1YZ6L8lUXs14z7xebmeCZdNfIBglzEyoaFc7mOw6xWR6S
3JdPjM0Vis3z0NFxNUIX/7LYzIzSEe2a2lcJczOC7ypTSuoIMwtu8gdOX3uR
2LAgyCIrj0QWi80tmFj9g6RVcUBsvwXhncpn99UTZlY8X93mnTaViA0rbni3
SQcKCXMr/pS19EVOEvZbER25ofjM74SZDe2/De2sXecUGzYUfTwdrD1ImNvw
5MR754ZPE17+qaZH51RF44SZHeY1Sxs/KHCJDTsey3+Bupswt6O9SXrp/S8I
++2YbGtZtT7qFbFZPvoPrb6rX0cY+fhH7h67H0P7XyMBtG0=
           "]]}, 
         {RGBColor[0.772079, 0.431554, 0.102387], PointSize[
          0.006944444444444445], AbsoluteThickness[1.6], 
          LineBox[CompressedData["
1:eJx1x2tI02EcxfEHI0tqomBoqW0rK1tqS7flZW7H224apqvwhpflwFgZpkHa
m38a2huzTMykyDQIJYNGKoKmqVBUlmWsRKWUghUlC9JQSbPXPb8DXw4fqeV0
utWNMVay1r//byn2a9YP37R8u7SDhUguGxaBb4bB3Nkzpt9+hDcCfWkrC/4B
hL0g+e7QqBWBhH2Q7yh6X94jJuwHyZ7Xm3YO7CIcgCt1ko9DE5QlEMb7LwUW
7iO8A17GLco+DznhIEjEyhSpI5zwbmSEGdqzXikIB6OlvDdbOawiLMOnmz5V
hwyRhEPwrDTk662CKMJhcK5vlL2tjiEsR7DKo9H5XE34AFpG82ZlujjC4Wg4
GRR55zblCDy6Xmora4snrMBU8WJXpzGBsBIjb2Z+tlZTVmHQpjfbHlA+iGCz
t6VNryMciTGF9Nz8H8pRUDgXijYUGQhH46X7VN2pGhPhGMjPmhe73FMJq+Hy
VwX92HiYcCw0rbVpsSuUNYieK3kxaU0jrMXdz4am0AnKwP2a8+IFF2EBaLQv
VRQ/TuebxaG6qWbswlUz38KaM/NyJzsIs3g02+05JwKP8C3EQz4w4xmeSpgl
4FfDiM1RS1hIQNaMyDdv+SjfLBGO9FJvZ/sxvoVEDN1zmbodGXyzJDSIt7tN
KzL5FpJQ3+3Yb8jN4pvpsLQ8t9jxlLCgQ0WPf51mXTbfTI+liym+tc2EBT1W
S9Q3VLJ8vpkBEdKtOf0qwoIBo3trei31hJkREZWeWlFVAd+CEU+ME5Vf7ISZ
CZ0rnpfnRwkLJlhVovnWbRa+WTKGQ8flDzcf51tIxqrY+m46gPZfpmTTyw==

           "]]}, 
         {RGBColor[0.363898, 0.618501, 0.782349], PointSize[
          0.006944444444444445], AbsoluteThickness[1.6], 
          LineBox[CompressedData["
1:eJx1zX0s1HEcB/BveliYzVN5zEO7c7fzcDhyCB/HnTvcHcd0cu44U2OGaj3J
6euy/tAJS6VZddoYNi1ry0PSWEUL0aRmo4extlwx0R/NSP+23+e9vffe66+3
r75MVWhFCKne6b/9P5Qjagl2tgZmr8aZH8q+TiY4IyZgPjnPG0h3Q7wfqLj4
rPy6N2J7mGoQ1s0d80O886Or7dqj5SB2hTzjtDFggovYE0j56MDGY3/EPuCz
N6u8opeP+DAIbar59b1hiFkwFb1laC4LR+wHzR9LrzkGRyDmgroiUnerGzMP
Vg2L2pymWMQB0GHOmW23YA4C0wmWFW8wHnEwTG2tKSfrRIhDgLXmEF3ThDkU
EqNY6vZ+CWIBNFW5bz85IEUcBmZW5ssqZQricGi+I09+vo75CFheXPA6b5uK
OAI6EivZjRoFYiFYtEH8R0bMkfCZu5kreaZEHAVjgUVleUuYo+GcmaTdHUxD
fBRcM/W/fdjpiGPAeVK1MpyPORa495c8VBwV4jiYWR2qfCrDDLDuMza4oMhg
NgXQOwTyhUuZzCbx8Ko7QyOzzWI2jQfT+/Y/PLma2UQE+qSrpuJFxFQEppZZ
+b3L2cwmCRAac6p3gnOc2TQBhka3Qw5eREwS4XtxyzhpQ0wTYcBJfXNXl4bZ
RAwPdJqaBsdcZlMxFPcE2naqERMJGA3VRZ/6EFMJiApmVrgCLbNJEoxs2fXH
9CCmSVA7PdYY8hoxkYIXW1f+65KO2VQKP9vsgvy/ICYyEKiWxZbdecymMnD5
ccjN4wZikgwf+tjDTpx8ZtNkcOmfy36nQExS4Ip7QPd4CWKaAm9cGjelQ4hJ
KvhWLUpzFxDTVBDb25zu+YaYyKFzo/WtwUnPbCoH5Ui9XQkXMVHA7XyBQV+G
mCpgadm1dd8sYqKE6TPRA6XWBcymStj2LpyZ98T9FyM7Cwo=
           "]]}, 
         {RGBColor[1, 0.75, 0], PointSize[0.006944444444444445], 
          AbsoluteThickness[1.6], LineBox[CompressedData["
1:eJx1x11Ik2EYxvGnRSqhNcqJ0UBtFeZXNn11Nc1rm85tioa6NOd0bgkpuWV2
EKX2hA0V0kqoCDQlXEpSiCeVoJkheSBJ5EFYfkxBEiNUMkOSPo577wv+XPzC
7K6cMgljzPW3f//f9n5LevRkOUXcKyls/cWz+z+2QdwMvODqocQ4X8J+QJVN
FWGlLAUuBYSnegMIB2I46NWv5QQZ4WDYst+0KdzBhOWQesYFvTmUcCi4+Xu7
oSWa8AF0yjaDYnbGED6IC8maysKto4QPo69pYrHCk0g4HJeRFxrYoCYcgZX5
5zeFWRCOwu210cd353SEY9B4ryTBFJVGOBaZM7VTn6zphI8hr7U8fFRhIKxE
Y53GrPhsIhwH5rvk9fFkEI7Hubft0t6BTMIC/C5O2yLrswgnoEc50K3soJyI
mrBq/85hyirEBn/p7RSyCR/HWYelz6eL8glMDb7WlbaeIqzGjfqnue/Kcwgn
Qa/NWrg1SDkZUR9mG+xeyifxsUsaP5ycSzgFk7tWJf5yM2FAdUc37h4izIEZ
be3Igua0uJkG53VzZfmVhLkGV4xt6/LmfHEzLUwe16I1+oy4uRYFsrrlajdh
pkPLgkyh8RaKm+uw5tg+NGG3iJulwunc0b55jTBPhTLTqXzvWyRulgZnK+9e
7yfM05AjvPS/ftgqbqbHnqCxkJEjhLkeD5WaxaoxwiwdxfssY839xeLm6dAb
OqpUSyXiZgZIVnvUjp+EuQGRG8LU13mbuJkRGxUjkv79peLmRrhmHxTFGQkz
EyxNNRZ3I2FugnorbLdgsIubZeB3SNnktNxB+g9w1Lfr
           "]]}, 
         {RGBColor[0.647624, 0.37816, 0.614037], PointSize[
          0.006944444444444445], AbsoluteThickness[1.6], 
          LineBox[CompressedData["
1:eJx10n0s1HEcB/BvzswKcVnzcHI56VyXVO4I3X24B/eEUOok6Tg7Wafa0q0l
3ylamLVq1rBhy1itpxsjW9zUSvFHHlqsXTELTYnRZa2d9G/7fd7be++9/n9v
NxSnG10IIaXr/bf/h6vQa2Y72MDsRSlNYZdbpvwQE+BeDewzvt+G2B1sq88b
7SI+Ym84VG//8r0Bsy9417XKSocx+8HikeytsjQBYg5wM+o6tUcjEHPhiceD
K3mFexCHwM2H05zyVBHiUJh7wy1xTGEOg3fhTe4Vo3GI+TCgsVmSOFLEAjBJ
nbrHBsxCmPvWO/BDB4gjQJga2lNYhTkS8t0mi8Q0EfFeiB/+yYsukyHeB3eu
d7Ju1GDeD7nnc3cPSeSIo4C4+qycC1YiFsH4QK15V6AKsRiEfwrlsRcwR8Pq
r7fNrLNqxDFAgwQTpnnMB+BlAOvjpFmDOBbGLg1VOha0iOOAzysoLvmUjDge
rPOZwdbeNMQH4a7JX9jyGrMEIlydEsE8ZikstNrNMePpiAHy2+6pPPszmE0B
Vo0B5h3kMLNJAiwO54/qqhHTBLA01diXXx1jNkmELN2HZq1Yz+z1H1o3zwR8
liMmMnA87a7kuGUxm8qg1z3hRZ8YMZGD15ZJ0TUdYiqH+p41MvgVMVFACEmc
tjoQUwXc9/YsmrEdZzZRQmZ84632smxmUyWwnQXL+jXEJAkesaY8fN1OMJsm
gdNzpLuqP4fZRAVez/p++wwipiqoU3YEpW44yWyihtO1NknmTsRUDSUWDzIW
jphoQBw2bedTxFQDBtsm3sQIYqIFRbXBtsLLZTbVQtlt/wZBG2Kig9HYClWO
yylmUx0sXWSb2i8jJsnQUj8bFbmEmCaDvurMysYeA7NJCnR1NajLnYhpCqwF
G8fsnDzUfwFVawI/
           "]]}, 
         {RGBColor[0.571589, 0.586483, 0.], PointSize[0.006944444444444445], 
          AbsoluteThickness[1.6], LineBox[CompressedData["
1:eJx1x3lI03EcxvGvVl41WTqPclLqPNFhntNle3Ru6rzSSDQPZDaZEKlLCqLg
Vx4VyZgKUWF2SLcd0mnhiiK1FBdpLViHloRk5RD9p+z8N36fB948vAK0tYU6
R8ZY/d/+/f/jZqoH87x/KPhtV8Apcsql0wH8ZhD6d8t3+QcQdoHpsODeYmYQ
YSGuJz1YKa2lLIL9p/Zl9PIQwr449UvD6hejCIsxcTZw5uaBWMJrYZK9eaSc
jCMcCJnlVZpbXQJhCSZGjSM9NxIJh2B6tyxxfq2McBhMzn3DaccUhCOwNb8/
eM4XhCMhEdS0ekkoSzH0dMHucltJOBp7Pr0YtbmqCa9Dk/xW+ZQ0i3AMxiuf
zJtPUo7Ftqq7Xxu7KcehwWzJPmTQEI7HlGFIbn1HOQHCINsS3wXKidCrVBqj
PoewDGIHa/Pj05ST8DxhOkZRmUs4GSJL4LhPbx5hOew1e8NbRvIJr0eDrXR4
0m0j4RS0t0XdqV5BeQOMg+fi9Z8pK2A4vnrVs4hCwsA3Yeui/gthDrALljaG
JW/iN0vFwV7bxY62zfzmUiGefH9EpS7iN0tD+1ijLtlQzG8uDSLPAffvVwkz
JRwtFukHcQm/OSUuFHd9lJQRZuloCG6+v0xHmEuHucfkXOq3hd9MhdFBT12k
Yym/ORUuXSsq2Z9Txm+mxpz4aEuoXzm/OTUqxrq9zmgJswyYJbmv3dsIcxnY
PuDRdflhBb9ZJgraw+37zlfym8uEdWhnv3cfYZaFFI8rJlcrYS4LsXUFPsZQ
Lb+ZBgu1TbNF1YQ5DU44Cbw6TIRZNnb0zbp2iqr4zWXj9xrd+Fsx7T9DgsqX

           "]]}, 
         {RGBColor[0.915, 0.3325, 0.2125], PointSize[0.006944444444444445], 
          AbsoluteThickness[1.6], LineBox[CompressedData["
1:eJx1x38s1HEcx/FPXHV/YFZnWdlCtwpl6Ao57uXucMcdNxZHhXBlKldNus46
39EflB9Lx2pZtdpME5VZaSJhKzFtMrUrdZOp6Q/Mj8lI9Xff92t77rWHV5Yx
0eDAGLv0t3//35RPhFvqv8r4PSNDm5flltIJ/GaAd3qnc5CIsBB2w3zQktqN
sCu655LOzIV6ExahO7zibHsbZXd0p1WZN+aJCXtA3/XaOJ8nIeyJALvt08Vn
wYS9ob9+8r02KJywGLqiU/r5TRGEdyIzzLm+eEck4d24EeA3e09G2Rc5gQWr
o7mU90CnH5HUVlL2x1233ozeNjnhAIRUzc18HqQciMuGNVF4rIJwEDTtiowe
JyXhfbBe8as0lVOWIGdpfNer2SjC+yFNqc21b4shfAAvuL7z1TrKwRDmN3h/
O045BGWPNw/0N6kJh6LsZk/1he+UD8I6YTVV3NYQDoNnnE9T9kgCYSkEb93v
PP9NORwTguJ1fY46whFwKnUYa7BQlqHxw4aXD72SCAOujoL56XzCHGCrZ9at
JsIsEuM/Tcsnfh3iNxcJ21N7czJL4TeTQ26qLVNnEebksPiY1OsHCTMFxF16
m1mh5zenwJvOHtGogTBTYnCi1Ow4SZhTIqe1cGWlJZXfLAr+DzqSit4R5qJQ
ovELdW1M4zeLRk3fcnnyMGEuGhZctYjkh/nNYlDVotmtnSTMxWA5cG/Zo8gj
/GYqdE2ZC8wzhDkVhqL0kz7Co/xmaiSedhhOHSLMqVFSKLU3LxJmschrHfhx
7Us6v7lY+GrE0nNtGfxmcXApnJZ0rhLm4lDUvzTUaMzkN9Ng4KOLavE+YU6D
aZXNP76DMNMiySiomSo/xm9Oi+CAugSZcxa/WTwWFupUnlrCXDzWthtGxjyy
Sf8B/pELhw==
           "]]}, 
         {RGBColor[0.40082222609352647`, 0.5220066643438841, 0.85], PointSize[
          0.006944444444444445], AbsoluteThickness[1.6], 
          LineBox[CompressedData["
1:eJx1x3lIE2AcxvEXtTR1lZ2iS11qtFihWR55Pc7lNY+lM4/RZqYdlK1D0ULx
VbNSK+yiQ5SgKTUdmUmhSamUkgWKCJEZZAVdRhJdWHb93ft74MvDR5ZtTM61
YoxV/u3f/7fbU3u/1NlC7MlwPsu6+8SgG2GG2gcbFQ2HlxK2g6b34kunRZ6E
5+J5fkvBo1DKC8AC+u4UT1F2xqXJRvuJHQrCUnSb5Ear076EPdBa4/t5bIzy
UhSl5Gf+7vEj7IW5liHbAMdAwsuwJ3+7e+2SIMLL8Xy6P2erlvIKaD6Yv+ne
hBFWwFk+lVaaGkF4FdKV5g7Xq5R9kKP+GlrSryTsi9rOXvWttZGEVwOzG9tK
dJT9oCqTr7z7jvIaQOPl/+tVNOG10BpLFZW7Ygn7o0u2PVfiGEc4AD5DMy49
cqUciBD3oWpDIuUgSOdsSz1+nfI68HJdX7dfPOFgBE7MftFeTDkEMT+yrB3O
JBAOxcHhxgOeNzWEw2BT7mLTM045HKv2tRRIXlMGhkNrDnZ9JMwBk9pgeTpN
mEUg8ZCDQTpng9g8Ai9MJ0x1wcliMyWyr4UtdihPEZsrYWIRFQ2LtWKzSKzp
a2o/ok8Vm0fi3qnBwqw7hJkKTYYCabXHRrG5Cg3Ob75Xywmz9RjtLLOPvZwm
Nl8P87j558luwiwKx/Q982T3CfMorDbO9za6pYvNorGo43H9yCbCPBqK5jS7
tlOEWQz0g8nlUa4ZYvMYtHZe8H/rTZjFou/sdIxyP2Eei8xCs/P79kyxWRze
jXoq5At0YvM4fPKW9HZYCDM1BvKWHc27oRebq+HSsnuPU4VBbBYPpV5a7NtE
mMfDWikrfFiVJTZLgFyrqtLlbxabJyCoWb9TV0qYJaI+qSH13FnCPBFlTzzO
h00SZklwD/myIWNmttg8CQslGfsHmgkzDV5biq4sHyIMDX675448k24h/QfL
rBMP
           "]]}, 
         {RGBColor[
          0.9728288904374106, 0.621644452187053, 0.07336199581899142], 
          PointSize[0.006944444444444445], AbsoluteThickness[1.6], 
          LineBox[CompressedData["
1:eJx10nss1XEYBvDvOGRdtmynlTqImdyS5C48jsNxOY5LkhwhZlKEiiylr0h/
2Dg1qxadUSqLlIamU1Kps9C6qS2maDbU5LZkrSX9237vuz179tmeP1+LlOzo
ND3GWMlS/vX/xyWVE4YW+hD2tB8UAXOd75cRZuBWZZ9cTpsSNkLXlDbcVGVJ
eDXUB5IzPSasCYuX9oMdW2ZsCK8D9iXtyQx2ICzBcId2f5LUmfBG1Bbqzsyb
uRK2RNeJXZvGmilbYdzx52K/lRdha3hclb8oHvQjbIPkNm/xGgMQtkPV5lsa
vQZ/wg7gCTdYga2UsCMUK7+PViZQdoJo9opfYB7lrWgd6DNOvysj7AxFdvEr
d/Mgwtsgtm8xaamg7AKnFel2T+zkhF0R84M3fTEMIeyGhajeZ4cTQgm7I05a
Yz2bFkbYA5lq6bwJogh7QrQqTnOfU/aCmg3PjWsoe0M2UPtmpJHydlhFDVjy
Uco+SJnWzIwujybsC8e1Ie221yj74VedwW3rHspAT66tk2vqDmFzIOekJrA7
PUbYzB9VfYliozzCfOlPS/s+998kzKRwuDM6eyFlp7C5FMpqzaRWFStsFgDL
oseSo1rCPACdnnXT+jrCTIb60t8RcIsTNpdhPGPkdfNFwiwQ6t4mSVUrYR4I
0djxTPUDwiwIG3XSD39qdgubB0Ec32Aq7yLM5DhlYho5oq8SNpdjoORYfnxM
orBZMOIfP39adpkwD8Yls4msd/pJwmYh+HRWdD6jgjAPwdsNqvq0c4RZKKbW
tWe1fUwWNg9FhDKnPHGOMAtDh70sYXiBMA+DSqcX7x60V9hMgYdfD1p0lxHm
CpRXN1/3ryfMwmFcMOS0vpEwD4fO5/aRpkeEmRIWopfi/NQUYXMlDNbnTsYe
IswioFX63vtWRJhHoFCbL6sdJswisWie1j8kSSX9FzWsHyU=
           "]]}, 
         {RGBColor[0.736782672705901, 0.358, 0.5030266573755369], PointSize[
          0.006944444444444445], AbsoluteThickness[1.6], 
          LineBox[CompressedData["
1:eJx1x2tIE2AYxfEXWWFWomaZbaRmmnSzy7y0mTs6czrn1GnamNmcrRQNB+YQ
IfZCZM5seCmwTDGElIiISkvwEhElhSEVIZKaUWblh0Czi6TV597nwJ/DL8hS
arC6McYcf/v3/+2cJGDnskmV2F9VvF3viLAvEmbgdoXm27QbxHYH8ie/r4z2
IeyFt0yaYKqQEvYFvNM/fukKJrwe6Dhzota6hbAMDz7lrJIrdhAOxIMe93Kd
aS/hTWh6U7mteYWc8GZMF0jHm0ophyIs2NDYYo4iHIaRngvqniuUt6JTLWkf
9VMQ3o4Rz9aWOx+UhHeibu5n4YKHivAumE++Z8azILwbd9tv+9x8EU94D0p2
f+h+fl5NeC96X/sef9pFWY77Q4bG5acTCUfg1s81kjeeGsKRKKwKmuqTU45C
icWx0llGORptNWU7YgaTCe/DsDTD64mnjrACtqJwa/HxVMJK3LgwJHk/oCcc
g96G5g1W33TC+9EdcFUWnEc5Forcr+rO3AzCKqybyLr4aIAy4FF7b2nOZRCb
A9nXL1vK6wmzOCiGXc76o5li8zjISmb1EccIs3jYpj1uH8nOEpvH43XdxJNq
O2GmxuDDclvRbLbYXI1DL80u/4wcsVkCGuyhCZ/ZIbF5AmLvzFY66wmzA2ir
DalaOGcUmx+Advimx/gMYZaIh/2RrvhWk9g8ETU6ZVVoWK7YTAM3+zW/+bjD
YnMNFv2PDQZOEWZJmFoxEaMvzhObJ2F+erJgwzvCLBkbNUPRp+qOiM2TEVL5
u/9xjllspkVarDbct5Yw1+JlkszgvE6YpeDss+4l4+p8sXkKOg5Ks23ehJkO
xorJtRoFYa6DP8s3zY0RZqkos411Zs4Q5qnIcF6y9P0izPRwuJSj2kiL2FyP
83z2R/VjwiwNSwHWV2OyAtJ/AMdXBkA=
           "]]}, 
         {RGBColor[0.28026441037696703`, 0.715, 0.4292089322474965], 
          PointSize[0.006944444444444445], AbsoluteThickness[1.6], 
          LineBox[CompressedData["
1:eJx1x29IE1AcheGbWKjMiBCaoU5zuNVU1NKt1Dybc25q5B+0NlvpcmFUqBVh
CXERMtMiNCk/6IiSJCTSIkKwXHMlBhmUBZHG0Mg1hhqEKBarPnd/B14OT5yt
rtQexBg78bd///8a1DXzL3PEXsphqjSF9e4iYQbe0Lv68+ZvwiHgPfIWVWso
xN4EZ0/X2K/aLYQj4JFZlpcXKEtR5biQ2LRBRjgKTrfLHB8aTzgWnsxPo+Mu
ytugtNxeOLCaSlgOY9ia511kOuEEeCXqG1MPNISV8C71BR7Wg/AOKI/7BvV3
KCcieEkx9ahESzgZ7qb3g8EDeYRT0BXW/vZbhoFwKiRlzxqjsyinIWQoaK2t
n/JOTFckFXeUGgnvwkjgS+T3VBPhdEiTtCmxzgLCGThrLolWDRQSVgMmRW9R
9H7CGjQ/3zgyHlRMeDd8OktIhoryHthmyjsdshLCmZBq7EfMHspZ8N9/81in
KCWcjdlC/z6rrYzwXijzJyXhtZRzELMy8rVlmjLgXrHW3JOUi82BqLbtRc0W
wkyL5Pa+xuGYCrG5Fl7nYmWokTDTIdmungwMEuY6dP64Nsr7DorNcmHo2Hq5
+6RFbJ6LV9cTPmw+c0hspkeaXLquu9gqNtfj9PK58NGLh8VmeQicau3XmKrE
5nlYvCTnT48RZgbcmjvvC1wlzA2YqFuLmBgizPLx4uNrV/gcYZ6PKwZ/Nlar
xWZGDHd/jh3T28TmRsw7/ZXVtYSZCZn1sx1tTwhzEyrdjoW49UfFZgUIyOxT
M1G0/wDvO7qe
           "]]}, 
         {RGBColor[0.368417, 0.506779, 0.709798], PointSize[
          0.006944444444444445], AbsoluteThickness[1.6], 
          LineBox[CompressedData["
1:eJx1x2tIU3EcxvE/1qICwWSgiDOTEhO3lpe2Oc98dHNbl03PWi7N0iYjCGfS
DVOyU00dVCAplJqYRDfNEWYqhWEQlBYuJBAFy1o5JUl7US80snob5/fAl4fP
JucxmyuEMeb627//f0OTJRGypnCIezFT8C5+jSjbSpihovnEgqxWQXgtYtl4
fTyXQjgMyrPfQxbq0whLkVf6SxYmVxGOhLl3fkX5mHI0prepcnUSNeFY5L3O
b5Fq0gnHIZKb7r17KYPwZthbx2r4dhCOR0LHx1eBoJ5wAiqGRnR3esyEE+EN
fRKoerqTcBI+867u7KO7CCvwQpP5223YTVgJs3Hs5vzgHsLbYShe7ptptBBO
xsCyXZoUoJyCMjfX2eS1Ek5F372VTj4uj3AalFtO7a1PthHegctq/+h9jrIK
Jx/xRWEb7ITViPPXTfR0UdbgQZB775mlnI46GZ/yQ7KPsBZN/aFOeRTlDNzw
DX8LveogzOHhy4ZnU6v2E9ahd67amr9EORMt18s87i8FhAEbrklGuw+IWwDC
HR8qGx1F4mZZKMzlfcE3B8UtZCFmuE3RXnNI3Cwb6yslHf3nCQvZGL14fKTL
S5jp8enWjLW2jbCgR+KFqKQ154rFzQyYKPBNxmhLxC0YIJ91J2hBmOWAXxhc
4goJCzl47j9TbmkgzIy4clt1xNdIWDDCNfBTmFMdFjczoXnc89ZSTVgwod9X
rllX5RQ3M8O0Wn46tZWwYMbKRte7qehS0n8AMzWf6g==
           "]]}, 
         {RGBColor[0.880722, 0.611041, 0.142051], PointSize[
          0.006944444444444445], AbsoluteThickness[1.6], 
          LineBox[CompressedData["
1:eJx1znlIE2AYBvAvMRpCeJJHZks0RU1m6pzm8ThvN7e8ymHq8kgzq5VUBqWf
JobkgUcoJqFWZhY0ie4UDAojkykGEakVFa0LtaAQyuzvvveFh4ffPw/vpvyD
aUUWjLGqlfzr/266ZHt+4ssoseejEDLRWmlrA7EZXtud77JXOhOWgC2YLFzf
U17ZeVdcViZzI+wAg3RysL9NStgJPWXl8eO97oRdIR3uy1T+9iQshU1GR+u3
JS/C7pBJRmdnz/oT9oBhoNEj3VpGeDM6F454+N4LIOyN+VMWyxd9Awn7oKLP
orynK4iwHypmvHWTLsGE/WEIVTl/fUt55c+uUV6dJSccgDsBLfOGQ5S3Yqxt
3NquXUE4EE7GpqVnpRGEg5C158JTrIokHIzu+znDwx3RhOXoVDrUKWYph8DS
V1elj1USViBoj/zMMTPlUFzTrlE5NcYQDoNpoKNE3kN5G9TanMC4u5TDYTw5
dthrXyzhCAzsNcf8PE05Eg1yF/t1nnGEo2Cqr/vUVJBAGDihn9shO0eYA5af
mzUp4clis2hIE7/UFj5Wic2j0W3Oll5/rhabKRH0uvjFj9AUsbkShX6Xa04e
JMxiYLSbXszo0IjNY2D1YLJAcjxVbBaLkVcfG4am08TmsXDLy0yyGkkXm8Xh
WmFy5625DLF5HJqMJbquG5lis3jUPnoyMmS7U2wejwO57tamKcIsAVNH1UMf
vujE5gmYgLp91CVbbJaIwR/agKu9u8TmiSitbr59W58rNkvCnw22dUMsT2ye
hFb3sOW1doRZMnSl8htZ1nqxeTKumKod7ykIMxVaJLy3pZIwV2HLnLzVnLpb
bKaGdvHtkuMlwlwNTx9z4ZvvhFkKVmNAYSPJF5unwNn4y6NmPWGmwU2fOnl/
BGGuwczDTfsL6gkzLZY3Fk3PuBaQ/gvGr/0/
           "]]}, 
         {RGBColor[0.560181, 0.691569, 0.194885], PointSize[
          0.006944444444444445], AbsoluteThickness[1.6], 
          LineBox[CompressedData["
1:eJx1x1tIUwEcx/GDbKsQakLB7Gxe1jARW1vaPLrcfm5zlZCLeWHZbLrQVoIW
+WDRw4EtscvALTEHNYqocEXJxLKEmA/VkMYiCgqaTWrhk5XUQAq7vMb5/+DL
j0+xu8/elcMwjOtv//7/xcSWK+uTayDsr8a06KHbl5ERZlD07Kp/UaUgvBbp
CVvWplARluK4hrW/cm0lvBHS4LoPMyHKMjj8S72Do1rCcpSGe9UnuSrCRYib
U8ZNFRxhJSp13mFTv4mwCrHVACtPUC4Bn3vRm2qyEi7F/lOTj5ufUy6D5ue9
nkDDHsLleMG1xW8foazGmaH8/oW7ewlrIJJ7jm4eaCSshWbiu14ZtRHegQfq
JweaWDvhCpRLv7Vd9lGuhCQ+377ldAvhnZhORZfZ7lbCOujylxadTylXwTdy
q2cw4iDMoVH6cZX9Qrka7xc+KZ1ZyjU4/+tRxKpvI6xHsE8lHpIfJLwL4fFE
qEFLuRb2zNSs4pCTsAGj18am3uS1EzZifp++bEMBZaC7eHuLYZwwD+S8rImy
k4SZOki2eaYLOZew+TpEhoPiOT9hxoSZdLjjbUmHsHkTZlfymrkYYcaMO/db
/YE5wrwZK6Kk590yYcYC79kLP0IFncLmLbjp+GxOGgkz9bjeeU52IkuYr4dx
zJs7cMktbMaK6tobxzJRwrwViZGo2yA5LGxmN34Xdr1OyWn/AUYFe3U=
           "]]}, 
         {RGBColor[0.922526, 0.385626, 0.209179], PointSize[
          0.006944444444444445], AbsoluteThickness[1.6], 
          LineBox[CompressedData["
1:eJx10FtI03EcBfAfyyzMvKDZ0mU6SqSp6bTUNd1xl/8WW2Gby9yklsPo6ojo
AvXwn4EMilZJQq2lTAMxKCEbNpnahSKQ0NAoaeJTEFruIcsKLXuN//fA4fB5
PdkNLnOjiDHmXO6//T989szkXFMShB1V8WeGxkNrNhBmcAScsvzudMKr4ahP
fj5Vlkc4CdOXvogrFQWEU9ER5+6rG6QsBh96YPM/LiYsQW9RyqPLCSWEs+AZ
m3qdFyklLIUhxs7t6lMQ3ozp5gx98D3lHEQ/zbx96K8gnIvxHx9i1jdrCG/F
+aUMb+9aLeE8ZF1NmWgdorz8k7NjJGNBR7gQkokjY4awkXARer/2mC7k7yYs
x4n5ap8reQ/hYqT6uwLX2V7CJfjl789MUFPejpZ7Fx1yjvIO5OrXaS02M+FS
3G7r9D3xUi5D5vE6qdtkIVyO7ysX7ne9o6zAYal4xFpfQ3gnvsXflTfNUVbi
WKw4sfWalXAFrjSusg8bawlXopDjtrW1U1ahgOtxl0cpA8HpnMmzsv3C5gHR
m1f7lAGbsFkVYj97vFaVXdh8FV7+FCWaBggzNZ7NL9VU36kXNq+GaPH0zdlZ
wkyDYFqQyRwHhc1rEDpliUv6SJhp4TrnGvid5hA2r4WFbRntNBNmOtxaIQ3f
iBDmdTCmhwfjcg8Jm3E42v10VGYhzHOYG/a1xLcTZnr4lf0nPYoGYfN61L7Y
aFw8QJgZ8GdT43hE4iT9F2ZOiP4=
           "]]}, 
         {RGBColor[0.528488, 0.470624, 0.701351], PointSize[
          0.006944444444444445], AbsoluteThickness[1.6], 
          LineBox[CompressedData["
1:eJx1x30sFHAcx/Hf0oOeroaI2chDZJIuJMSH83AO5zJUHiv0sK7rllRTq18q
lTGlzEi3WaZbGy5/eKgoW9GT0mWtx2lEQnWTWtp6/Lf9vp/tvc9eS7bsTsiZ
xhg7/bd////4juYGSeHPELFNISzPbNnVZGuIzXBLF6Auc3IkbA5DZ+mrl17O
hBfCkDPuzvspW0HVanO8bL474cUwXV4yPkvpRdge30uQfb1KStgR3hYritpz
VxF2ginTYX73GR/CLjil1DKFqy/hpdD3fvyV2utH2B3+kpTHIQp/wh4wfE4J
M1quJeyJ8Xn7a96lgbAXTM1W+4pvhxP2Rmz+17HmcQXhldAWW0x98Y0hLIVJ
1tI+O43yKuhtmrcevUbZB5MnXad7aGIJ+2IkwHvmsvo4wn7QmurK2gqVhFdj
8tq9kWPl8YT9kXjhhiZXR3kNPIdy89I3ryMcgCuG4fCRA5QDUdDY47BtkHIQ
1F0tz5t2JhBei67eKeutJsrBeGb3ZO4PeSLhECRkRBX4qSkDUmfzI4kFSWJz
YI9ke+uMimSxWSiCfmTYrewmzEPhk262b+MDwiwMb8+Hqi3z14vNw9CaPfZY
V0KYyTDtoW/18awNYnMZBnZ+sp3sJ8zC8fz1iXtTizaKzcPhOMfYfbCeMIvA
t+UdY59qU8TmESiSuwRp9YRZJIzZj1zu2qSKzSNxX5UU87SSMIuCMefVgmzv
NLF5FDp6Ss1r5YSZHE3vy+cNOKWLzeUYrXSufrqcMIuGpErSdqeEMI/GhPrD
IWNghthMgYzLQ5LRQsJcgcPBtQ2enYRZDBr6s3R1fYR5DOoa22ubbDLFZrGY
GBxMfr2JMI+F9OLwak0fYRYHV7Nqa6lyk9g8DlMd+nOabYSZErvOX9JM7CXM
lbgZmKRjLwizeNRIcEC2cLPYPB6WR91UqTLCTIVcjy+L7G8QhgoV2gdnZRNb
xOYqfHXLKxiwzRL7lgq/HXL63tjT/gN2BEbB
           "]]}, 
         {RGBColor[0.772079, 0.431554, 0.102387], PointSize[
          0.006944444444444445], AbsoluteThickness[1.6], 
          LineBox[CompressedData["
1:eJx1x3tIk3EYxfFfEiIRNsR0yUjT0CVzm9M5p7Md59w7tdEyXSOTTJFWeSPo
Akm8WYYWLENkKhY6BHGSlHa36MLQopuESFKZhRmald0kTC37N97nwOHLZ11h
eXaxD2OsfOn/+v8gac70aqMg7Bk9f1PryXHKCTNY92zv3SBWEvaDtHLw4/Rp
yiJIs0y6wXYV4UBYuxJiauQawmKII0OeXaxLIizBjM/txbgfyYTDoBxvkn4/
pSccvtQzudE9ILweLzoP+FuuU46EY060O2SGshSVl4OK+58YCEdjpXmuSpdt
JCyD13VCsSwtnbAc3hHd26ALHGElxiYUPS97swjHQtoeWt0xu5mwCrZ2LrhR
bCUchynu2CethnI8Gme79+ojthBW43lUxtdJB+UEYPVUaduKbMIabCqNr6k1
UE6EXbafCzxOWYvZe2tu7ainnAS5ZVg24aKcjM++BqPTS1kHZW3s4IdpyilI
7Dza4j+0lfBGBKgaHBU5OYT1EPt5FAX7KANOs4/rZC9hHmj+JVO3BucKm6Vi
7Oek6kEIYT4V3erwst8qwswAyaF389w1wrwB7nlJ0cJym7BZGg5aowLeLGwT
Np+GwrBH366k2oXNjBhdtI9XLxDmjZjrU7eZUvKEzdJx9Y6lJGgkX9h8Omz3
6xxdvjuFzUzwDHfcfVxGmDfh6RHFe7OTMOOw6Bjodp4lzHPIu+FqqbUVCJuZ
Ue/uW6WJ3CVs3oz8BvPaJo4wy4C+I8LXfYkwn4HQV7LW/phCYbNMDIiqRs9V
EOYz8bDs8JeS84RZFv6EFg+9lhSR/gvVmMEt
           "]]}, 
         {RGBColor[0.363898, 0.618501, 0.782349], PointSize[
          0.006944444444444445], AbsoluteThickness[1.6], 
          LineBox[CompressedData["
1:eJx1x38s1HEcx/FPNam4ukOxu5tfSZf8zO/fL+ecO+6o4/xamh9RM1SMmcv1
WRFrU/2RrfVHLWkq1li3URtJTRaZLcVKS38wMU3+YKZS/du+79f23GsPt4Iz
hqKtjLG6v/37/8cvdY/dW7SCsJdjeZUo+JunNWEGLltpHvxhS3gHeEn1ZOem
O2ExxPP1S+W1HoQdwMS7UVSsIOwEsZ8l+6v+MGE5HlyxSZqM8yfsiq6M1pFf
xiDC7nBF+Px0YTBhD2jKW4p7lil7wmnqt3lNFE5YAcWmVNIro+yFmouq+ImA
CMLecJp1k3QaIwn7onf8WvfslijC/tB5+7w2tMUTDkCbFeSq0gTCRzBQ9tTd
4qMmHIjhaZcK9RXKQdANxZxrWdMSDka6qObU8mgS4RD8lEtGTbY6wqFQ2Jf6
vjXrCYfhxrrXRHZcCuFwrDa3z9u3HSUcgasmH8W+uWOEI3F8Z+NJ8SrlKHhm
vvF652ggHA3luKxeFk05BmO2JdrgBsqx6Hd5xDcD0ggD5i/5Z6MzCXOA7ck6
7bxAmMXh+1qoyW1burB5HFbS5hYeNhBmSjh1NRtTRUZhcyWiZJ+GsyWEWTxe
rU457yojzOMhLYn9uGEmzFQod8w9n1KdIWyuQohDSI6kiTBLwPDjqZg5c6aw
eQIqRNb2+ZcJMzUGPd/X994lzNVonWm/5WOTJWyWiAWPDu3evBxh80Qope12
d27nCptpUKsL7PgwdELYXIMG1dD9put5wmZaHDQe2tjfTZhrEWroGxh5Rpgl
YV1nKO58QZgnYU3amdeTnC9slozcsL4qu1rCPBmNGsvigcQCYTMdKpUX6q0z
CHMdnvj2GxWFhJkedYUz1qkmwlyPBj/x0vabhFkKnr+s1EdYCPMUbLoUTXyW
F5L+A3T26f4=
           "]]}, 
         {RGBColor[1, 0.75, 0], PointSize[0.006944444444444445], 
          AbsoluteThickness[1.6], LineBox[CompressedData["
1:eJx1x38s1HEcx/FPhiRKSxuyOmq3G0L5/fuFc8c5zo/m/LjIrz+ONSWiTfWx
ZqssShotlcyPP7LYuJaoSdbCZBNqk9C6pVY5Y53a0o9/2/f92p577eGUU5SU
b8IYO/e3f///BhVJqzGq7RC2IWyw/HLVs4DdhBkSDsA6v8yJsAVELSW3+5ol
hG1g414i1Vi5ErYFE6u36TUehO2wpH7cUJrqSdgRjf79vq1ePoRFWLJcm36w
SNkZjTNzVkPtgYT3Y70izjjzMoiwGGujC1uzBkBYAlv1vKJpmbIL3r5r/ja7
OZywG3pN3G6OdFN2R70s7GxWoJSwJ0oCziSsm8oIH0TT68aJTkvKh2CwXNnk
OkbZCws5e05dMpMT9sZhC12eXh5N2AclfUZD17qCsC8GpF8tfrXGEvYDS1dv
VFTFE/bHVOqNq14dKsIBUC62SXYZKQdiaUv5+CdxIuEgiGbNF/X2SYSDke55
yzoshXIILJ/EVy9XJRMORbBb11raMOUw2DlMe++0SyEMtA50+Eln1MLmQF2n
scmQmypsFo5J0dwPbW+asHk4iqt69aHjhFkEnkv0WltFurB5BDYUE3UjdYRZ
JDK1uvvzVhnC5pFQDLfy2iHCTArZtOPY6QCNsLkUQyc82iaLCbMoTH42N28J
PiJsHoVRQ8GrHtNMYTMZ6iIj68WFhLkMzi/e6HTdhJkc5t4Pz999T5jLUZ2u
ty+QHBU2i0ZlRk/GviuEeTQKszvajzUQZjE4qfQYMfQQ5jEwc/l4T/OTMFMg
UVtQ1GeSLWyuQOmdR6XGHYRZLGITkj8oVYR5LFYHzL7npBJmSmT5dIr68wlz
JWbHo/R5RYRZHLYHHf9ysZYwj8O1lZrr7u2EWTxCKi9MmTwlzONRVqOThDrk
CJup8Htv/tScYy7pP/ZsFAo=
           "]]}, 
         {RGBColor[0.647624, 0.37816, 0.614037], PointSize[
          0.006944444444444445], AbsoluteThickness[1.6], 
          LineBox[CompressedData["
1:eJx10ntIU3EcBfAfPSizPyaNmDDnFHsgc85ZS928O85t3iJtWMtKkuXUkiCF
pCfJtZgkSESMHgsiX5UkbYwRhBIKMi0MtayQ3Cj6I8qCS0Gbslj2b9zvgcPh
8//Jqm+pblzFGDu+0n/7f9AQzfTIUyBt0cwWny5PN2cQZnBMn35+OUdLeD3u
b6gMLO3PJyzD5DtnQ09YR1gO3qu9NFpZQFiBVkW09GRCT1gJ17hO7eksJKwG
31tmPfK4hHA2zmluhV7mGQnngC9Rwu0qJbwVslHl3NoFytvBz7/+4WwC4Vz0
+4MO/KasQaiu8k7cbyGshexUR23HFRthHdosf7p4kXIBvMlIjMu0E9bDNOIa
DNzgCReie1s48s1LeQdCN4NBbtMewjshjnHPuoopG5DdGTdeHHQQ3gUVz6Up
3lAugr59YblGW024GE/yjLEqA+US3NZ3i2uyDhA2wmov+qiromxCOMV07UKE
cilU6QMbp/c5CXNotYqq97qDhM34+b1H0+KivPKjKWvq2buEBWBqIk15/RNh
VgZDsK1pIFkjbaEMsr5xX6D5kLSZBSOPHswkhggLFug/h3tDicPSZuXQziz1
eYK10hbKsdlsS4zNEWZW2I9ePTFpqpO2YEWsPXrvYYVL2syGD8N7f31xExZs
2NJviM/6CDM7mrmJIb/imLQFO/o6vmrOqwmzCgynZrxNX1cvbaECi5b5QFsu
YcZjtbwmv+gFYYHHrHjmlU/uljbbjWRm41xESfsvGcenMw==
           "]]}, 
         {RGBColor[0.571589, 0.586483, 0.], PointSize[0.006944444444444445], 
          AbsoluteThickness[1.6], LineBox[CompressedData["
1:eJx1zn0s1HEcB/Bv7spDMdNtEfOUmSSUKEe8j7vDnYeoeUrykJos9KwH/Nqt
qVWbUzY9UO4PQ7SauvVwdhjXbR5qZtP0pJFay0PPRKS/+33e23vvvf57u2QV
JOSYMMZKF/tv/4uZ48UhwatQfk+FYlinm+0Rgt8MEJ/RPYmyI2yG4dGTwu4c
J8LWKNQ6OzfscCUsgvUj6XTb0jWEbWHNLv12UwYQdoCRVV9enycm7IxtVo2l
cr9gwos/nPu0ImMIYTdAprKQiUHYHeXecysLLCSEPSDteqA6sEdK2BPf68e/
2FdR9gIq+xsni+SEveFxRPrwx3MFYV8UqbJ9tfOUN6Bz79HMjmVKwhsxoB8T
NKVHE/aDm2dLcdVoHOFNGPIvuyURxxP2R19Z4fnYFMoBKBIe9/lVR3kz+ltz
X+iMlLdAIVb0VLxLIByIzvySZxWzlMWQbs+FSJREOAgmHnYltR+TCQfj84X8
fSnjlLcirCvHNc8+hXAIrIbN3c01lENxx8ZUeeMuZaDkpk7r8p4wBxwrGrdv
MUvlN5Ng2f03NSF6wpwE7iNZkZaJafxmYZjIvp2flEyYC4OiMjjgawdhFo7U
qXXltn8Ic+FI0Iu+tQl38ZtJkTCXMRqoJsxJ8cnH95rhCmEmg8HinKCjmjAn
g7tRk2aiJ8zkSNecGlow281vTo665m7jYw1hFgEbf8Pb6UHCXAQ62utkhyYJ
s0gI9teucHHI4DcXibPt9wTqTMIsCtevns47mEWYi0KZ6vDwqmLCTAHLoBMG
dQ1hToHWEIeo3kHCTAlVTGRv++pMfnNKLKnPV5f2E2bRGGlKHht4SZiLxs5C
b6+fY4RZDMLjPyQunyHMLTpCEtcdkcVvFouG+YaJtZmEuVg0z5g6Pu0izOKw
4JQz8Nohm/RfFagJ/A==
           "]]}, 
         {RGBColor[0.915, 0.3325, 0.2125], PointSize[0.006944444444444445], 
          AbsoluteThickness[1.6], LineBox[CompressedData["
1:eJx10WlI03EcBvCfi1JTKMYyCXO6xRgewzXvY351c/NaHtkyr5mmhkVLK9GS
+mGoeTQ8CkJTbIWDVFi9MVQENQxlhIXhUdKWGFmS5iyHiGZv4/994OHh8/rx
zNOmFrAIIRV7/bf/h1bW55pG9gOz1yLNE5V9zdXuiAkY5537bD88EDuAn9bq
LvfkIz4M5JBv73aRGDEHzL5sYc9XCWJXeBR+1TQg8EfsBsIXGmv3k0DEHuAx
qFl94BCEmAcbP3l1TlpAfAKcXeRzYc7RiAVQPng3PXtchlgIU2PeW63FcsRe
8Er6nG/fitkHXJ/qZkWzCsQiMB6ZXlZ1JCD2g+AufYuoW4VYDLGLJfUpVacQ
n4QV/ayl0JSMWALPbDqb0ox576c/GdWRa5gDQF2b1NjvmII4EMq5Ab+8JJiD
gLLa95WpMAfD+qi4jlOFOQTYlrM+rW2YQ0Exf7+AN4o5DJoWP9/eXcYcDm1s
duKFoVTEEfA93wDDrDTEUhBsei3xMjFHQlZdZpL5FmaArtSaGr7dGWZTgIPb
Gi0nBDGJAtN0aLFeiphGgc52byekQs1sEg0DOllpDvscs2k06G6IXr9zyWA2
kcHOpYgvCwuIqQyq2qbKapcymU3kUNrRuLqelsVsKodJe8Pxj8OISQzcvHil
lzOJmMaAPkWc22lCTBQwWtLjf+0TYqqASbVj3FxyNrOJEg6kz3Gt13OYTZVQ
mK1p6OtETGKhe3NmxXpUw2waC8e6vt3ZeIiYxEH7/BvB+6LzzKZxIGEJHxtN
iEk88JXNRsNbxDQe+n3GGsTSPGaTBEhS2w2NY6YJ4LTVbtCeRkwS4YO3/8ba
ZcQ0EbiVv5tejiAmKphYtKjzZxBTFexyC6YX3PJR/wVOEf+V
           "]]}, 
         {RGBColor[0.40082222609352647`, 0.5220066643438841, 0.85], PointSize[
          0.006944444444444445], AbsoluteThickness[1.6], 
          LineBox[CompressedData["
1:eJx10m8s1HEcB/DvMLlqsdIYZ7hOM+nKvxMp7zvcEQ6HSxR3ZEOUIUrTvo1Z
pj8PLOtGamPcJseWJtG6sNYDzIzGkhBr+ZNaf59Yfx73+7y39957PX97Zl/Q
5loxxq797b/9L1+e9E2HOEDYn8Mnup5M3vomJczQ4zyok989QNgOeqPZwdzg
S9gBHutZeb2SQ4QdEe2g/d1Q7kfYGderJDXqbspimFY9ym0Lggh7wDtLn/Ch
i7IElojNe9MmOWEp9AE2ovuSEML7UfzQxzDVRNkbppGfW31+oYR9EJ1WHFjc
dZSwL+7aVBflzx4jLEPk7hHLoJuC8GHYqVMaREVKwn54YBLrw1gkYX/M9V7P
7qugHICdFdqy/LMqwoFw7Fy1HrBXEw5CmbJtLPgBZTkWClVrGbpYwsFwrtWY
6qriCB9Bnv+reYurhnAImpvmzxcqKIdCdlHl/eZ5IuGjqDUf7B6z0RIOw9Mr
9fuSjlM+hsi5yfHgFMrHsTx7aShwbzLhcLDvlzei5CmEAdnjBeOzEsIcqPRK
Ul41EmYKSHWl4eYWwlyBNidR0zmfVGEzJTRFYV8zRCeFzZXIE1urW2YJswjM
Nzf2uL8nzCMwYpVZt5CWJuy/P555WWZccD0lbB6J9Ed1L7Y+EWZR+DHafana
KV3YPAqyL+b65NuEmQqTFh/PkjuEuQqZ7VmDy7kZwmZqDJUMHyz8RZir0YJd
e1JrTgubRcPlxozbwDphHo2lxHZs6M4Im8VAl8pu5lQS5jHY77zyeXacMDuB
RrfXCSvSTGHzE3AZW7TeZsgSNouFfUOp65K7Xtg8Fv1Sj+3DQ4RZHAb4hJet
zCBsHgfPbEO1v5Iwi4dhM71zbYwwj4fC6p1va0e2sJkGiwX5O+pnCHMNVnzD
Wkc/EmYJ6Gi8pet3yhE2T8Bv99ypt2LafwDXYgtC
           "]]}, 
         {RGBColor[
          0.9728288904374106, 0.621644452187053, 0.07336199581899142], 
          PointSize[0.006944444444444445], AbsoluteThickness[1.6], 
          LineBox[CompressedData["
1:eJx10ltIk3EYBvA/5cWCis9KTZ04ZepQU8vz+dlJp5usWR4qp1MTUiotLAWt
PryYqQmxsAst0JthStmJSqgwyRJCPGclSYqVlBMz0FZmreu+94GXhx+8l49P
UXlmySbGWJXj/vV/8TK3JNR/Sxb2cjJ7Fe0vy7UTZuhz9hoQrYkgbEdHWcUp
3C7CHNqLU4zhd90JO/56RVLRpAfh3aiYdV4Ql8kIi3HbZDnz4WIQYQkk/ReM
7hEhhH3B+alcLediCEsRFmooDdHEE/YHBt7aOpwSCcvwo7v9REUP5UDMG37r
1wLlhIOxvKF9VvRLQTgEKguX6BKhJByGxenmnlMblPei1jU0vHBIRXgfKr3v
tT7wVBMOx3rO5cH5XsoR4PSto8PTqYQjIcmKrbpqoxyFiYXRpZN9GsLRWNz5
1bnPKZ1wDB4d5SqPNGkJxyI4d9WvidMRjoNENpCjKcwgHI9rnRtiaw3lBCQE
KAz1rnrCiSjbY+mae76fcBKO9w9D+5lyMtpr/PL8RQbCgGlzY1NDMGEe8HC5
dSdJTZjJcUlXX60YIszLsWpXRg6OE2YKMPvDqbrmTGHzCsdeVla2iw8KmylR
cSAv43pclrB5JZzYNs/Ol4SZClx+141ZfbaweRVaty5NqUcPCZup8UVqK5CW
HhY2r8bZAH1RpZkwS8HpHTMjkzOEeYfZegzLzhM2S4XvSHfoaythPhVdLS21
gdVGYTMNPplvGqashHkNXgx/HPo5RpilYc7c1hCkyRc2nwbFFdN9o1uBsFk6
Mu3f696AMJ+O8mOeHTo3k7CZFm1j754WNBLmtcjyOd8hii4UNtPB9tjo4iYn
zOvwZFwsr91SLGyWgT/eJRPvxbT/AjrY2VE=
           "]]}, 
         {RGBColor[0.736782672705901, 0.358, 0.5030266573755369], PointSize[
          0.006944444444444445], AbsoluteThickness[1.6], 
          LineBox[CompressedData["
1:eJx1x3lI03EcxvFvGuYQMaHDUjSPdIoTU/OauWeHbl64rJFkrnnFKiy1CUVI
32QujUgwGQ2kJDUqssuMLCWNIjUdGRmpSCYsQoyKjPLs+Lvf54E3Dy//wqM5
JU6MsfK//fv/dl/cbw0ZlQn7q4zdDfvobF0izMDnunsWFAEQtivuDFoKbMMh
hNfCEP7TJX+G8jr06o8NXnCKIuwFrYe36HsrZR/UvjAYn3dGE96Cd9JBv+sr
sYQDoD3+2eZ/EoSDkMk3J64yygkHI9dRbZ95oiAsxlz3r1y9LoVwGJ4tOr0O
M6cSDodxzPLlcI2acAS8qosk39ZoCEcivrxkyVxOeRuaV+qmakMzCEdhqrfM
kVZDORoPzzUstJVmEY7BUOv4/KfubMLbwQeWPapNWsKxeHpFV1DxiHIcpt1O
nfZMyiEcD1Nxn8tEA+UE3Jzns+aLlBOBJkeo+AdlKaaLpR3h6l2EkzBbZVPc
0FDegcboe/akvt2EkxFxTWNOdt5DWAbfQxdNG8WUgQ3vHfr+olxhc+Cszlfi
GbxX2EwOa3aXukybJ2wuh9293Xv0IGGmwPkHw03NZwhzBezSRXVLwj5hMyVm
NrVnra8kzJW4Zam3lgbmC5up8PZxx4RBqRc2V8HS0GbaqSLMUjB+VRmpitwv
bJ6C6cQDrj4DhFkqXrKKzCMxBmHzVIgazR8kMsJMjdsjkzqNoUDYXA1329BI
ZxthpoE6b2tQjmuhsLkGVdaywEsBhFkaJhJe1RvjCPM0nHDr6rksJczSIV8M
jm2pIMzT4TEiWj1fSZhloE4yZhMtE+YZ+O1X8mbSp4j0H/ID02k=
           "]]}, 
         {RGBColor[0.28026441037696703`, 0.715, 0.4292089322474965], 
          PointSize[0.006944444444444445], AbsoluteThickness[1.6], 
          LineBox[CompressedData["
1:eJx1x38s1HEcx/GPJqczSz+GNTsJl+7kR350uB9vdw53nF9dySk/DkuSipky
nU/aqkmktNJa55/b/IqmMots6AfKjZyLmmypf4x1Sz9EI/3d9/3annvt4aY9
lZSzgRByfr1//9/Yktlg27cSZlskxLHRU2c/hZhAxry9hu3nDMy2BRKpXjYq
dyN2gOtPVLwOmz2It0PD02MlP7t9ETvDw9ihr6JrfohdILqvTGzgBCDeCZb6
QCtfBeZdILD6xe3nCxF7wJWBfFbpmAgxFw5f+jTj3QaIvWBJzzmbfVmKmAfZ
G6umJIOYveH5pMY1s1yG2Aca3gy5bLkqR+wH31cWxTVTSsT+YOooTGm1iUG8
D4QtRfzULswBYN2sl+mX4xEHAie3rtdok4A4CKr435aCwhIRB4PD3S+ywmnM
+0GdNXg/wToJsQCCx4p7hFOYQ2BOK352m3UAcSgY0xf4Z9wxh4HJwK4116kR
C6HiuOOsrhmzCFY1XZwfrIOIxVDpdi5fdxSzBHzkurw7i5gBClIHXq5MHGI2
BeBW6n8/5iczm4TDhs95o1URiGk47HjkZzIkISZS4BTNlNvpEFMptLUL+jiN
GmYTGZSmrXHG01OZTWUQOcC6qJxHTCLgo2uypSb+CLNpBKxWGmL6axETOfRO
RLfG96Uxm667elty2ChiEgl5oapbe82IaSTwOi+cpJ7pzCZRkCT+IDgtQUyj
4P04r3zzDcQkGqQOKd3VLxDTaJgrCLETmRETBTx4N9DRl5jBbKoA+9eTLU1q
xEQJ9W5jCyWdiKkSRnJXNt3rQUxioGiYrfVoy2Q2jYHiZLub4d2ISSy0t79S
ZFkQ01hwKmsMNbtrmU1UIK+oyOF6IaYq8Hc6YRyuQUziYKRuYeufJsQ0DtZc
c0zTLlmo/wLmlALx
           "]]}, 
         {RGBColor[0.368417, 0.506779, 0.709798], PointSize[
          0.006944444444444445], AbsoluteThickness[1.6], 
          LineBox[CompressedData["
1:eJx1x3lI03EcxvGvgmVg5a3hyGtqs5X3PHPPNu+jMo9UVEzzGoUZVrQMvti1
rMwikFGChVaI4FQqxSwktcNSsYJKM6M/MhuorBJqaPZ3v88Dbx5e7kWVe0rM
GWPHVvv3/y1x/9oRtUku7AW5m3nxtplpRwibYebqcOe6USfClsBTyY35gz6E
rdF83+rwnTopYXtol8WTfi5BhJ2h/ZZerdZRFqFc0urTjhDCbmhIfdXt2EfZ
AwmG6bRNm0MJi6GfsCs3ZkYQ9gY/cDG5vjKK8BbM+k9ae8ujCfui2s698/gg
CEth8n1iPDlMeTukF7rtNE0Kwv74IbOKPzumIhyA5qqtjg8yYwkHYlDn8V76
Np5wEDAsVysvpxAORsa55eybuamEQ5A32NvWErebsAztS/pgBaccivZoyRlt
C+Uw3L2lGwrrSCMcDnXZy3ozeTrhCKzZtWHicWwG4UgYHGws1EbKUag5MlNr
VpJJeAfqAj/16PuyCEfD+jy/5/qLshwycYCtecNewoClRr2wc2O2sDlQyNO6
PG0IMwWif8pNjRLCXAH7oYxydzlhpoQysCv/kZowV+KdV9lv8RBhpkKpW9Fs
0zRhrsLpthzNuFeOsFkMZM49XYf6CPMYvOB5/bdP5QqbxcK2SuoZyfKEzVdt
6tdeMiPM4tBmyOhtXMoXNo9DVtYXG+/aAmGzeIwu6H00RsI8HkEjV8adSguF
zRIQrhtwtqolzBNQtt5ibuAZYZaIirkqaY2RME+E7uGUy5Ron7BZEr4arhXM
hxLmSehV6b6XXifMknHiqMfYYithnozFio4PEXOEWQpeO3y2aFUXCZunwE/U
vvL8D2GWihXXkjcfRcWk/wJov+Rr
           "]]}, 
         {RGBColor[0.880722, 0.611041, 0.142051], PointSize[
          0.006944444444444445], AbsoluteThickness[1.6], 
          LineBox[CompressedData["
1:eJx1x31MDHAcx/FfbVmqP2zZiOrOsRRlpwelru5zuau7nu6K0hNdtTwMdeW0
VszPU9EWS6021G6HjYwx/rBw2sKqWSpGKhSWiLQuNiVPf/t9P9t7n72W5RWl
FDgyxg7+7d//t93DLWXnZ5RiTyrbZGdGa14sgtgMqJOcapJ6EnaGJWp1RcWM
lPACSIuXf6jcJCO8EKbcmxLzfh/Ci2GyuuXtT/Uj7AlTd3Vdq1VOWApnddqD
T9YgwjIYpvct/WYLI7wCSF/cubcynLAPxrLcGm2nFIR9ce6HyVZ7DYRX4fHj
G/raKhVhfxhcD1hPD1Feg7bk4XlbxijLsds0U/Q8MJrwWiguauulyWrCgRge
Vc0dyKcchEtPJkK9uzSEg2E8ghdVmhjCITD3yQdqSyivw9D0w2Xp9bGEQ7Hi
c8Bh7qUlHIbsWaPhSx3l9TCvfDc5Na4jHA5t7e1unSyBcARYqVNlu52yAr67
7r2/XJxIOBLmo187rtgpR6HepnDu90girERPpPvA9gw9YUDdeNL+cMQgNgcm
hlv64jcni81UKFd893izlzBX4Xh/zrHelSlis2h8vxv0yCGEMI+G8drHOZcv
hNkGdPe/O+EfuVFsvgE9s4cOt3ulic3UCB9BQJSeMFejZM8NxxK/dLGZBt4X
fF2sqZlicw1ed/gVN5sJsxiUWxq6+EvCPAalkiV2pXuW2CwWhbrUquc7ssXm
sXDsnQu7M7hFbKZFnFtD0vZRwlyLibJMiWTbVrGZDr/mqdLLThLmOrT6O52d
ukWYxcFavTDHEpMjNo9Ds0f0gGshYRaPEX3n3GCxUWwej/mWzJ2sizBLQJNP
eSZ+EuYJsO+E/WlwrtgsEeM1b99eVRHmiUg9anNQagizJOQPXI+orCLMk3Df
KM9IeJYnNtPjt6Tg2SvPfNJ/AMNNGJg=
           "]]}, 
         {RGBColor[0.560181, 0.691569, 0.194885], PointSize[
          0.006944444444444445], AbsoluteThickness[1.6], 
          LineBox[CompressedData["
1:eJx1x3lI03EcxvEvIiFoWuBA0fAWr+ZVyyPdo246j81t5ZHWptPZWpllI1Ek
fppUGpGJWKQUQsc0McpCCxIzkuyCgYRRRpgShiNn1MScZX/3+zzw5uEVoKtR
650YY3Ub/fv/Fn+5UGBbFvN7ScyuOjpsT38TZkCbolgc7AF+uwCuzm7jhdsI
b0H7nRF7jJ8/YU8oz/lLDIcjCHsBOacNpzqEhH2hfOd909YWTdgfa/bzLaNa
EA5EVFup3mxMIxyMxdIKa7Ayg3AozJ/lc921EsJhMJ04Gd7fLCUcgZEPczWr
Q5Sj0PNytNn+M5OwEJIL+iaTOotwDMx98oXtbtmEY9G4qeG9RplHOA5rJa2z
qU/khOPRI2EtrQYF4R3wfePhePSY8k54DsxaTBOURZCFR/U61ecT3gVd5feJ
oGQV4QSsHH1rj1unnIixbkOVNkxNOAnOZb0FR0ooJ8PYWOXNuinvhlIg5BZv
U05B4KvVH/XTewinQuPXqFWP7iUsxguLrD3VrYAwUDj56Zh6kTAHiPrcr5ga
CvnN0qD+1ZR6v7OI31wa3M9ET66wYn6zdAjnB4PueRHm0mFSVA8JVIRZBsYP
rA1f+0aYy4As8aDrmJ0wk6BhYKvAWr2P35wE46KZpLjjhJkU/W2RARpjKb85
KbocH9fLc/fzm2XCaOucXxJr+M1lQrccuvmLh5bfLAuDzwZuPUggzGUhJb5l
MqSqjN9MhsTXU8PTRsKcDBdFaq+iWsIsG9cjjV0VNwhzG7bEXjIvEGY5OKvR
WXschLkcFFnqanyk5fxmuRA8rPyqkBHmchGrsqts+Tp+szz4WKyH7q4T5vIw
7xJS/dy7gt9Mjj9++qkZX9p/Ae0k7RE=
           "]]}, 
         {RGBColor[0.922526, 0.385626, 0.209179], PointSize[
          0.006944444444444445], AbsoluteThickness[1.6], 
          LineBox[CompressedData["
1:eJx10F1I02EYBfC3LlbO1LDQaYbzkyXT1qallnrmNt2WtmUrk9XEiSnEzBVi
ZsFrXSgYuIqmVoSZJaO0Yd8YBl1JKEWUBqUXKaU1aWjh6sKy2/g/Bw6H3+2J
sx8rqVrNGHOs9N/+H4VW1CGplkLY/jzvrOJ183QCYQbpcz5b3Z5MeC1ciYvr
in/ICa8HK8gaPx2sJLwRiKjMdzxVEZZA0jQRXm3NIhwD6VScKViXTViKk6ah
nvd9uYTjMdrxcrhFrSacCN41f0Ls1hJOxkHTo5uvFnWEZdC7UxTOyELCKbg2
FFYjT9MTXvnxVuvYuxzKaQjEG0S9oUbCCtT1RAyUbKa8Dc+Kbq/pN1NW4oFt
8mqSZTdhFcyDPktqdxHhdGi/Ly1k3CkmnAF/T1nfbMIewtsx4kn9ECg2E96B
mZrAr3EP5Uy4U8NGB8L3Es6CxHvOcaaccjY6G+XpF49S3omBqMFOY8M+wrsw
1W6LerjBQjgHx3+evZwko5wL4xCTTjRTzoM/sfe3R7yfMNB9QWmKXCTMAdf8
laax9gPCZmrUSr1t8seEuRrRziOs1FkqbJYP371VQW0uwjwfd+2NLUlPCDMN
vH1zoaJpwlyD2vutjhlTmbCZFvYXIYG6ZsJcC1dT7MKyhzDTQbxc6/SJrcLm
Oti8gfqPFYRZAa6PKMzn7YR5AT7LgupPscPCZoX42tCp6j9EmBfCrU74MvfG
Jmymx6fYet+SplzYXA/rTH9mhqZC2MwAQ7R62CKzC5sbEGwdLN1aTpgZsenb
jUtbQiqFzY34E1v1djKG9l8+27P4
           "]]}, 
         {RGBColor[0.528488, 0.470624, 0.701351], PointSize[
          0.006944444444444445], AbsoluteThickness[1.6], 
          LineBox[CompressedData["
1:eJx1x3tMzXEcxvGvGk7KSmskyYlOul+oU1Knp19Hp/s9dKKOLoZQEhLp2207
w0KNmaxaVEoqrQn/dBjLKtNoSBfXlC2XNWI2ufzt93m29569rFOzYjP0GGMl
f/v3/23vnneJj0f8xf3FnxcXDbYetoK4Gdo3P8iubrYlLIEuReeUpFhN2ASa
+qyf38wcCZtBKth3tyymbA5eOqRvNc+JsCWyF+nqzmmdCUsh7RtzfljrRngl
Tu/+bWqo8SRsgzzzu0fijskJ2yL4hUzyeoEXYTu4JTbOmbH3JuwAu7aChvNB
lJ2gNekKHzHyIewCXVXhzBOFL2E3aP0vtjemUXZHdkH+c1sXBeE14M9PuEx0
UV6Lycudert0AmEP2LjneuekBxL2hNRAskhQKAnL8XX8St/xdMpe0LqkddZt
UhH2Ru6rxtqiJMrrMDXqoGc4G0bYByOrQutnfoQTXo9JYZnhQEUEYV/gqK9Q
2RVJ2A9KYx/3k/nRhBXI0ciLL5VQ9keH8r5J2TXKgM20W5auhzAHmjNb1c3S
GHGzAMR/7MiTC4R5AO5tXzLTJIsVNxOgrf+wM+AzYS4gWW378qwsTtwsEB5h
jhf6JwjzQFT4SdIG8uPFzZRQ523k1esSxM2V0JQ6PD50cJO42Qa0NngMym4S
5huQn/uNxzSpxc2CYPHUtefqqSRx8yC88c4cUUwTZircWJo5Vzp3i7i5Cqb9
qqjG/YRZMA7yO9aFt7aKmwej/HbnUOIYYRYCtcWj5vYzKeLmIZjjPhUqN9aI
m4Vi6Pp4TaSMMA+Fytqksk8gzMLQve/9209lhHkYZP1OOQGDhFk4viccKDd7
RpiHo3B5X1Rv8jZxswjML/ql31tFmEdgW+VwrMQ1VdwsEsM+tZaqNYR5JBwd
Ni5sCyHMolAy21LjHEGYR2HUoKLMaAdhFo3fKzIGRy3TSP8BzCUNcw==
           "]]}, 
         {RGBColor[0.772079, 0.431554, 0.102387], PointSize[
          0.006944444444444445], AbsoluteThickness[1.6], 
          LineBox[CompressedData["
1:eJx1x1tIk3EcxvE/M9KlWRdRJkbTLFOGzuk8bvls6va6rZOGaWhOYyYpNk+U
5uHtwpJEi4xo4SG1JFM7mnghsjIikGCpLRETMpSUtDIxKcjqNt7fA18ePt5Z
pxPNIsZY0d/+/f+z7RLd5YZEEPbXGInVOjsas50wg0wXrDfqJYRdIHuytWlq
z27Cm3FLWZlS0Eh5C2StVTP28ADCHrAMWqUqXkrYC6a2ioaqjkDCElhGU1aK
IoMJ+4Av/TIubwgn7Asu6Lc5Iyma8B7kWOr7HvepCe9FzstR5b08DeEAcN26
i+yglrAUve7NbSOeOsKBsJluOIzPEgjL4DK/MLmk0hMOhrR2qjPfaiAsR854
nf9qtpFwCGreKNbkNZRDMaAVqzQR+wkrYO+p9eiWHSAchoGT54PW3aEcDruo
7EV+xCHCEVj071kNyaUciVe2qkruHOUoXG+Vtmh+HiYcDfenIe6npImElVA6
bfNKK6SsQn/UuDlbkkR4H5ZH2t0cVZRjsF5hKC3+SBlwq/CuXjhzRNg8MP8j
PvKTKFnYTI3E8lRxRhZhXo1+cWeJj40w04Cb8R2ZLjgqbF4DNja06YFfirBZ
LK50rTSXtxLmY7HU729+3k6YxWHaWe13qSlV2Hwckofqr9rfHRM2i4ej7tq3
jpw0YfPx2CD6VZTbQZhpEdaYd+HmIGFei1mnsrnlwHRhMx2WJku6ajqOC5vX
YTpVWxw6QZhx8GxuefS5OkPYPIdSV0tvuqtJ2CwBOwpnuUVFprD5BLx+OKx8
O0eY6SGe6PLNlGcJm9fjw/DZ22IHYWbAd9NGV4vzCWHzBugMs5fvexBmRqzt
NI+996L9BxAx1PA=
           "]]}, 
         {RGBColor[0.363898, 0.618501, 0.782349], PointSize[
          0.006944444444444445], AbsoluteThickness[1.6], 
          LineBox[CompressedData["
1:eJx10/1PDHAcB/DvbNIiaiVdjEpyeriu89CDuPd1Xd2lu3RKD1SUo2OmbCm2
+DIdTdkwKw8/YKLZrVnZJDWlH0qb2uVK3UqMTbPRTRimkp99P+/tvfdef8A7
oOCI0TSPMVYx13/7X8wja065/lCK7VTiycp+/6gFEJuBZZ09PFbgRtgVqHoa
U63zJOwBzkJ1r9RehL3hr+z4Kkn3I+yLW2GN9xu6ggivgHP2T3O9dh1hf8j1
r9tfLAshHIjiWs/BjuehhINwy7vqeoM5inAwfpo/TMkalISlqHb2NC2pA+EQ
7Juy9SdNUA5Dcdn73vWnVYRlcK3rbZ98qSYsh/3yg7Jklkg4EvusbfYJvyTC
CgxfUT2+c1NLeD18j43/6W6hvAHysQtTxkU6whsxZD0wUBSznfAmBEZkln7s
pBwFqcJ2Y0aaRjgaOeGyoYgsyjFoybLkqSspx8LbaHV+v0Z5M6TfkD3+hXIc
3tz0/nV3oZHwFgzpfynDfClvxUXztenjhygrEZcWMDpxhjLw8F1lfK7LDrE5
IAuX+0gGCTMVpBYPj9rPhLkKo+UaucaQLjaLh1vnfJm1JENsHg/pZOBwk8tO
sZka14t6XK4aCXM1Nsxciu6eJswS4ChdYu+YIcwT0Mqy+gpLMsVmGjySdJkm
j2aLzTU4ubTlhOM14bmfHYxOfaBYlyM2T4Thc8XH2zW7xGZJ6Dt5z2xR7xab
J8FF1dxeq80Vm2nhM5HYXXGDMNfCUG5b/bYwT2ymgyW10VLuly821yFDoh8J
9tojNkvG1fOq/JpWwjwZtgFFyO/IvWKzbcjdaLWmKgjzbcgcLVorUxJmKSir
6HUvvkSYp8BmfaY65yDM9HBfvv949uICsbkeJkfEp3exhJkB9fa2LyVVhLkB
s6tM9rEVhaT/Ah77Bec=
           "]]}, 
         {RGBColor[1, 0.75, 0], PointSize[0.006944444444444445], 
          AbsoluteThickness[1.6], LineBox[CompressedData["
1:eJx1x1tI02EcxvEXHeIKK0TEC2lTUyR0eZiHOfX/bOp0oqHzXOYhMQwtTY3C
Q/y1kyB0YVYYS40CF9mJMpllqTdZgyWhhqA1SyWk5TSvKlt13ft74MvDx+9w
raHShTF27G///r9N6y+8yvsu8O0QmCHY8tbqJMwwNuasKdzyBt/ucJgzK1ii
gvAuPDSPjhwvDyfshbEFRfOhMxGEfeCQju+YUSsJ++K0PSEobpGyHOzUeuty
aBRhf9is3kdHaijvQVmP5Vn//VjCQZgU2m7Ue6gIB6P/5ZLZKlMT3ovJfV2D
MRfjCYcgWGqtaugQCCtgXPUM8H2vIRyG7ud+piKjlnA4npw7X9puSyEcgQ65
cmb0ko5wJFqWfH6l5qcTVmKpusvrR08G4SjIEWqyVmcSjoZppVkxVEc5BsbO
ebeddsqxcF9T350KyCKsQsutPpiGDITjcNumbs7JySGsxpvhJuGzkEs4Hk3l
+isrkjzCCXix7Y5T3kE5EfWS7qzdUfmEBfTW+1v6KygDVrt5YuQrYRHQndx4
vDFQwDfTwOXyl7OrM4V8ixpUfbw5t7pOmGnhExLmkdBYxLeoxXzYtWXNdcIs
CUfmMnIXPA/wLSbh6b2f44+KCbNk9A7IZrdvEhaTsd91/cOD3IN8sxS8k7kt
tvkX8y2moMQ22CvpJMx0+KZ83SltL+Fb1CGiZvP3REMp3ywVE4GNw6pZwmIq
tMNiacEWYZaGwE8W7VRtGd9iGqSaNMOQpJxvpseJxchsVQBhUY9We9vV6DrC
LB1r2azV07WCbzEdTlnl9IIv7T82f8wS
           "]]}, 
         {RGBColor[0.647624, 0.37816, 0.614037], PointSize[
          0.006944444444444445], AbsoluteThickness[1.6], 
          LineBox[CompressedData["
1:eJx1x38s1HEcx/GPomQrP6IxcqewU81vqTvyco7vnZ/nV5IfiXOsH1itn1vb
p602peZHstEvC2FSZpZSa2YtKdnSjxVJW6qZmaObnGz9+Ld936/tudcebrnF
SfnLGGNlf/v3/++za/ebEZ0E4jaEafdLD3pVSgkzVGSqZlr6KFtCqp+IN7z0
IGwDm7Mjdy/d9SRsj/r2io933DYTdkTv4ZHm6kHKLihZpbz9tNubsBSF30+o
QiS+hDegpV620CT1I+wO/mqqTF4VQNgTz942/1SYBxKWocJJSGk4EUx4E6Db
aVlauY3wFiy0SYdPX6XsDd8zh4r7FxWEfSFd3RbQxcMI+0E2lncZLeGE/XHB
PDOtJlVJOAAGzZz5lRzKgTgwsSgcuU45CAav+5J1VwTCW3FcGHTWp8cSDkZp
h8VkkWsc4W2QdU+2R1omEN6O97G/VsiMlOXQZfSUFJhrCStgMNN9WSdQDoHW
UW7bWk45FEVz7ULfDco7sDs37bHNCOUwfCvIO7bSJokwII/eWDzkTZgDxmVB
5cu3E2bhaKy1jzAkEebh6Hm++lrgNGGmROP50VTBRJgr4VvQW6cySxY3i0BU
5tLaJ+6EeQSYxhTt6UOYqbAiuzxx/RRhroLe9uUp480UcbNIDDdKsnb+IMwj
0eXe0TBrJMyiEPjJWLvPLlXcPAqy9eO68Rdp4mYCOr/GmTznCHMB/g4mvSl9
l7iZGsMn94TfqiLM1ejcYf2gZ0uGuJkG2a0+W+vkhLkG88kDd7oKCbNobPC5
+L2pmTCPRs2Q2lZRliVuFgPXtvEmpwHCPAZWv1Otq85mi5vFwqva8dGMKkfc
PBavR3v1/WrCLA7OJYP+azoI8zicri8NTfpGmMXj3LsDD30s9oqbx+ND7tuo
PHvCLAH5S3amjj2EeQI85mOylV8JMy2mHa7fOz9LGFoMCApmV5Yrbq7Fg0Sd
mpvlibtXC83R5KlMK8IsEb8l+W/GXGj/AUV3N44=
           "]]}, 
         {RGBColor[0.571589, 0.586483, 0.], PointSize[0.006944444444444445], 
          AbsoluteThickness[1.6], LineBox[CompressedData["
1:eJx1x31MDHAcx/Efm4cx1VZWdNbTzXmodHUI5T533UNXV9cDR4cuEU1W6g8s
T7+rPMWSDBWaNMrDVDK7hSxP2YSbp01lJZsKUa22NPP0t9/3s7332csnNSsh
bTxjzPa3f//fRk8d/mQeUoo9oGRefXGDJaOEGXjNnLlm20/Ck8GdNPYm/3EQ
2wXsbon0hvMMwm5ImZZy3n2PJ2EPsEpbbeAxCWEJgtqsJ1m8jLA3HEdbXt00
yAn74nxGfY9bcjBhKWqmvml2zw8hPBt1PbZHzUcUhOeg62rCmUnHKc/DQLt9
l+V0GGF/9L4ZOuvXTzkQqxPXSQbs4YSDsOLlS5/aRBCWo85pfkWoWU04GF0L
XPN6D1IOwUPfHH1jbgRhBTx+bSqWqTSEFyIsbcD11FbKi3AopvrJnQ+UF6Oj
/F5Z6B094VB8bX+xUfeF8hJIc1XpBZOjCS+F1LlyzYGjRsLLYB9cqf5+kXIY
0rtdHEWGWMLhGN5X2OIwUV6OOnuxJr6IshKRq6V73zubCAOzq5y86/bFic0B
l8tjHda7hJkK27veBic1EeYqBCme12f1EWZqqDuCETVImKvROg6/tJJ4sVkE
dk9oLZ6YT5hHQBKpbVfsJ8w02NmV1Lq5N0FsrkHTyIhPmbtZbKbFfUUn321a
JTbXwrzCYhkLSRKb6VDRN7xcZiTMdfB1VcZ5yy1iMz0KFemN882EuR6NNbpn
n8sJs0hMeXru3fqENWLzSKR2V3eeUK4VmxlQEZBR+qM8WWxuQNu10oLbVwiz
KGRa8mxtJqvYPArXc2det+QQZtE4nTml7Ig1RWwejVnm0ooHPuvFZkYEBGpX
JcsIcyP0hiLPW/sJsxhkX7rwzeGXKjaPQUPKlkWPZYRZLPrlnQ0ftxHmsUis
nu5x9SBhZkLVjrVXshsIcxN+e6W9fi/ZQPoPSZgWmg==
           "]]}}, {}}, InsetBox[
        StyleBox["\<\"C13U95\"\>",
         StripOnInput->False,
         FontSize->15], ImageScaled[{0.55, 0.9}]], {{}, {{}, {}, 
         {GrayLevel[0], PointSize[0.01388888888888889], Thickness[Large], 
          LineBox[CompressedData["
1:eJxVx38s1HEcx/EPbTmupF9L8ivMpAvnx50o3n5cFOewFGeF4xvp+oGtH36s
by39IKU2Y7pC3aSVopb+YNFaU0u/rLR+yP0hzSxp1dWWH/344/35fF7bc689
lut2JwuWhJD9f/v3w7GFj3UyCZD/mwg3RH/PHLKzR9/mTOC64vFgVuoydC9n
CRjfTWi3BLij2zjbgYNkb6drjgfak/MikH22VGeEeqNXc7YH49LjrW76leg2
zo6QGSkE3lrph97G2RXKtbaGXIUcXcnZDa62ac9/PBeIbufsAeUXOjIGLILQ
lZw94W25e8JTJbWJsxd4ji+sSlcGo2WcvUEzu6Rzv0cYOoWzDAZ67Y5vLAlH
v+fsA7XGtDxVZiS6nrMffJtlXR+SFYM2c5aD0Hx4VFlEncfZHybNYQWJU9Qz
nAOgRzumUfXHoe9zDoQVFgUtsn3xaBnnINgxJP3laKLexVkBRqm+fF6IGn2Z
sxJS5YNh1jnU6ZyDQRM0GvPNTJ3MeTXMyQu+8kFMQM/jHAL+XU7pBb816CDO
oTDcc7ZPpk5Ej3BeA91nzBu75Unoe5zXgtBXWiYB6lzOYdA9x0p9sIz6Hudw
cChOXtJWS+3IGcDLpG50naH2Zi0C1A/mv5qvS0YbWJMIIF/SftYeobZkLUaA
9aSy4cQwtZQ1iYSmwsr+6ZoU9CXWYiRIUlRi2aNNaBvWJAryH+QXBbpsRutZ
i1Fwoa7VpaWAupE1iQZpXWKarXMqei5rMRryT9s9FFalofWsiQrGx2vqKxZr
0ROsRRUkSBuirI5sQSeyJuvg5Fh3rV6xFX2KtbgONMVNN6MjMtBJrEkMVM04
L++4SH2atRgDxq72o34PqZtZk1h4XnL3dfgz6n7WYixUlw1UHIrIRJ9hTdbD
lI0wOqCjnmYtrocS2+1x16qpS1mTDeBneNF/7DO1nLW4AXx+3QlRZGehfVmT
OOhb+2ZB7g3qJ6zFODgg3bPTYKYuZk3iYWjya+kmZx3axFqMhxEr3xO7m6k/
sSZqcHrrc8vrJbUza1EN0y7Cy0HHbPQMa5IAJuHcj7MC9R8QT+e1
           "]]}}, {}}},
      AspectRatio->NCache[GoldenRatio^(-1), 0.6180339887498948],
      Axes->{True, True},
      AxesLabel->{None, None},
      AxesOrigin->{0, 0},
      DisplayFunction->Identity,
      Frame->True,
      FrameLabel->{None, 
        FormBox["\"Event number\"", TraditionalForm]},
      FrameStyle->Thickness[Large],
      FrameTicks->{{Automatic, Automatic}, {Automatic, Automatic}},
      FrameTicksStyle->GrayLevel[0],
      GridLines->{None, None},
      GridLinesStyle->Directive[
        GrayLevel[0.5, 0.4]],
      ImagePadding->All,
      ImageSize->400,
      LabelStyle->Directive[
        GrayLevel[0], 15],
      Method->{"CoordinatesToolOptions" -> {"DisplayFunction" -> ({
            (Part[{{Identity, Identity}, {Identity, Identity}}, 1, 2][#]& )[
             Part[#, 1]], 
            (Part[{{Identity, Identity}, {Identity, Identity}}, 2, 2][#]& )[
             Part[#, 2]]}& ), "CopiedValueFunction" -> ({
            (Part[{{Identity, Identity}, {Identity, Identity}}, 1, 2][#]& )[
             Part[#, 1]], 
            (Part[{{Identity, Identity}, {Identity, Identity}}, 2, 2][#]& )[
             Part[#, 2]]}& )}},
      PlotRange->{{0, 152.9020788169}, {0, 81.}},
      PlotRangeClipping->True,
      PlotRangePadding->{{
         Scaled[0.02], 
         Scaled[0.02]}, {
         Scaled[0.02], 
         Scaled[0.05]}},
      Ticks->{Automatic, Automatic}], {615, -157.5}, 
     ImageScaled[{0.5, 0.5}], {400, 247.2135954999579}], InsetBox[
     GraphicsBox[{{
        {RGBColor[0.987148, 0.8073604000000001, 0.49470040000000004`], 
         EdgeForm[{Opacity[0.7], Thickness[Small]}], {}, 
         {RGBColor[0.987148, 0.8073604000000001, 0.49470040000000004`], 
          EdgeForm[{Opacity[0.7], Thickness[Small]}], 
          TagBox[
           TooltipBox[
            TagBox[
             DynamicBox[{
               FEPrivate`If[
                CurrentValue["MouseOver"], 
                EdgeForm[{
                  GrayLevel[0.5], 
                  AbsoluteThickness[1.5], 
                  Opacity[0.66]}], {}, {}], 
               RectangleBox[{0., 0}, {50., 15}, "RoundingRadius" -> 0]},
              
              ImageSizeCache->{{52.72409733124016, 
               77.13528818120653}, {-181.1161718007133, -49.74940002312138}}],
             
             StatusArea[#, 15]& ,
             TagBoxNote->"15"],
            StyleBox["15", {
              Directive[
               GrayLevel[0], 15]}, StripOnInput -> False]],
           Annotation[#, 
            Style[15, {
              Directive[
               GrayLevel[0], 15]}], "Tooltip"]& ], 
          TagBox[
           TooltipBox[
            TagBox[
             DynamicBox[{
               FEPrivate`If[
                CurrentValue["MouseOver"], 
                EdgeForm[{
                  GrayLevel[0.5], 
                  AbsoluteThickness[1.5], 
                  Opacity[0.66]}], {}, {}], 
               RectangleBox[{50., 0}, {100., 17}, "RoundingRadius" -> 0]},
              
              ImageSizeCache->{{76.63528818120653, 
               101.04647903117291`}, {-198.5650747043922, \
-49.74940002312138}}],
             StatusArea[#, 17]& ,
             TagBoxNote->"17"],
            StyleBox["17", {
              Directive[
               GrayLevel[0], 15]}, StripOnInput -> False]],
           Annotation[#, 
            Style[17, {
              Directive[
               GrayLevel[0], 15]}], "Tooltip"]& ], 
          TagBox[
           TooltipBox[
            TagBox[
             DynamicBox[{
               FEPrivate`If[
                CurrentValue["MouseOver"], 
                EdgeForm[{
                  GrayLevel[0.5], 
                  AbsoluteThickness[1.5], 
                  Opacity[0.66]}], {}, {}], 
               RectangleBox[{100., 0}, {150., 13}, "RoundingRadius" -> 0]},
              
              ImageSizeCache->{{100.54647903117291`, 
               124.95766988113917`}, {-163.66726889703438`, \
-49.74940002312137}}],
             StatusArea[#, 13]& ,
             TagBoxNote->"13"],
            StyleBox["13", {
              Directive[
               GrayLevel[0], 15]}, StripOnInput -> False]],
           Annotation[#, 
            Style[13, {
              Directive[
               GrayLevel[0], 15]}], "Tooltip"]& ], 
          TagBox[
           TooltipBox[
            TagBox[
             DynamicBox[{
               FEPrivate`If[
                CurrentValue["MouseOver"], 
                EdgeForm[{
                  GrayLevel[0.5], 
                  AbsoluteThickness[1.5], 
                  Opacity[0.66]}], {}, {}], 
               RectangleBox[{150., 0}, {200., 5}, "RoundingRadius" -> 0]},
              
              ImageSizeCache->{{124.45766988113917`, 
               148.86886073110554`}, {-93.87165728231868, \
-49.74940002312137}}],
             StatusArea[#, 5]& ,
             TagBoxNote->"5"],
            StyleBox["5", {
              Directive[
               GrayLevel[0], 15]}, StripOnInput -> False]],
           Annotation[#, 
            Style[5, {
              Directive[
               GrayLevel[0], 15]}], "Tooltip"]& ], 
          TagBox[
           TooltipBox[
            TagBox[
             DynamicBox[{
               FEPrivate`If[
                CurrentValue["MouseOver"], 
                EdgeForm[{
                  GrayLevel[0.5], 
                  AbsoluteThickness[1.5], 
                  Opacity[0.66]}], {}, {}], 
               RectangleBox[{200., 0}, {250., 4}, "RoundingRadius" -> 0]},
              
              ImageSizeCache->{{148.36886073110554`, 
               172.78005158107192`}, {-85.14720583047921, \
-49.74940002312137}}],
             StatusArea[#, 4]& ,
             TagBoxNote->"4"],
            StyleBox["4", {
              Directive[
               GrayLevel[0], 15]}, StripOnInput -> False]],
           Annotation[#, 
            Style[4, {
              Directive[
               GrayLevel[0], 15]}], "Tooltip"]& ], 
          TagBox[
           TooltipBox[
            TagBox[
             DynamicBox[{
               FEPrivate`If[
                CurrentValue["MouseOver"], 
                EdgeForm[{
                  GrayLevel[0.5], 
                  AbsoluteThickness[1.5], 
                  Opacity[0.66]}], {}, {}], 
               RectangleBox[{250., 0}, {300., 2}, "RoundingRadius" -> 0]},
              
              ImageSizeCache->{{172.28005158107192`, 
               196.6912424310384}, {-67.6983029268003, -49.74940002312137}}],
             StatusArea[#, 2]& ,
             TagBoxNote->"2"],
            StyleBox["2", {
              Directive[
               GrayLevel[0], 15]}, StripOnInput -> False]],
           Annotation[#, 
            Style[2, {
              Directive[
               GrayLevel[0], 15]}], "Tooltip"]& ], 
          TagBox[
           TooltipBox[
            TagBox[
             DynamicBox[{
               FEPrivate`If[
                CurrentValue["MouseOver"], 
                EdgeForm[{
                  GrayLevel[0.5], 
                  AbsoluteThickness[1.5], 
                  Opacity[0.66]}], {}, {}], 
               RectangleBox[{350., 0}, {400., 1}, "RoundingRadius" -> 0]},
              
              ImageSizeCache->{{220.10243328100466`, 
               244.51362413097092`}, {-58.973851474960824`, \
-49.74940002312137}}],
             StatusArea[#, 1]& ,
             TagBoxNote->"1"],
            StyleBox["1", {
              Directive[
               GrayLevel[0], 15]}, StripOnInput -> False]],
           Annotation[#, 
            Style[1, {
              Directive[
               GrayLevel[0], 15]}], "Tooltip"]& ], 
          TagBox[
           TooltipBox[
            TagBox[
             DynamicBox[{
               FEPrivate`If[
                CurrentValue["MouseOver"], 
                EdgeForm[{
                  GrayLevel[0.5], 
                  AbsoluteThickness[1.5], 
                  Opacity[0.66]}], {}, {}], 
               RectangleBox[{500., 0}, {550., 2}, "RoundingRadius" -> 0]},
              
              ImageSizeCache->{{291.8360058309037, 
               316.24719668087016`}, {-67.6983029268003, -49.74940002312137}}],
             StatusArea[#, 2]& ,
             TagBoxNote->"2"],
            StyleBox["2", {
              Directive[
               GrayLevel[0], 15]}, StripOnInput -> False]],
           Annotation[#, 
            Style[2, {
              Directive[
               GrayLevel[0], 15]}], "Tooltip"]& ], 
          TagBox[
           TooltipBox[
            TagBox[
             DynamicBox[{
               FEPrivate`If[
                CurrentValue["MouseOver"], 
                EdgeForm[{
                  GrayLevel[0.5], 
                  AbsoluteThickness[1.5], 
                  Opacity[0.66]}], {}, {}], 
               RectangleBox[{650., 0}, {700., 1}, "RoundingRadius" -> 0]},
              
              ImageSizeCache->{{363.5695783808027, 
               387.98076923076917`}, {-58.973851474960824`, \
-49.74940002312137}}],
             StatusArea[#, 1]& ,
             TagBoxNote->"1"],
            StyleBox["1", {
              Directive[
               GrayLevel[0], 15]}, StripOnInput -> False]],
           Annotation[#, 
            Style[1, {
              Directive[
               GrayLevel[0], 15]}], 
            "Tooltip"]& ]}, {}, {}}, {{}, {}, {}, {}, {}, {}, {}, {}, {}}}, \
{{{}, {}, 
         {RGBColor[0.368417, 0.506779, 0.709798], AbsoluteThickness[1.6], 
          Opacity[1.], LineBox[CompressedData["
1:eJwVyXk41AkYwHFXNkdr21zZUrSKPMIKw+B9lY7NFVmhexpmcjeayT3GzK8W
TSpsSmUlj0pM6JgxcsQwoZ4Qtkl2YmjzOJoi7FZ294/v8/nja0aJCwxXU1FR
8f2v/7395syqykOTHpOL12fIViTMlHgEDio7oMdidKbZlIT0M4oLJUoZvOOa
ZPjok/BVnLMDTzkOB6vSbeMWnbHgzWEuU/k3MBSu4vE+Z2RcZlrHKrVRkljf
LeQ6o/wTmx2pNEHNkqaM0mEnNLIgbtGVG/Huai3pz5WOyIrKbktb4YYu/u9q
2NscsD29adrzlRdOBYlf7/eyxxbzkuzT2d44MDBfs0PNFu1ym/WjwwPwFOQd
cLhojd7kr/zS9iDkl/H8Wx5ZonMeOeswIwSjvOPIep8tsKiwovOrzn6847F7
uyRvHe7yeet8h3YIZUzoGTlvhqN9y/OmiSP4aP0l/re4BjsHDYq/czmKwRVK
N5LaKoxxrfW7PkJF+3UR2oGWK3FucncjqyYCn4RlCayphlie+KI1kELHJ4TN
+DMDfcTQkJzjTpGYIhvUC5Utx4JzzFkVtWissvCMCHymh3rFiTMXq2LQyK2R
28jXRYZ66r3j7DhUkKZMqiO0MK24hnerMB67CeKxapsmOtLLc8Xc40hO8xuJ
Jmug9yB9gohkIIU+8M1BdTWcIV9d8cIzASmv0qfqrVTwfFtA0VbrE+im4UVb
1vAZmt2SJp2WMLG/bTDodPMC+B+MOT8sY+Jbr9rvbc3moPv2mwLBYxZ2vlCU
GxXMwNiwlKpSdBK1KQvAYX6A6W12+QwiEUsXbq5l095DcBDV4GpUEmql2frb
kCZht5/OEe8tyXixkoOqruMACT8t+8E6BZV7BeRze95CE7eLG6uRii2Oe7dI
/1JAMTj4JL9MxWuRmT0npcOQsN6EWd6UhrKdXNZWoRxk8wn0kMJ07K82zelY
fA2On3zrN2ayca2jCepXyOBCnG8MbspAVRI5KksxAEKXsLIdlzLw/lx1cUtC
H4SsLOcfWsZBct7HDnXDXmiOtdknSuKgXD232nh1N5S9/PjHumkOGpvxU4KP
PQPS5d/ZkZRMlNqP0fz0OyH/+Smdj08z0XOW1qftK4XIVZU7zmzhYrCmvFfr
igS0h3SP0QRctDPQzu8/0AKhs4G1piY8ZMaemOimNoO5+cvKMT4P98giOL2z
DXCvtZD/foGHvxp3hKtJxFA32jbX8w8PXc9es8p6KIZGzdkj97/wcEPZF5bh
bTF07AxwSlYlsM27ssQrVwzyLq0/1bUIfJB/dGgqVAw6fcl2RsYENgQ8dEp8
XweU0f297k4Eshn8hp3mdUDXzHFfSyIwZkhRcdmgDmI2iMrVXAncHLC56cPS
Okg8ZpDa7k7gLaOugPvTIjg7+fTHgG0EqtaWSbiPRFA368GiBhHoQ5sI2xom
gibDGPn2YAJL+h8EffIVgcS5aJdVCIF+85TtAk8RPE+aM53aR+BjVtcSBysR
jH0RtJ88SqCGYsMNzrwQJkyH7MPCCVzMdtGlTghBCbpX3Gj//bNWv/jIhfCZ
Q49XjSKQHu+evkkqBNXS32Qj0QTOWFaHWNYLQbO11astlsCUqetLLe8KQXf0
Q9XNeAJ5azxybG4IYbmm2cocBoGeyYLXpEIh/AvHe0H7
           "]]}}, {}}, InsetBox[
        StyleBox["\<\"\\ncs = 0.0021 barn\\n\\!\\(\\*SubscriptBox[\\(CI\\), \
\\(95  %\\)]\\): {0.0014, 0.003}\"\>",
         StripOnInput->False,
         FontSize->15], ImageScaled[{0.7, 0.85}]]},
      AspectRatio->0.65,
      Axes->{True, True},
      AxesLabel->{None, None},
      AxesOrigin->{-14., 0},
      BaseStyle->15,
      Frame->True,
      FrameLabel->{{
         FormBox["\"Frequency\"", TraditionalForm], None}, {None, None}},
      FrameStyle->Thickness[Large],
      FrameTicks->{{Automatic, Automatic}, {Automatic, Automatic}},
      FrameTicksStyle->GrayLevel[0],
      GridLines->{None, None},
      GridLinesStyle->Directive[
        GrayLevel[0.5, 0.4]],
      ImageSize->{400, 300},
      LabelStyle->Directive[
        GrayLevel[0], 15],
      PlotRange->{{0., 700.}, {All, All}},
      PlotRangePadding->{{
         Scaled[0.02], 
         Scaled[0.02]}, {
         Scaled[0.02], 
         Scaled[0.05]}},
      Ticks->{Automatic, Automatic}], {1025, -157.5}, 
     ImageScaled[{0.5, 0.5}], {400, 300}]}, {}},
  ContentSelectable->True,
  ImageSize->{1242, 327.},
  PlotRangePadding->{6, 5}]], "Print",
 CellChangeTimes->{
  3.667711469282754*^9, 3.6677133608174677`*^9, 3.667717648594047*^9, 
   3.6677180157446527`*^9, {3.667718064342857*^9, 3.667718081973214*^9}, {
   3.667718416585634*^9, 3.667718458401558*^9}, 3.667719004936667*^9, {
   3.6677194708926764`*^9, 3.66771948539834*^9}, 3.6677195310452127`*^9, {
   3.6677195639191647`*^9, 3.667719654936658*^9}, 3.667720104763983*^9, {
   3.667720136610106*^9, 3.667720346434698*^9}, {3.667720913458851*^9, 
   3.6677209354270906`*^9}, 3.6677209657165327`*^9, 3.66773548979813*^9, 
   3.667736093840316*^9, 3.6677361604202337`*^9, 3.667736237333761*^9, 
   3.668254238532124*^9, 3.668255265776024*^9, 3.668256120524749*^9, 
   3.668333361167297*^9, {3.668333392546871*^9, 3.6683334036666393`*^9}, 
   3.6683340130467253`*^9, 3.669456983349675*^9, 3.66945762830602*^9, 
   3.6694605671790037`*^9, 3.669460721077531*^9, 3.66946095164192*^9, 
   3.6694610969857197`*^9, 3.669461232987105*^9, 3.669557010233976*^9, 
   3.66961610742319*^9, 3.6696332837925577`*^9, 3.6699848578888083`*^9, 
   3.669984947433011*^9, 3.669985036220358*^9, 3.6699850791996717`*^9, 
   3.669985254347612*^9, {3.669985285449545*^9, 3.669985330368556*^9}, 
   3.669985374056119*^9, {3.669985437282371*^9, 3.669985457904277*^9}, {
   3.669985492708325*^9, 3.669985543507881*^9}, 3.670131305677383*^9, 
   3.670154564870261*^9, 3.677564169289792*^9, 3.677915396520144*^9, 
   3.6779193242812557`*^9, 3.677919487017585*^9, 3.67793161903363*^9, 
   3.677935326790655*^9, {3.677935359900988*^9, 3.677935441129262*^9}, 
   3.677935474008698*^9, {3.677935505975809*^9, 3.677935542109735*^9}, {
   3.677935623589548*^9, 3.6779356387897263`*^9}, {3.677935696587152*^9, 
   3.6779357328893948`*^9}, {3.677935763037231*^9, 3.677935806671092*^9}, 
   3.6779358367465353`*^9, {3.677935970347106*^9, 3.677936060186517*^9}, 
   3.677936126139921*^9, 3.677936165268217*^9, 3.677937906749464*^9, {
   3.677938030576892*^9, 3.6779380467428713`*^9}, 3.677993850406967*^9, 
   3.677999022726614*^9, 3.678008943314899*^9, {3.678513960053379*^9, 
   3.678513969236731*^9}, 3.680063883064686*^9, {3.680064736315933*^9, 
   3.6800647543965807`*^9}, 3.680324409762335*^9}],

Cell[BoxData[
 GraphicsBox[{{}, {InsetBox[
     GraphicsBox[{{{}, {{}, {}, 
         {RGBColor[0.368417, 0.506779, 0.709798], PointSize[
          0.019444444444444445`], AbsoluteThickness[1.6], 
          LineBox[{{-0.5, 0.7538461538461538}, {0.5, 0.7538461538461538}, {
           0.5, 0.23333333333333334`}, {1.5, 0.23333333333333334`}, {1.5, 
           0.010256410256410256`}, {2.5, 0.010256410256410256`}, {2.5, 
           0.002564102564102564}, {3.5, 0.002564102564102564}, {3.5, 0.}, {
           4.5, 0.}, {4.5, 0.}}]}}, {}}, {
        {RGBColor[0.368417, 0.506779, 0.709798], PointSize[
         0.012833333333333334`], AbsoluteThickness[1.6], {
          {RGBColor[0.368417, 0.506779, 0.709798], PointSize[
           0.012833333333333334`], AbsoluteThickness[1.6], Opacity[0.2], 
           LineBox[{},
            VertexColors->None]}, 
          {RGBColor[0.368417, 0.506779, 0.709798], PointSize[
           0.012833333333333334`], AbsoluteThickness[1.6], Opacity[0.2], 
           LineBox[{{{0., 0.7698662646139594}, {0., 0}}, {{1., 
              0.20134963843749706`}, {1., 0}}, {{2., 0.026330337334134233`}, {
              2., 0}}, {{3., 0.002295465306052728}, {3., 0}}, {{4., 
              0.00015008811616498604`}, {4., 0}}},
            VertexColors->None]}}}, 
        {RGBColor[0.368417, 0.506779, 0.709798], PointSize[
         0.012833333333333334`], AbsoluteThickness[1.6], {}, 
         GeometricTransformationBox[InsetBox[
           StyleBox["\<\"\[FilledCircle]\"\>",
            StripOnInput->False,
            LineColor->RGBColor[0.368417, 0.506779, 0.709798],
            FrontFaceColor->RGBColor[0.368417, 0.506779, 0.709798],
            BackFaceColor->RGBColor[0.368417, 0.506779, 0.709798],
            GraphicsColor->RGBColor[0.368417, 0.506779, 0.709798],
            PointSize->0.012833333333333334`,
            Thickness->Absolute[1.6],
            FontSize->8.96,
            FontColor->RGBColor[0.368417, 0.506779, 0.709798]], {0, 0}], {{{
          0., 0.7698662646139594}}, {{1., 0.20134963843749706`}}, {{2., 
          0.026330337334134233`}}, {{3., 0.002295465306052728}}, {{4., 
          0.00015008811616498604`}}}], {}}}, InsetBox[
        StyleBox[
         RowBox[{"\<\"\\nC = 0.00216111\\n bw/\[Lambda]: 19.1176\"\>", 
          " ", "\<\"\\n \\!\\(\\*SubscriptBox[\\(CI\\), \\(95  %\\)]\\): \
{13.1711, 27.6058}\"\>"}],
         StripOnInput->False,
         FontSize->15], ImageScaled[{0.735, 0.82}]]},
      AspectRatio->NCache[GoldenRatio^(-1), 0.6180339887498948],
      Axes->{True, True},
      AxesLabel->{None, None},
      AxesOrigin->{-0.5, 0},
      DisplayFunction->Identity,
      Frame->True,
      FrameLabel->{None, 
        FormBox["\"P(X=k)\"", TraditionalForm]},
      FrameStyle->Thickness[Large],
      FrameTicks->{{Automatic, Automatic}, {Automatic, Automatic}},
      FrameTicksStyle->GrayLevel[0],
      GridLines->{None, None},
      GridLinesStyle->Directive[
        GrayLevel[0.5, 0.4]],
      ImagePadding->All,
      ImageSize->{400, 300},
      LabelStyle->Directive[
        GrayLevel[0], 15],
      Method->{"CoordinatesToolOptions" -> {"DisplayFunction" -> ({
            (Part[{{Identity, Identity}, {Identity, Identity}}, 1, 2][#]& )[
             Part[#, 1]], 
            (Part[{{Identity, Identity}, {Identity, Identity}}, 2, 2][#]& )[
             Part[#, 2]]}& ), "CopiedValueFunction" -> ({
            (Part[{{Identity, Identity}, {Identity, Identity}}, 1, 2][#]& )[
             Part[#, 1]], 
            (Part[{{Identity, Identity}, {Identity, Identity}}, 2, 2][#]& )[
             Part[#, 2]]}& )}},
      PlotRange->{{-0.5, 4.5}, {0, 0.7538461538461538}},
      PlotRangeClipping->True,
      PlotRangePadding->{{
         Scaled[0.02], 
         Scaled[0.02]}, {
         Scaled[0.02], 
         Scaled[0.05]}},
      Ticks->{{{0, 
          FormBox["0", TraditionalForm]}, {1, 
          FormBox["1", TraditionalForm]}, {2, 
          FormBox["2", TraditionalForm]}, {3, 
          FormBox["3", TraditionalForm]}, {4, 
          FormBox["4", TraditionalForm]}}, True}], {205, -157.5}, 
     ImageScaled[{0.5, 0.5}], {400, 300}], InsetBox[
     GraphicsBox[{{{}, {{}, {}, 
         {RGBColor[0.368417, 0.506779, 0.709798], PointSize[
          0.005555555555555556], AbsoluteThickness[1.6], 
          LineBox[CompressedData["
1:eJx11vlT1HUcBvBPgrgmJmMOaaLmRYuxiHEpcjwcy64gsMd3T9aLFBxUVFgE
j5iPSaQNGSKjDBoqDo5HGZR4Un41JFyYkkYTQ1clD2QyQVczYCj7ue/7mXnm
mdd/8ExOX61bNoQx9vBV/9v/xWeY5YL1TrS0e6J5XmvpeIMXpM3AbxQXjwry
JSzDlfOLzladCSTshcAS1T/iiFmEx6C2w8285EUQ4bHQtD5/88XjYMI+uPKT
raNfEUb4HTTLp++zJ8UTngL1OJnzyyNKwtPQs/DuMVmcmrAvKgKDRj2ZnkhY
jorJ7tvuFScRnoHAocU7/dWphP3xcuqE+LwBygHwLKkTdHu0hANREf9oUtw+
yrNwc9js9RuidYTfx+HfGmurNlIOQuusrPe4oCccDPkFfLz/pEA4BF1nHbdD
eiiHotRx1Lz1EwPhMCx/2KlIqTcSno0i5+hS1xgT4TlwpQWM81NSDkf8ba8l
wjoz4bm4Up08+1kZ5QiIQ+v7QgYpR6Ih8gse8LaVcBRkO16u3WKgHA3Z5fKW
tgWUgR692/PcFpu0OSBmTzw/4w/CLAYVOedOifcXSJvHYPG2kTt31S+SNouF
Jt1x7nLsYmnzWHgemWnTNhNmcehyU/X7L/hA2jwOqMmd8CxmmbRZPNo/Kvdo
i8yQNo+Hz8GW5rZFhJkS9oGAJ8Y8wlyJwGs1jZ7XCbMEuJeZ2MhOwjwBY+/5
XTrQRZipsL/uWlKGd6a0uQqNDo93P1cSZmo0Tnvp/2kCYa6GrCTm8Sk9YTYP
RZsqlg50EObz4Ara7gjtI8wScU+uirrbvVzaPBE+sT+81ZmTJW2WhObnPd3y
DYR5EtwNykktWwiz+ejBsDHfq1ZIm8+HqyrYEKcjzJLhOv7XLpdAmCfjRGav
8WYOYZaCaSnxxqaFK6XNU9BuF2dMdFslbZaKgrZvvrp6nzBPxemyqimDM7Ol
zTRob8vM/zGCMDSQ3X6aeqycMNdAXTVadvyNNdIWNVja0BvTGUmYaVGe8N3q
i5mEocUdz0OFV7cT5lp4rDgW236JsKiFEOYarx6yVtpMh8qt+Wc2U4YOwUMO
1PV5E+Y6nGyauPqGgrCoQ+uT3ubdawgzPaqdH1pqXsuRNvQ49KdCWzScMNdD
vX+O/+YRhEU9jAWXdQP+hJmA1/eMCrEkE4YA+cO9XoKRMBdgczZUqmyERQGt
ycG+XpwwMyBjpf2gpoowDDga3W3yPk2YG9DQJdN5e+RKWzTgcK7sYrgvYWZ8
9VdZn2cUYRhRuTxNrjhImBuRFW6r29FKWDSirDNRmXOdMDOhYOPh4n53u7Rh
QuGDTW1T/QhzE6z9pSV/hxEWTRgbvqXm13TCzIyc2p3C7pWE8eqHOB2fRawh
zM0I/SW42FlIWDSjyZXxaOEOwsyCylvVfpoKwrAgYo9jbvhewtyCs9+ue7C2
m7BowVNF/WCHLk/azIr0gWeXsq2EYYXanvf1zFWEuRV9GxFSVktYtMJZGOoz
+i5hloZs59TM4efXSRtp6O4Vjh+pzpc2T0P7z0Vxv58gLKbBHDX+1mAfYWZD
UW+94JtVIG3YEHtqa4miiTC3YdBWa8+fvJ70v5iG+0I=
           "]]}, 
         {RGBColor[0.880722, 0.611041, 0.142051], PointSize[
          0.005555555555555556], AbsoluteThickness[1.6], 
          LineBox[CompressedData["
1:eJx1x39M1HUcx/GPDOym/DgGCJm5oFPIHYqagYrH67gD4X7f99COiZfi8UPB
orr4YbE+tpshOXWJTgUDBNzSE2XyhynKDVAvJpluAjMCVCo0dOp02GxQ/d3n
/dqee+0RnfuRlOfHGGv8t//+f/NoFmQeDoXYT1J4Wuzj2FcKwgyj141Rkt8y
wjJYImYPzc1aQViO0aM5tnNFKsLh4IGnm9RfpxCOwvjv8f3xrWmE56F8urNv
jzWT8FvwKkdi60t1hGMwuPCNJsVmPWEFfAUPK5ZfNhNeCPvMk9nrSqyE4yCf
q3WUtEmEF6Gj/al33LWesBKDr1vcoer3CS+G5/hvidmr7YQToBwwzBien014
KeyHPL+6HRsJL4N8OiZ8o+QgvByb+r5syzF9QPhdtH97ZtYTbS7hFZCnHLS/
WUj5PQTqWgoUHsqJ6Bm4GRW/ZAvhJCTsfFt1XEV5JQan0rl5G+VVsDt/3KVv
cxJejbPzd9T2/0E5GS9Nyp4lB/IIr8EeZ0BDwHeUVVC888J1eIxyChKKu37J
/4syMObuuhghyxebA8mRZyonGwgzNWr8D5n33iXM1bBoGm52WwvEZqmQfTPW
1Xu/UGyeCveJodKJ9VvFZhoURuSfD64hzDXwRbqDHJ2EmRba23VfNJ/aJjbX
YmKRb3tVN2GWhuIOrn6eVCQ2T0P4nTlP5YnFYrN0jD6fEVxdRJinY+LCg4KY
SsJsLdhmY9EtN2G+FmOR9TduNG4Xm2VAdsC/OeMOYZ6BuNpHqlsjhFkmfH+G
XA/Tfyg2z4TyQWBsTHCJ2EyHqr3OOUMGwlyHn3dtqHjYRJjpkZW1+3byM8Jc
j6ttA7nPjB+LzQywO4IOhrgIcwO+ksIafTsIMyMsn1/ZeuU8YW5E8ffj0VMV
n4jNTLi3NOPoZCVhbkJ6XXVdXgthZsbJnQNbpvxdYnMzZCHOTQnrCDML5K8Z
ruprCcOCl4oj9+8e+UxsbkF7c1Jrr7xUbK8F9gua+tZQwsyK8p7ua5MthGFF
74Z6P92CMrG5FVzqG96XSNhrxaya6dbUNYSZhL/7Z39aVkYYEvwXO6scbsJc
QvX+vMedHsJeCQ0/HAsKuESY2TDz1HDcSlO52LChJ+zesZHdhLkNno5X4z+d
IOy1YSrnrKssuoL0P/60rrQ=
           "]]}, 
         {RGBColor[0.560181, 0.691569, 0.194885], PointSize[
          0.005555555555555556], AbsoluteThickness[1.6], 
          LineBox[CompressedData["
1:eJx1x39M1HUcx/GPlog/UGSUiK6DC9GuWxqHcvwIXvw67gc/Do7j7uQ3HnRn
4k+EQ3J8FOYcDEcup+mhVCq6OXGNcIbmV6RAaEvTUUJMmIXadMP4IVqy6t/2
eb+25157BBZtzSiezRi782///f/HW8KvX5N5QOyxmOZAlWrlr3LCDMjNStlS
riDsiVuPbb2Vb8YQ9gZ8Pc+qnoKwLw5Eygbk8XGE/SAFdBfMG0wgvALofKa4
UaUhHIDhpfbvquq0hOVwmGrWFVXqCQdh+lBY6/kCA+FgaA2fHftBlUJ4NVzF
8xsa1ZQV6Dn88NSivZSVcH39+dNFEamE34Njs3v27VXphNcitPSK+thrJsLv
Y3rn4OGrzymHoG1Ets1dlUlYhebst9LOnDYTDkWtpS3VHppFeB20k72KiBIr
4fWAx4nCP49TDsOjjzcdvXTZRliNi97+/jcDNxAOR1DZ3Fr5X5QjMOEYyM3x
zyYciaB83Ud9espRaKzoKHuiyyH8AYwHFd942nMJR8O7eyy6u4FyDFzKSktG
cR5hQOtqseRn5ovNAaPzXMQKG2EWC9Z5P3X7OGEei+SNzmM9ywvEZnFQxmvy
G9cQ5nHwXTv33rtnCbN42G/w0y+GCPN4KA/LVF4jhFkCrDOzLxysLhSbJ0Dp
epSvMxSJzRIBc0pA7tKNYvNEXBk3DJdEEmYaeNY5moqqCXMNjPpwzckLhFkS
ahesrzBIhHkSNj+etUA+xy4206Kn+MwtTQthroVjwOfvI6xYbKZD2bnbazco
CXMdvPeWtpdWlIjN9Kg1LQsc7ifM9Ri7/Gpw1hRhZoBnmK59oftDsbkBzS+9
nHXvOMRmyUBCxP77VYR5MqQ9XdGTZqfYLAWPpGU+Wp9NYvMUuNo7flvju1ls
lgrHaP34SzlhnoqcafXdppFSsVka3LK0xPCULWLzNJyX8l69CN4qNjOCWb7v
HFUThhHGnGe3iocJcyMmEhN/Wrd8m9iSEa+XuO+u7yDM0nEo+uH01OLtYiMd
Za+WXU98gzBPx457gbH1asJSOpTX5ph1hYRZBrpi+gf15YSRgeDH7eqQNsI8
Az4Ld9eYluwQW8qAR/ze7B4ZYWaClYdN3qkjDBN+qQ1O2jdJmJsQ98AxtT94
p9iSCdF7+k5+FUqYZcK+r3BVSTJhZMIx83t/o7JMbJ6Jcq/CbFkUYSkTcc1X
VntFE2Zm1Fa/vSukhTDMUOz4ssTcSZib8UdSk0PeRVgyo9ntcapGtUtsloXh
2/mu3EjCyILf6YmjlyyEeRae9Ln8h+yEpSyMRvnWDzgJMwsOfBL1xUwrYVig
Loi/ee4aYW5B6M9tSSFLysWWLGjU11/d5STMrHjiFxN0/FvCsOLTyPHnK+0V
YnMretUnvFPrCEtW7PaaO+RuIsxsiLiaVz2vlTBsqFP8ONHY4BKb25Dz4Mh8
5xBhyQa1xq9liW+l2GwDZnIullUE0v4HUMRu3A==
           "]]}, 
         {RGBColor[0.922526, 0.385626, 0.209179], PointSize[
          0.005555555555555556], AbsoluteThickness[1.6], 
          LineBox[CompressedData["
1:eJx1zGtQlGUcBfAHTGOUjGAjzAsQG+FldL0hIOpBQFh2xZeF3WVzl8AAIQjw
EuqI9XhfM6zUcQYhwHGJHTAgoihz9DXIEJfhMsAoWKSNglpk4AjaDGWfe/5n
5syZ35fjuylXl+bMGOt81v/2f0nBh29FKiD2wzU4s9j8N5SEGXhjbfDoUABh
F5Qfr+kdVM0n7AZV5lj2XvflhBWQjIPFVxWBhL3gVjwe099MeRbyphiqPZUh
hH3A0qsUvGc14dfg5v7dk1eHQFgJ6+mw/VHHwgn7Q3ab740nlANg9bM7nM9E
EJ4HWbteH7hLQ3gBrKq0jEVFlBdC1vhWbb6kJaxCw+sVvfu/lAgvhqKw7vzw
NR3hJdjZ6hnysiWe8FLYbv35z9m6BMLL4LPVPlHiaiC8HA0Xr5apfSkHAg53
p/QLlFcgu2+P10G7kXAQsttS2ya/mUg4GLaRIz3zcimH4Peye+qCZsorUV6y
Mryu2UQ4FI86H9/I9t5IeBXsHrePnOqnvBqyS+xY60Iz4TWwWm6P1sdQBqRP
8tOkLIvYHPBakGOzFRJmYcjb3zxVqU0Sm4fh3Im+mJHuZLHZWuSlNRXeez5F
bL4Wrtd+9uu3EGbhqHvOPOfII8I8HL/KDQv7LZvEZhFo6a5stU8Q5hFIdvnD
XLstVWwWCfOUqREtXxHmkYhoPNGVejpdbLYOB1xe+iH0J8J8HQq6DzLnAcIs
CrLvtKYHg4R5FEoGW0bat2wWm0XD1TM0OfAOYR6NOu3MF0uNGWIzNc6pGpw0
uZliczWUMw6lD3u/IzaLQdDl2WWpEmEeg27PQf+2RsJMg9TDZ9JL+wlzDRxa
RDdPzxKbaXEgLb+j15sw1yK1e0DfayXM1kPR7v6bXEyYr8d4o3ra42uEWSyU
KStDHpzOFpvHooTfc+Lp74rNNuC6OSG4xTlHbL4BQU3WG47JhJmEZreKw4kv
EIaE6M7RgAojYS7BlvT2X96f5ootS7hw6lhkbUSe2CwONbOTfYwbCSMOQ64z
N5Wrt4jN4/B00LPr80LCchwUabvxvnqr2EwH+7e6qKVbCEMHW+X96R4nCXMd
WsyqkhvYJrasQ0D31284RRNm8RiuX2HpKiGMeKyedWWSdJcwj4fjszWhD322
iy3HwzZjWZtPEGGWAP++gXaHmTASUK4ZT6kuI8wTgJBbl2vmvie2/OzPY8kF
v0WEmR7Jq74JmZZEGHqM79G/osggzPW4X5ylasomLOtx3K+w0lpPmBlw/iKz
VF8iDAPu3tknfTA3X2xuwC+TpMZ9JsKyATdPpPyo3EaYGTF89P7RngLCMKLj
Sn9sUilhbkRB8kDVbZmwbMTJJcceFJh2iM0SYf1Y80XHdsJIxLIizzmGDsI8
EU/H8r2LMneKLSdCanCxH99LmJmQk3k9ancVYZjwUcbZ3IffE+YmKJyKNhhv
EpZNmDDXbd/hu4v0v7SNjkM=
           "]]}, 
         {RGBColor[0.528488, 0.470624, 0.701351], PointSize[
          0.005555555555555556], AbsoluteThickness[1.6], 
          LineBox[CompressedData["
1:eJx11vtT1GUYBfA3ZQLNBI0UJ0QwuSngBYFdSDm4u9xhbyy7yy6IN0SYDBFF
QOtVlHTEhrLJ1cHbaKVYzQ6QrOXlq+0k/hASCA0SDZA5qzimgpfS2bKfe59n
5syZzz9w5gla+Z5uzTjG2NDL/Nf/O+W0k3uqPSH2g0SmKuotL3+LMEPh4/sr
CrTzCXuBJzT8EJxP2QeFGfi9OW4hYV/4FCH4ZkA0YT8U7mhxhjdT9kfZ66tj
5JdiCQeC3bn/cP5lOeHZaLAfnPw4PYHwHEj9Jnv6ecohCHQ2rnv05xLCYfCR
x6nqhhIJz4UJjWmDs0A4As8+vlFWOldBOApeq9xPHU+VhBfA1RTZ7TCrCC9E
Z+9PHeklKYQXQaYeWxBeTzkaju8VKs1Zyouxe3vovLKHlGNgSm1SB76RSjgW
ne4rl79tphyH9qebk0a6KMvAD7Nua2AaYTlkiVWDn/xDOR6o67AYYjIIJ+BZ
fvsmy1bK7+DUF3ZfT2sm4SXgSX/N2B2RRXgpAl1XX0wc0RBOhGzyrR3S11rC
gG1/eX38cZ3YHGjwyIrvytSLzZIQ+GTnVyOHCfMkWLtkszrchNkyeBlcd0p6
csTmy2D1s084qjWIzRR48LNmnHk5Ya5ARN3Umu27c8VmSpxqO31OumYUmysR
5rfX/7qbMFPB7n/ROdBvEpurYN1p7IgdJcyS4XXi0pnmXWaxeTLqb4QqZZV5
YrMUWD8Ki/pmgUVsngIpTuEtv0eYpaL9N92T0vuEeSqKe1ouLS6wis3SIPt8
+viqNsI8De3zegZLbxNm6Qjr2xcyuSlfbJ4Oe+RdQ/yM5WKzDBRGlbbXVRDm
GbAdVtckHSDMMnE+MujNsUWFYvNMoO9Wa0UiYZaF1kO3Q6d0EOZZ0Bx5f9Tz
HmGWjZP+ftXqgBVi82zYbKzPvYwwU+NF24UfX8xcKTZXo2LodGdpC2GmgWaD
x9WqE2vEhgZl/dFxlU7CXAP/fVeO9lUXiS1pMPjHh1M27yHMtLANe7SNrF0r
NrSI+PLCUMBnhLkWrbO9Ywt9SsSWXu5cU/bGaK9SsZkOi49NzXf4EoYOgzV3
Ns1RE+Y6KI+WrL61kbCkQ3HW+TzH+HfFZnrcG+uqrO8iDD1c+xsmmXsJcz0c
o7XfDRxfL7akh63RWWz8hTDLgWuGf8i6cWViIwfKhwqFPoIwz8Ejd1j99IIN
Yks5KNt2TvvBEcLMgOaUiVOfOwjDgGnDEQmRQeVicwMmXihKDVtJWDJgzOVt
66olzHLxabMhYFInYeRi9uluR234RrF5LlbPKW/dfp2wlAvT2fCaVwYIMyOi
ujYER8VUiA0jOrvXHy/eRZgbMbxt3sUaj01iS0b8OnLXM9pImJngG3qm/e2F
m8V++W1OStxzTVtAmJuQHRdcvJeyZMLY5fH6HjthZoZsYPRJVCdhmJE9YeZr
zpZKsbkZN1WWgwd6CUtm3K7duir5OWGWB6u8+u8Kvy1iIw9O7ymLqmYR5nnY
6sra1RhCWMrDleGl8VvkhJkFg/GPg28sIQwLig6NJDv6CXMLjvUcuHjk1Sqx
JQvcVntFZRDtfwEYFM3V
           "]]}, 
         {RGBColor[0.772079, 0.431554, 0.102387], PointSize[
          0.005555555555555556], AbsoluteThickness[1.6], 
          LineBox[CompressedData["
1:eJx1x3tMFWQcxvEXBiogRnWmCE6RgR2NIQjIRZAH5CDCAQ/ncK5cRC4Jgnm8
cZPwdaJDMMNC1CQhQmMLoUSBVNwxJYixpeQFy4KAHKYYXmZcorJ/2/t7tu+e
fRanbFWmmzPG7r7qv///eOaZCtUpV4g9Fozpm1N2ZzwIMzidbzvw08kAwrMw
dlS3r+Bnyna48cTl0cOmIMISDHi5do0eX03YHjp9+NRHniC8APWju+8NDVJ2
wvGAt6oMPiGEnTEQ5W6cXUTZBfXFIf4bpWGEl0Dx+iNH2VIZYSnKVz/29/+A
8jJIHbIeBlVSdkNeTsw1x/YIwu4w3nZwGIOcsAdKZG9KtYUqwp6waM7gbu2U
V8BUljS1/4SasBci4PpNjE5D2BsJI0kfxhfpCfugb83DW2YTBsIrMdtrqL08
Mp6wL9xyv2vKyKXsh+QEh4WbfqDsj/I5Gztt5icQDsCN+/WJ1n6UV6HEfS2f
F0I5EIq63v4ZhxIJB6Ete9GDz1RJhFfD6O/a2zdFORjGA0Hv2ZVtIAzAeuRu
1QRhDhSmdwyVuiSLzUIg32KVbRlKmIdAUlZm8dVewiwU9r+uXNBwnTAPBb80
WDJ9kzBbg2GLFem1Q4T5Gow979fOSEoRm4Vh2Nu35ZNGwjwM/GLWVP85wkyG
keJAyQOfVLG5DOO1jbuUXYRZODKaTFasOU1sHg7Jp4fvqGzSxWZrUT6pfBl7
gTB/5akH6059S5hFoO9+5dU9h94Rm0fA496RfIcZm8Rm68AzS9xtcgjzdRhO
loRWjxJmkXhsk7fS8QlhHonrGV0vzSoyxGZRMLaqj6YtyhSbR8FlxLH7aeRm
sZkcPRV2NfNSCXM5kue6li5pJ8yiYdegW5honiU2j0ZflUtSm5QwiwFqHu+c
5U2Yx0DnWN2avD9bbLYeCw5ql3V6bBGbr8dsW4PVcrd3xWYKvKh4WmM4QhgK
tI3XTrygzBUYV88NfbuDsEmBW18nnN7XQ5jFIrkl3q168VaxEYsRHnBiRzVh
HoviWfOcx2yNYptikbE9/IpHAWGmROnh1mexZwlDCWu/wMa6DsJcCfs7eY17
528T26SE4UVvcPcGwkwFY+L5E5piwlDh4z8UZQE+28XmKrR8seri5RjCJhWc
9U1LPz9CmMVhzu07M6e7CCMOaRN/7ulJ2yE2j4N0oNtQnEXYFIeGjtCUa/mE
mRpvyP3Sdx8jDDU8BuPzUloIczXkhb85SWbuFNukRstg0NVn2wgzDQrYcnfb
acLQIO/7znpz711icw3qzH6P7pIRNmlQ48TkSyMJMy0kda9F9FKGFjFd7qdt
tYS5Fn6B0RZ/vU/YpEVJZWvqP5cIMx2ulFkWRg4Qhg4j555bOjbkiM11uPyL
RfqFs4RNOox5jlr7SnPFZnrUlV9K3aUmDD2Gu7fbKooIcz1+3Jxz8mlVntgm
PZyHavwsmgkzA8Y1x2wbhgnDgNK+SVnWJGFuwN8JX+7MXZxP+l+VYZ9U
           "]]}, 
         {RGBColor[0.363898, 0.618501, 0.782349], PointSize[
          0.005555555555555556], AbsoluteThickness[1.6], 
          LineBox[CompressedData["
1:eJx10X1M1HUcB/AvJhspY0xRSUAFgSFPHY+Cgrx58PDkgON4uOPgUAHlQXmQ
B8GA+CIpJNcMc2RUigkL/9BBGdZ25k8iCifEGgIxquNhpCUKt4HAlGV/9/u8
t/fee/39tk8vUB5dwxj74XX/2/9FfbLi0YgFxD0XwiImmzIMlBnmvM+e11yQ
EDaDQleQpYvwImyJwYWrZrJd3oStMNf2xs78T3wJW4O1tWpihgIJ20IYs2zu
9g8mvANLP1r3J78Fwg6Q6IqbVjIjCDtCMLHzUGmkhJ2RPRH907Z2yi5QO57S
PXgWSdgV7bPmm96cOUjYHQEb15aMBUYR9sRSgUOdW0cMYQn4K9cXPXUKwq9/
ulA9fPMvJWFv6DyudZV+k0jYB0/f3mv9T7WKsC8em3959XComrAfbp+cuzKp
peyPoRx5RaM2mfBuWJ//wMf0roZwADIb7sXPe6YQDoREu/Hzd2cp7wG/M2Ye
ZZNGeC8+vP+bXDZ6iHAQXqY+uT7qnU44GB1lN1zCCjIJ74M8tD9aP3GUcAjK
HQ7/rDJSBoTa1H1pO7PEzYHKGpPeLh/CLBRLhbopq/cI81DU75Zt/rOdMAuD
46Ay4MoCYR6Gp6raF063ssXNwmFoMT62NMsRNw/HtDa2qMiCMItA0Ktgp89S
CPMIBKT5BfdmE2b7YS6505Tdmituvh8uw9tWqx8QZlKYs+8yt9odFzeXQm9c
HJZ4E2aRKP/qntX9YsI8EoODJobxEcLsANzDywP1pnni5gdgbaNd69xNmMkw
NH7kcp5Xvri5DJWZC4EXowmzg1Avtz/JSibMD8LF+UTfvF+BuFkUBismPnUN
J8yjYLun++tODWEmR8JsqPqLasJcDkPsWN/xh4RZNFpC1p35SFMobh4NfcnL
93sosxjMDURXOekI8xjoDdvrjNOEWSys+26s2NmeFDePhXTQbdzKiTBTwL8x
w9ggJQwFPNcbLm9JJ8wV6O4abfn+HGFBAfXFxZX43wmzOPT4KY8dsioSN+Kw
zsamV9tHmMfh0rFbz/UGwkIcBI3XpvL1xeJmSpQ7bfe8kE8YSgTJfPPYDGGu
RJh8Il+fUyJuQQlFoW+2MEWYxWNgq2TXxDRhxGNmQDKieUKYx+PMhkWJOysV
txCP5vllt2dHCLMEnIgo67xdSRgJaFYbzTPqCfMETLeyayFthIUE/G1qX4UB
wiwRudIp2R83T4kbiXhH9fF4zSJhnogdZsu/WKnKxC0kwtZFNis/TZglYSw3
yeJRPWEkYaj/XENVI2GeBN/aTu1zPWEhCZcma9Zc/5UwU6EyY8tq3OZycUMF
40OXsZRSwlyFoLsBnq21hAUVNnjkhLV8S5ipsZraUVJmf5r0v3e6SHo=
           "]]}, 
         {RGBColor[1, 0.75, 0], PointSize[0.005555555555555556], 
          AbsoluteThickness[1.6], LineBox[CompressedData["
1:eJx1z3lQ1GUcBvAXRxtQMiCmFEkBKYlTSQEV5eFwwUURll3YXRa5BHUF5bC8
UN/ByAk8uHJGJDQRPBAjBMRC+4ll69FkkQfJMBiMguBA4qBtuGT/Nu/3mXnm
mc+fj2PyJkXqBMbY09f9b/8f3hxvVlNiBrGHA6T2dKceMwfCDMeulM/jeU6E
zcEWGsaLmpwJW6HbvU5XrHMlbAuHCsOHX3V5EJ4GfHFldfF0b8L2yFx1q+D5
Dh/CDhjOcI5JSg8g7ASXnW2mrHwQfv3jwQln27BAwh+gL/qWu1EeRNgFcy0O
xZ5rpewKgyFBe/H+MsLu6H60ocPXRNkTL6sDvaf6yQjPRbfu5MDlGsrz4HDm
s+xLZXLC3rBUjx89ZxtF+CNkxn2vPv+E8nxYXVPEv5ApCC/A2dAfeoJSogn7
wO9Ov43xMGVfOP990tQSpCTsBxffb3f1yigvBOL9du65QnkRxqoDT525pyK8
GA6/Xe/YNltN2B+Wsh2OxaOUl6AzN8P37QIN4aWw0h9IOn2fcgD8rDtfNaTF
EQa6873nbLXTic2B+5PNPbTzCbNArHNeWlobR5gHwvB86Gi8dbzYLAhWATNz
FmYR5kFAM9bvHEoQmwXj9ouBXDfPRLF5MFqn/9zm002YhaA+MHJb09UksXkI
1rTOLJj/gjBbBv8Z55OMM5LF5suwT9uir21IEZvJYO5Qo6xIXCM2l8FdGWNq
OEWYhaJxyt78/RNSxeahKHOtGqhKIMzC0JjkUlJ8mjAPA8uP+GXrIGG2HEp9
d2/TsTSx+XJMuzCrfeNxwkyO9NAHdotmrRWby7FvycSDj9sIs3D0Wn7JLSzX
ic3DcTtvj124F2G2Au4T2y2GggnzFSgK3lTwKoQwW4mytTZVzaWE+UogRFNU
0ESYRSCzNn/N0OT1YvMISM82n31qrhebrUJLVpS89C3CfBXqVxYGqDIIs0j4
GxOyddUbxEYkygbXJY3cJMwj0Xg19JxGmS62FIkQ3116D48MsVkUMndVvrrY
RhhReHkzeYqHbKPYPApYGhhWZ71JbCkK9tZuVo39hJkCZV4j+m/MM8WGAtlT
7e7tn02YK2BjTEnz3ktYUqDZM1bZdYMwi4bJvys3uZ0wolFx5M7z2geEeTRG
F6dWHB0gLL32gfffePiMMFNitHQsvyQqS2wo0Wqj61e1EuZKyMO/drUbJywp
UVSy3TVkebbYTIXjak3XMQ1hqHAt9HB5SzZhrsLYkV/nLjhAWFLBocnHLeJH
wiwGpn/CzVsMhBGDsT/vatttc8TmMei0H51TE01YikFFVVuiWwNhFosJn6eM
JBoJIxamjgxtdepmsXks0t48Gel0grAUi7wbffrL3xFmapzYXfpw5BZhqJGb
Meme44yPxeZqvKx7N39JKGFJjd89C3MitISZBj6Fw14drYShwaj1xutOEZ+I
zTV4YrK91FBAWNLAMP5o0OknwkyLTw9q2/S9hKGFMbKxVz1MmGth2V/Xk6rf
IrakxaKESY/7SwmzOAym2f9RXk4YcbBbb7Y/oIcwj4M872D/e4qtYktxOBSz
5UJ4AmGmg8+1u31/HSEMHfjiocrVpwhzHbZX5lR2GghLOiR6ad8p6yPM4uHq
31G/22Kb2IiHSVe/eYsj7X8BReEdog==
           "]]}, 
         {RGBColor[0.647624, 0.37816, 0.614037], PointSize[
          0.005555555555555556], AbsoluteThickness[1.6], 
          LineBox[CompressedData["
1:eJx11v1PlXUYBvBvoAekyAMoQnL0QAiIiCjvL8bFiwd5P3Ae4MAOAQIqJooG
HakjfgVWmi5W+DImERQhTgRUZrmcPthkDIgYgSEKAbEgBgVlis1c9Gt77nu7
du3zF1y3/a6DiblGjLHvl/Jf///4p3KT7PaVkPZ8MDbKXk/LtSXMkFn3RZE2
R0nYFOLgNbn5y96E5fBw8o67ssuX8CrUFmw/2ZfpT9gG/F6ncUM9ZTvMB+hV
TaOBhJWQK2oKVjQGEXZAX02ZmywrjLAj+oZH6goFFWEnDCkqq2a6KbtAOZGw
dmYylrArjpROOv9hkUDYDXL5HnenFsruKBj+2PdQVSJhD8xv6o4936whvBX1
I1EXjHoEwtsw2bnBbMokibAndH0Oa34Ip+yFeou+uw1WKYS94Wb6Z4tzLGUf
ND5NNPqqibIvTvxqW2G+kErYD4UN19wn9WmE/VE9tHJuSwnlANip7qV61lEO
xLSi3zLwpI5wEJQhAf6XytIJb0dtq8/wdzYZhN+A3zfNXb3elIMxufBe7XWL
TMLAYr/M5XcVYQ7MTp1SjaqzpM1CUKDQfTgmEOYhkDfJ8otO7JI2C8Viwm/P
4gYJ81DYdFWMtBtnS5uF4UzJZpfxYsI8DDnN555bniLMwuH1yXLF2keEeTgG
Io6HNm7MlTbbgdlxwfvmAmG+A+VW6XqTdbulzVR4tKXzwcwZwlyFpteKa/OM
90ibRaDPQnk2cNNeafMICMKPmZEiYbYTpk9/uvCXLE/afCdazWzvrGogzCIR
o9uX5/czYR6JaidDlN5mn7RZFDrttkwN5BLmUZi92XM55yRhFo3auZ7Q25cI
82i0PYrX1lwnzGKgPr7n4hOLt6TNY1DdY/Jqfh1hFovZqy6ZgSv2S5svuTLd
2jEgX9osDuKcqiPO+IC0eRyU3SYZvvWEWTzEadXVrf4F0ubxED7b6hkcQZip
0ZwrfLQsmTDUKF29OmIqgzBXIyB6uupZPmFRDY/761yTSwizBJhWdUwUniaM
BNRaOBSe+pIwT4DWPq0y6AFhccnH/ulSPiHMEtFzeebu2ReEkYhR55rxl8wO
SZsv7ejqZ92RYYTFRHyeMXU/YC9hpsER4ai/ZvNhaUODsa/LWJiGMNfgRlmx
/EobYVGDc1qZxjBGmAlw3BC5pjzibWlDQFvMpt6LOsJcQEf2wtHHskJpiwL6
XeUmUVaEWRKG/c9X5u4njCQY7fYxvNJBmCdhTN1Vvn1vkbTFJDjYl64PukOY
JeOXNxcM2yzfkTaS0WAo89Q5E+bJKC29xcIKCIvJuBG9fPCxgTBLwfsDVgPv
DhHG0h8zUXHQfJwwT0FJlla/bpqwmALDt17Hepfppc20uDXRufjQlTC0CH/e
YlYxQJhr4TN/+IDiAWFRCz9rhazd5Yi0WSpa1bdPf9BGGKlI+/vh6KR1sbR5
Kl7oWgv19rT/Bf2eahU=
           "]]}, 
         {RGBColor[0.571589, 0.586483, 0.], PointSize[0.005555555555555556], 
          AbsoluteThickness[1.6], LineBox[CompressedData["
1:eJx11ftT1GUYBfBXQFvGlUuimWlcJDREWhMVA+GwXBYEubO7wC5ySQRcEHJZ
0InmFRQ1b0RCqA0tpskkQ3htTRq/CjMimIKBGJqiXdTElHFtSTGjX5vv88yc
OfP5A848rplr4ldaMcYsY/mv/3+CxcalEw4Q9+NA9sxw9UimE2EGtqHs/mlh
KmEJMBSv3jXblbADjPe9G9pa3yLsBJe9A2v88+cRnob0UpxZf8Cb8AwYHXX5
Vx0XE3bBoFAwseiyH2E3yLbnbKmIlRN2x+Ce32p/Px9M2AN1mhUvlAghPAcm
xS2b48ZQwp4I7/Isq0oKJ+wFLjzXaRFJ2Bsju8366mvLCctg9H9Z7TVIeT7q
oi1PfoyJJvwuDmz+tlg6OZbwAnitfhhqWRdP2AfHj6ZEPH8tgfBC+EQHLQhp
pbwIUn1WXU6NkvBitF/yta7QqAj7oun6VXObjvISdPcdliYXU34PG3vkxSil
7IeNzU3eA99R9gdzfXI7IkdNeCkarZbcG6ykHIDR0w/YdLsUwoHwv+cyWXWC
MiA9VnewLztV3ByQ5F177NisFTcLQotHyKlnpwjzIOSc3dkwrZ8wk8M3MC6i
8EiauLkcsm1paY8eEmbB8HWzdq+buELcPBgm7Ssl46cSZmM7/Klno3YzYR6C
kUeav1buIcxCYXRQmntk6eLmobi4UPX0Zx1hFoYZHmb73IkZ4uZhGOocaMpt
IcwU0OvOdR8WCHMFuK7SZ+g2YRaOoar0quy6THHzcDSOtu8YNRNmEWiSd4/a
f5glbh6BVh+X/U/rCbNlGDL8efK6ZKW4+TJcvOPf8HkJYRaJ0Ui7/jBFtrh5
JDT72nZN2U2YRUG4azkx0EiYR0HSe7Zi3C+E2XK8X+4z91TNKnHz5WgZ0RfL
LYRZNEak04NKDueIm0fD/WViXntYrrhZDI7bxlTUfkWYxyCnwbCwyy1P3CwW
26tnq7IFwoiFS9+ZPT4Oq8XNY3HvxVHbPDlhYcx3TOrxU3TiZnFgfp7nL8wi
jDjIMsbl6zwJ8zhUzQ2uuXaQsBAHhxS3ugvj88XN4iHJ7juUaCKMeLg7/G2K
7CDM4+HiXFtzx0xYGPtzjku/T5hUIG6WAKe1N3f96k0YCUjfMLSpyECYJ2DO
i5NRr0rWiFtIgM+sNvOGY4RZIoZuTSqKMxSKG4loGS138pteJG6eiJvyooFM
gbCQiBtdhTajfYRZEsw7yv7YMkwYSdjv2qmolX4gbp6EpqfB9Z+GEhaSEHCo
u/+GQJgpYVdt51rSSxhKaDqbCo3j1oqbK7HIeXivtzNhQYn0fcr6YBBmKhSW
WeVa5xCGCgFf2oZNNhDmKryJ9fbWlwkLKqh/eJy3arZe3EyNvV3vvG6SEYYa
UouhaP1iwlwNL/8iWaacsKCGUbK6vLmaMEtGu22GYfcbxeJGMjpmftFRn02Y
J0M2IbimMZewkIzKDqkw2ESYpSDRXu/x2QPCSEHBx5e2bZppEDcfc8DWbed6
CQspyKvc2TJ8lzBLhdW8iFXzZpaIG6kY2fq2WyEI81QYo66EvCwhLKSi02CR
Z/UQZhqkHDS4j9iUihsapCvagnZKCHMNLlV8dDO/jLCggSlN9TyUE2ZaFCw7
O1+xiTC0OHcgKzvDRJhroS/1HW69QljQ4mvnB70e/YRZGpoDUy97XCeMNPAn
31z5ZMI6cfM0/KNp0Ze40v4X/fw+FQ==
           "]]}, 
         {RGBColor[0.915, 0.3325, 0.2125], PointSize[0.005555555555555556], 
          AbsoluteThickness[1.6], LineBox[CompressedData["
1:eJx11P831XccB/C3mKkZd9jolDM0zZQvNYlET7q+Jq7rXtf15fiSYgopImvt
fYy+LO3YYY5Qsep01xxx21lrsT45nK0vLCdZOo6cm8Os1jFZ6tDMft779Tzn
eZ7n8Q88HdPzlNsXMcZ+Xeh/+7+MWlwzHH+4SezJTVKGUdrjymUQm4GXOt+a
DXchbIbGWdlTjbM7YRnCfp7KX7J5M2EbSNm5ngGFlO2QZeO/Y1GhnPByuCzN
7LM/E0zYATrdmm1JJSGEnWD3pCak9noY4ffwotR2udfVcMIrkZpX6+zjF0XY
BWGJkc9eGkUTdkVj4Nonzg8or4ZZ2fO6xm4lYXccuGL0yMY8lrAnsjKe9mwL
obwGdhbtKZVWKsJrkdVa+825E1rCH8LG1tW1JDGBsBciG576midTXoffV82e
UhdR9sau178MdbtAeT1+8ZnQffBaImEfxPt4zdxfQdkXuqZChWV4EuENGKnu
dTX9mrIf7OZrtJ+2Ud4In72nk8+NUfbH5Iz+cnJ5MuEAtE6HzdfFphLehP5Q
30a1ijLgEhzT1fMFYQ5M51o3XBwlzALh6dHnPnwnTWweiO8SbgRkt6eLzYIg
c9McvhaZITYPgtxlZtxPS5gt/IBh/PPHLwjzzZDOyBKkPdvFZnI0a86q7Q8Q
5nLs9j/lWPyMMAuGqtP92KR+h9g8GPz5zpYLpplisxBMG7KjO5II84UfSred
NfqNMAuFTu7S42ScJTYPBSusnKnSEmZhKAu6NXRzG2G+YFmyQ8AJwiwcd5Im
KrpWfSQ2D0fl8KvqxWGEWQR0R5fdPvpWttg8AnOfmU/aRxFmW8AcXy0Jad4p
Nt8CuWP98pWnd4nNIuG10WHFRBNhHomu9ZY3j/QTZltxduryx/q2HLH5Vjz5
JOkNzV3CLAoFHhVDbwfnic2jcAiyorVGu8Vm0dDn2B/OSyHMo+Hk7bZXVU6Y
KaAs663NHCcMBXRV1UF35whzBbqcXo7/4JQvtqSAYTBqSL+fMItBc+BJQ8ph
woiB/tsK77RHhHkM7vfnV2W+u0dsKQYJioa/vIIIMyWKu/1WDoQShhK1M+9c
f64gzJUwleVVplYTlpQ42P6VVeZ5wiwWYwN6C3knYcTiwFFFRb3fXrF5LLIs
T06dlxWILcXix6s/2XV0EmYqDHnXlJcZCEOFg39MDVpnFIrNVWi3+PPhjXzC
kgqRLVfijHWEmRo2x0Jk7qOEocaYyeSyv832ic3VaJ+fn85YTFhSYySiJGC4
iTCLw5yqz2O4hTDiYH7v0psz5kVi8zi03Ltdp0gjLMXBs8Gwp7SOMNNgUetg
6fQlwtDALHeDecF1wlwDz96LvdaWxWJLGgxYHz9dv44wi8eD979XKeMJIx79
bVZW2XmEeTz2mVzJ8e0gLMWj2djkhmc3YaZFddmh8aU3CUOL7NUjhUfM9ovN
tfgnqbWgyJH2v+KDfTU=
           "]]}, 
         {RGBColor[0.40082222609352647`, 0.5220066643438841, 0.85], PointSize[
          0.005555555555555556], AbsoluteThickness[1.6], 
          LineBox[CompressedData["
1:eJx1x39M1HUcx/FPDIEaOTK2zqF4gCTSjR3yw1NBXhwcHD+E+wVceCw8kOCA
44f8UmF+hkBqtWDBQgdymCyqiUD+wPmjo035oZAzFUQmrNEPCI0SFrhLqn/b
9/3annvt4WEs0Oy3Y4zd/Lf//v9Lr5A1fjXlBWEvhBXOT34eFSIlzKB6cNbJ
LSyAsBO6fZdtoqVAwi6wXI9urPIKJuwK8cYbDtH2YYRFmD6blOjmKCe8AccG
gWV3BWExCt8wpHY7RRH2xPSVwtCjJsqbofQdPncgVUn4bchWki4E3FQR9oH+
wfRM9V3KvtiQf9W4VaYmLEH2H5fafKRawn6QFu3+TF5BWQpU9/10KiOZsD/q
a5FrvEB5G5wbhicGSlMIB6B5bF3FwhjlQEhkownyFcpBcK2TXGp31BMOxkyD
bsSu+V3C21FpeuqalZlKWIbOhqbA2q17Ce9As8g+J+g05Z34dfzch3ObDIR3
gZ8vjS/zphyCvr/7q7/1pRwKl94nf1qeUN4Npzz/bLMojXAYxD2FA82LlAHY
FCG4nS5sDrSkx6RO9O0TNguHrlzkWTdEmIdj+YPxjhMio7CZHPZpreJbWsJc
jsXvZ78ebCfMInDsvO7LaXWGsHkE0stasvRlhFkk8p5Xrd47SJhHQjXbec2i
zRQ2U8D5d7fSvKD9wuYKKPs1s/fNhFkULGImCy0hzKPQMjaycL+NMIuGLTKn
veqVLGHzaASWzl8v0RNmSkjl73nXHCbMlbj72g+jHW7vC5vFoGawsmLKhzCP
gZPhsv67LsIsFo09fp9+YpctbB4LKJYmLroTZnGwrze/uBhOmMfhoztRtQGd
hFk8xudkd7ync4TN4yGaVF/pC8wVNtsD2UlXcUYhYb4HkyFdfYpVwiwBfSZz
wF9X84XNE2Axzb+Z2GgWNksE2/KN6bdWwjwRk1/Y6YdeEGYqSMyy45mSAmFD
BedV+dOaYsJcBUvPqTXXRghbVWiemj2ue06YqeFw1HE+/61CYUON+Ni4fW51
hLkaxa86au4NEbaqUf8ouW6SMtNAWj7ntekRYWiQ3jJofP1HwlyDnWesDpmL
RcK2ajDo0VW55FEsbKZFS5tT25FYwtDCNnH62YqNMNdCp1i/pgkHhG3Vwk+c
LhnoJsx0MN4+01ptIwwdIi+v/cW4vkTYXAdPyZa1HUrCVh2Cu3/umqwlzJJQ
735oeKqOMJJg9t/8zPaQME+CS9rHEb07SoVtTcItZV3vET1hlgyzYWNTlLRM
2EiG4fC6x7sMhHkyTP7jYdtzCVuT4VrwcuZQYLmwWQoy39lrvFFEGCkYjx59
2L9KmKdgW+iyc7BLhbCtKYBPa0LaScJMj97H8UuSUcLQ46Whu6Tc4yDpfwCU
61CW
           "]]}, 
         {RGBColor[
          0.9728288904374106, 0.621644452187053, 0.07336199581899142], 
          PointSize[0.005555555555555556], AbsoluteThickness[1.6], 
          LineBox[CompressedData["
1:eJx1x39M1HUcx/HP8UPxR+WPMxi70WEOycBMAU8O5AXecXAcP+4nxwXED/kV
hAgIp0fxWRISs5lT0KGocbTIQtCoUCCPWemMH5cm0Q9LKX6MnIOiDRvD6t/2
fb+25157+Gbt0eW4MMZ6/u2////4acVrv374BIQ9E+GMtBTnzAYTZpB+eXZn
W3cEYQ9MrUhZHZilILwKMyzA3XdCSVgM8+3B6x88qybshba/gseV8jjCEpgt
y+3Sbg1hKc5lV625Wp9AeD1WRgZqW5t0hDcgrMOT6/sNhP2gefcpYIyyP/Jv
GXJfnzAS3oQbhRV3K1xNhAOwauOR6e8tlDfj5JbYI6LjlLdgPsX3vXA75ReR
emfuruFAMuGtECfUDH+0OoXwNig6qpqDeikH4cZBVf+STgvhYLwT3lV0wfoS
4RDIHqflFzSlEt4O67F1lbrzaYRlkLp4ikfb0wnvgCPg5uWesZcJh2JgaFEW
Vp9BWA4Ws0z+eV8m4TBIVlifXCLJIhwO1nozIteP8k6U10maL85TjsDhqlOd
H2dnEwYyHvnUtHYR5oDmgGkw/T5hFgm2MuSkU7Rb2DwSNQkdb6s8CbMo5K/9
sb3RizCPgnPK9c0/ggizXRDvX7vUrZsw34UY52eK2bAcYTMFevvsS38JJ8wV
0PyZ6JIST5gpobjecHFuNFfYXInR8UPq6vuEWTS67nidVXvnCZtHw3y8uVOV
R5ip4NUllU1szBc2V2Eh9PYO2VbCLAa9oiZpvrZA2DwGAZor1ZpBwiwWGccm
W5TVrwibx2J0cfeJSz2EmRrOdUc1GeGFwuZqbNDqf3qcSZjF4YvYwgfDlwnz
OJiHSiYf1RcJm2lQ8zAjsTqzWNhcg9ba0EJ7I2EWj/I1Ls813tsjbB6PuZah
0aMxJcJmCfDpdi/qeoswT8Dy4jxLxQBhlohi32GW/TNhnohUn+0eLpOEWRK8
uveOJHvsFTaSYLgiCpqVEOZJyP208pTSj7AjCfeY69/rLYSZFjMXSm0FlKGF
+avaSyIbYa7Fmcgf5vsaCDu0GKjT+Ys7CTMdsPDttbgFwtCBj6fF5clLhc11
KO6Va9XRhB06NL7h0WCrJcz0aOs3FrzgXiZs6HHrk+DJh/6EuR6nA63e9pBy
YTv0aEmpE8n0hJkBpa/6TI+MEYYBQVa3Q+/77RM2N+DcPtXVsucJOwwQO6bc
+qMJMyNK2tN/N5QQhhEVIdqoUBthbsRvwYdtrKxC2A4jBuweT/t9TZiZ0Di5
udRnhDBMmP5GnH3N2ypsbsL5ZzYdXGYj7DBhpGHbA8/vCLNkLKZ2llf67if9
DwrlCxc=
           "]]}, 
         {RGBColor[0.736782672705901, 0.358, 0.5030266573755369], PointSize[
          0.005555555555555556], AbsoluteThickness[1.6], 
          LineBox[CompressedData["
1:eJx1yn1M1HUcB/BvrJCCCSIsQtBTkTFCAowgRO4tTx4PynHA3WkgdyIPAckR
T0dRfjdhnSUKDRBEjjAEhgi2VGRWXkiz4jFDmA5EXBkJtdMBCihFf/f7vLf3
3ntt740HsmTJJoyxH1b63/4vFXbfmq15JBa2Uaz6vP+drlknCJuhLPrLuv5m
T8JmsGrYkDxg60XYClZe+tSGDynbwJDk9YS7eBO2w73EG7+ke4sJO0C6/MZH
5XGURZA81JUqbIMJb4LW9vSi7ysSwk6o9lv//KplGGFnSCz0d/uuRRB2gaa1
rHikO5KwK2ZGdpy/Hy4l7AbJHYfWyouU3WFxRr6U2B1D2AOSJ0lfeevlhD3B
Z7PmWqcoe+Hei+NO+gUF4W0wk4UYs7bsJfwmdF9oPDKUlL1hvD5VU+UeT/gt
aFK4vmLtfsI+UOqivZO3U/ZFy82Z+S2RiYTfRtrdrT+1makI+8GCRV0sH1cT
3o62jl99SlYnEfZHi7vetvcPyjtgXFhf87pHMuEA9PWKQi53UBZD8kBtDDZN
IQwEu54djXIhzIEfvQ+pE9SE2U6ktb7kuqwjzHdCox0T99qkCpsFosjtcYbe
gTAPRHVz3dSqzYRZEGazGztPnyPMg9BzfPXR8/vShM2CUebQLnW2fVfYPBiS
wpDNjT6EWQiKH9xa3lBAmIdApbzd0DlNmIXiWH3LSdNZwjwUxrqv2yzWpgub
7YIx/1m3tZow34ULL8wtPC8nzCQwDDWf6NqfIWwuwfA6U8fqS4RZGFB8RD5x
nzAPQ+OBMzLzp4RZOI7Zj80fds8UNg9Hbk2tm7iIMIvAlUv1GScD3xM2j8DB
R2pzdwlhFgnVdHubNokwj4RLHiYt+w8Jm+2GNPW2aXFllrD5bqRcK83r2aoR
NtuDcJMayWsawnwPuk2buC6fMIuCKPPlIlEJYR4F36ac4RuvZgubSRF7JPvU
w88IQwpVzcQ/tRWEuRRONlcKPeoJG6RYlE78GTRMmEXj402TLqeWCCMaJlF/
/W1t+b6weTR05wJDc+wIG6KhXXf9t8FWwkwG+8ylosEewpDhcot5lv0SYS7D
mNbX/3B5jrANMgT+7pz1uJIwi8GdgL2uQ+25wkYM0r6vD776lDCPQWOARh2/
Jk/YhhhYfffNiGgbYRaLauXgCQwQRiyYvNBeFpovbB6LKnHtdEcaYUMsnNI/
UDp2EWZxaGua3DczRBhxKE74dH7KsUDYPA6qbvOKT/wIG+IgL7D0rDpImMnh
NzRaEvQzYcgx4tGk6BwizOXglWPx/qOEDSv/5PF8lwnCTIGBWwGjfX5aYUOB
xVqH2MqzhLkCNxPmjh5vI2xYsUlHZf8zwkyJgNJV1qJlwlBiOf5CbsHGQtL/
All/Ygg=
           "]]}, 
         {RGBColor[0.28026441037696703`, 0.715, 0.4292089322474965], 
          PointSize[0.005555555555555556], AbsoluteThickness[1.6], 
          LineBox[CompressedData["
1:eJx11ftTzXkcBvDPCFtue8pGWLaiOiWmlHQSnk4XpeLc6pxOJ7dK6aaIYsNH
c6zQKrlsY5m2cU6ZNGppd4zs+k7j0pqGDJa2XZs2Iie32UHL2rW/7nze75ln
nnn9A8/bbfU6TfowxtiTD/mv/398r+baswE7iP18Uc/g1EkNXTMJM7jWKY74
vgwgbI+ePffPJZYHEpahx3/Av/g+5U+A3F+/11qDCLvAb/B8r8oQQvhTGNpu
rmj2VBJ2RXPX/QiDczhhdxT/Nq2lZWwk4RlQ3Smv1dQuJuwJ3n3hXk1ENGE5
5IUH+gMdYwj7QLbO1DxFt4SwL1Rszamt5ZRno/rZPPbPGcp+YNl92ouKWML+
kPkWrj/rsozwHNiYov6tg5pwAExVQSN1npQDYbHbtbsmnfJcWIylsS+3Ug5C
6I876x73UJ6H6iP9d1ugIRyMMl1OjHItZQU6/ML6HfZTDsGJ8J0bYiu0hOfj
lq9La3eljnAoAr0OtucEJBBegDddKUNfvqC8ENxuQcWkz/SEF8Hs/IM+Y0cS
YaBjxsAshzbCHEiLbGzXdhBmYagMHmwKUhvF5mEwf73DbJ6cLDZTwm9MQdrt
IMJcCYPXIyduIczC4Tq2rzT3K5PYPBxvUrM+vz05RWwWAdVjS03nxOVi8wjI
rF5aSzZhFgk+Patxe+RKsXkkOk+9vbdFQ5hFwdXnsCU/e5XYPApnq/eO3Gq3
Wmy2GHKlt+ulQcJ8MSqnlE5s25gmNotGR/4E261KwjwavGzWg6xx6WKzGETs
dI/paCXMYzD8pcOFG9IasdkSnPDugvf2DLH5EuT3juh9/TdhFgt7ecNTsz5T
bB4L2/LAffErCLM4WKpK1A5xa8XmcbCFZjcN1RNm8SiTjTnkEZslNo8HCwsY
8rDLFpsthWnh7P6ZasJ8KcqDvV417SDMlqHY46i322XCfBneFPhirzxHbKZC
yaigK9cVhKFC6MVj1nNGwlyF9vlD4ddSCUsqFNc+Pa8qIMzUUD061g0zYagR
PfegwhiSKzb/sPO940b0WQlLalSOr/O8dShPbKaB+Ubj3Y+G54v94U8sdbc/
Xj+bMNfANPXpn3l1hCUNVqprcp3aCDMtGpKg/tipQGxoUfbNFX3HZ4S5Fr+E
[truncated: 563,092 more chars]
